# Supplementary material for: Prognostic Utility of FBLN2 Expression in Patients With Urothelial Carcinoma
Source: Front Oncol. 2020 Oct 29;10:570340. doi: 10.3389/fonc.2020.570340 (PMC7659889; doi:10.3389/fonc.2020.570340)
Supplement: Supplementary Table 1 — IPA. Top 200 most significant positively correlated genes to FBLN2 expression in bladder cancer. [file Table_1.XLSX]

## Sheet: Canonical Pathways
Supplementary Table 1. IPA. Top 200 most significant positively correlated genes to FBLN2 expression in bladder cancer
Ingenuity Canonical Pathways	-log(p-value)	Ratio	Molecules
Hepatic Fibrosis / Hepatic Stellate Cell Activation	15.6	0.108	COL10A1,COL16A1,COL1A1,COL1A2,COL3A1,COL5A1,COL5A2,COL6A1,COL6A2,COL6A3,COL8A1,COL8A2,FGFR1,IGF1,MMP2,MYL9,PDGFRB,TGFB3,TIMP2,VCAM1
GP6 Signaling Pathway	10.4	0.109	COL10A1,COL16A1,COL1A1,COL1A2,COL3A1,COL5A1,COL5A2,COL6A1,COL6A2,COL6A3,COL8A1,COL8A2,LAMA2
Apelin Liver Signaling Pathway	5.56	0.192	COL10A1,COL1A1,COL1A2,COL3A1,PDGFRB
Hepatic Fibrosis Signaling Pathway	5.31	0.038	COL10A1,COL1A1,COL1A2,COL3A1,FGFR1,GLI2,GLIS2,MRAS,MYL9,MYLK,PDGFRB,TGFB3,VCAM1,WNT2
Axonal Guidance Signaling	5.21	0.0331	ADAM12,ADAMTS10,ADAMTS12,ADAMTS16,ADAMTS2,GLI2,GLIS2,IGF1,MMP2,MMP23B,MRAS,MYL9,NTNG2,PLXNC1,UNC5C,WNT2
Inhibition of Matrix Metalloproteases	4.65	0.128	ADAM12,MMP2,MMP23B,THBS2,TIMP2
Regulation of the Epithelial-Mesenchymal Transition Pathway	4.29	0.0469	FGF7,FGFR1,MMP2,MRAS,PDGFRB,TGFB3,TWIST2,WNT2,ZEB2
Osteoarthritis Pathway	3.97	0.0427	CCN4,COL10A1,DCN,DDR2,FGFR1,GLI2,GLIS2,GREM1,RARRES2
Intrinsic Prothrombin Activation Pathway	3.31	0.0952	COL10A1,COL1A1,COL1A2,COL3A1
Atherosclerosis Signaling	3.06	0.0476	COL10A1,COL1A1,COL1A2,COL3A1,PLA2G5,VCAM1
HOTAIR Regulatory Pathway	2.53	0.0375	COL1A1,COL1A2,MMP2,MMP23B,TWIST2,WNT2
Role of Osteoblasts, Osteoclasts and Chondrocytes in Rheumatoid Arthritis	2.47	0.0318	COL1A1,CTSK,DKK2,IGF1,SFRP2,SFRP4,WNT2
Human Embryonic Stem Cell Pluripotency	2.17	0.037	FGFR1,MRAS,PDGFRB,TGFB3,WNT2
Bladder Cancer Signaling	1.98	0.0412	FGF7,MMP2,MMP23B,MRAS
PAK Signaling	1.98	0.0412	MRAS,MYL9,MYLK,PDGFRB
PCP pathway	1.8	0.05	CTHRC1,RSPO3,WNT2
Wnt/β-catenin Signaling	1.74	0.0289	DKK2,SFRP2,SFRP4,TGFB3,WNT2
p38 MAPK Signaling	1.69	0.0339	HSPB2,HSPB7,PLA2G5,TGFB3
Eicosanoid Signaling	1.69	0.0455	PLA2G5,PTGDS,PTGFR
Dendritic Cell Maturation	1.64	0.0273	COL10A1,COL1A1,COL1A2,COL3A1,DDR2
RhoA Signaling	1.63	0.0325	IGF1,LPAR4,MYL9,MYLK
IL-6 Signaling	1.61	0.032	COL1A1,HSPB2,HSPB7,MRAS
Basal Cell Carcinoma Signaling	1.6	0.0417	GLI2,GLIS2,WNT2
Sonic Hedgehog Signaling	1.58	0.069	GLI2,GLIS2
Glioma Invasiveness Signaling	1.56	0.0405	MMP2,MRAS,TIMP2
Gα12/13 Signaling	1.56	0.0308	CDH11,LPAR4,MRAS,MYL9
Cardiac Hypertrophy Signaling (Enhanced)	1.55	0.0185	FGF7,FGFR1,HSPB2,HSPB7,IGF1,MRAS,TGFB3,TNFSF4,WNT2
Natural Killer Cell Signaling	1.52	0.0254	COL10A1,COL1A1,COL1A2,COL3A1,MRAS
Leukocyte Extravasation Signaling	1.52	0.0254	MMP2,MMP23B,THY1,TIMP2,VCAM1
STAT3 Pathway	1.51	0.0296	FGFR1,IGF1,MRAS,PDGFRB
BMP signaling pathway	1.41	0.0353	CHRD,GREM1,MRAS
Complement System	1.38	0.0541	C4A/C4B,CR1
Sperm Motility	1.33	0.0224	DDR2,FGFR1,MRAS,PDGFRB,PLA2G5
Oncostatin M Signaling	1.26	0.0465	CHI3L1,MRAS
Role of Macrophages, Fibroblasts and Endothelial Cells in Rheumatoid Arthritis	1.24	0.0192	DKK2,MRAS,SFRP2,SFRP4,VCAM1,WNT2
HMGB1 Signaling	1.24	0.0242	MRAS,TGFB3,TNFSF4,VCAM1
Glioblastoma Multiforme Signaling	1.24	0.0242	IGF1,MRAS,PDGFRB,WNT2
Airway Pathology in Chronic Obstructive Pulmonary Disease	1.17	0.125	MMP2
Superoxide Radicals Degradation	1.17	0.125	SOD3
Colorectal Cancer Metastasis Signaling	1.14	0.0198	MMP2,MMP23B,MRAS,TGFB3,WNT2
Glioma Signaling	1.14	0.0273	IGF1,MRAS,PDGFRB
Granulocyte Adhesion and Diapedesis	1.13	0.0222	MMP2,MMP23B,THY1,VCAM1
HIF1α Signaling	1.11	0.0265	MMP2,MMP23B,MRAS
Prostanoid Biosynthesis	1.07	0.1	PTGDS
Agranulocyte Adhesion and Diapedesis	1.04	0.0207	MMP2,MMP23B,MYL9,VCAM1
ERK/MAPK Signaling	1.04	0.0207	HSPB2,HSPB7,MRAS,PLA2G5
IL-15 Production	1.04	0.0248	DDR2,FGFR1,PDGFRB
γ-glutamyl Cycle	1.03	0.0909	GGT5
CCR3 Signaling in Eosinophils	1.02	0.0242	MRAS,MYLK,PLA2G5
FXR/RXR Activation	1	0.0238	C4A/C4B,CYP27A1,SERPINF1
PTEN Signaling	1	0.0238	FGFR1,MRAS,PDGFRB
IL-8 Signaling	1	0.02	MMP2,MRAS,MYL9,VCAM1
Leukotriene Biosynthesis	0.967	0.0769	GGT5
Bile Acid Biosynthesis, Neutral Pathway	0.967	0.0769	CYP27A1
Pregnenolone Biosynthesis	0.967	0.0769	CYP27A1
Integrin Signaling	0.928	0.0188	ITGA11,MRAS,MYL9,MYLK
Ovarian Cancer Signaling	0.91	0.0216	MMP2,MRAS,WNT2
Actin Cytoskeleton Signaling	0.903	0.0183	FGF7,MRAS,MYL9,MYLK
Aryl Hydrocarbon Receptor Signaling	0.883	0.021	HSPB2,HSPB7,TGFB3
Estrogen-Dependent Breast Cancer Signaling	0.863	0.027	IGF1,MRAS
GDNF Family Ligand-Receptor Interactions	0.845	0.0263	DOK5,MRAS
Breast Cancer Regulation by Stathmin1	0.827	0.0135	ADGRA2,ADORA1,HTR2A,IGF1,LPAR4,MMP2,MRAS,PTGFR
Epithelial Adherens Junction Signaling	0.827	0.0197	FGFR1,MRAS,MYL9
Agrin Interactions at Neuromuscular Junction	0.818	0.0253	LAMA2,MRAS
Thyroid Cancer Signaling	0.818	0.0253	IGF1,MRAS
BEX2 Signaling Pathway	0.818	0.0253	MMP2,PLXNC1
Apelin Muscle Signaling Pathway	0.812	0.0526	MRAS
Role of MAPK Signaling in the Pathogenesis of Influenza	0.807	0.025	MRAS,PLA2G5
Cardiac Hypertrophy Signaling	0.796	0.0167	IGF1,MRAS,MYL9,TGFB3
Aldosterone Signaling in Epithelial Cells	0.79	0.019	HSPA12B,HSPB2,HSPB7
PEDF Signaling	0.79	0.0244	MRAS,SERPINF1
Estrogen Receptor Signaling	0.79	0.0152	IGF1,MMP2,MMP23B,MRAS,MYL9
Signaling by Rho Family GTPases	0.777	0.0164	CDH11,MRAS,MYL9,MYLK
HER-2 Signaling in Breast Cancer	0.775	0.0238	MMP2,MRAS
VEGF Family Ligand-Receptor Interactions	0.775	0.0238	MRAS,PLA2G5
FGF Signaling	0.775	0.0238	FGF7,FGFR1
PDGF Signaling	0.759	0.0233	MRAS,PDGFRB
Tight Junction Signaling	0.738	0.0179	MYL9,MYLK,TGFB3
Regulation of IL-2 Expression in Activated and Anergic T Lymphocytes	0.738	0.0225	MRAS,TGFB3
Apelin Cardiac Fibroblast Signaling Pathway	0.738	0.0435	TGFB3
Death Receptor Signaling	0.721	0.022	HSPB2,HSPB7
Regulation of Actin-based Motility by Rho	0.701	0.0213	MYL9,MYLK
Neuregulin Signaling	0.686	0.0208	DCN,MRAS
TGF-β Signaling	0.686	0.0208	MRAS,TGFB3
Acute Phase Response Signaling	0.682	0.0168	C4A/C4B,MRAS,SERPINF1
NF-κB Signaling	0.682	0.0168	FGFR1,MRAS,PDGFRB
RhoGDI Signaling	0.678	0.0167	CDH11,MRAS,MYL9
Apelin Cardiomyocyte Signaling Pathway	0.668	0.0202	MYL9,MYLK
Hepatic Cholestasis	0.656	0.0162	CYP27A1,TGFB3,TNFSF4
Chronic Myeloid Leukemia Signaling	0.642	0.0194	MRAS,TGFB3
Synaptic Long Term Depression	0.638	0.0159	IGF1,MRAS,PLA2G5
NRF2-mediated Oxidative Stress Response	0.638	0.0159	AOX1,MRAS,SOD3
PPAR Signaling	0.636	0.0192	MRAS,PDGFRB
IGF-1 Signaling	0.636	0.0192	IGF1,MRAS
G Protein Signaling Mediated by Tubby	0.622	0.0323	MRAS
Clathrin-mediated Endocytosis Signaling	0.62	0.0155	AMPH,FGF7,IGF1
Paxillin Signaling	0.613	0.0185	ITGA11,MRAS
Adrenomedullin signaling pathway	0.604	0.0152	MMP2,MRAS,MYLK
MIF-mediated Glucocorticoid Regulation	0.587	0.0294	PLA2G5
Apelin Endothelial Signaling Pathway	0.573	0.0174	MRAS,VCAM1
Fc Epsilon RI Signaling	0.562	0.0171	MRAS,PLA2G5
Role of PKR in Interferon Induction and Antiviral Response	0.562	0.0171	COLEC12,PDGFRB
Neuroprotective Role of THOP1 in Alzheimer's Disease	0.562	0.0171	HTRA3,PNOC
Thrombin Signaling	0.561	0.0144	MRAS,MYL9,MYLK
Role of NANOG in Mammalian Embryonic Stem Cell Pluripotency	0.553	0.0168	MRAS,WNT2
Docosahexaenoic Acid (DHA) Signaling	0.547	0.0263	SERPINF1
LXR/RXR Activation	0.542	0.0165	C4A/C4B,SERPINF1
Role of NFAT in Cardiac Hypertrophy	0.539	0.014	IGF1,MRAS,TGFB3
Antiproliferative Role of TOB in T Cell Signaling	0.536	0.0256	TGFB3
Synaptogenesis Signaling Pathway	0.533	0.0128	CDH11,COMP,MRAS,THBS2
Gαi Signaling	0.523	0.016	ADORA1,MRAS
MIF Regulation of Innate Immunity	0.51	0.0238	PLA2G5
Role of IL-17F in Allergic Inflammatory Airway Diseases	0.51	0.0238	IGF1
Triacylglycerol Biosynthesis	0.51	0.0238	PLPP4
White Adipose Tissue Browning Pathway	0.506	0.0155	FGFR1,RUNX1T1
Serotonin Receptor Signaling	0.502	0.0233	HTR2A
Cellular Effects of Sildenafil (Viagra)	0.496	0.0153	MYL9,MYLK
Adipogenesis pathway	0.483	0.0149	FGFR1,RUNX1T1
FAT10 Cancer Signaling Pathway	0.478	0.0217	TGFB3
PFKFB4 Signaling Pathway	0.478	0.0217	TGFB3
Iron homeostasis signaling pathway	0.471	0.0146	HEPH,PDGFRB
D-myo-inositol (1,4,5,6)-Tetrakisphosphate Biosynthesis	0.455	0.0142	PLPP7,PPFIA2
D-myo-inositol (3,4,5,6)-tetrakisphosphate Biosynthesis	0.455	0.0142	PLPP7,PPFIA2
Melanoma Signaling	0.449	0.02	MRAS
Endocannabinoid Cancer Inhibition Pathway	0.447	0.014	MMP2,TWIST2
UVC-Induced MAPK Signaling	0.441	0.0196	MRAS
Lymphotoxin β Receptor Signaling	0.428	0.0189	VCAM1
Factors Promoting Cardiogenesis in Vertebrates	0.421	0.0133	TGFB3,WNT2
Nicotine Degradation III	0.409	0.0179	AOX1
Role of Pattern Recognition Receptors in Recognition of Bacteria and Viruses	0.407	0.013	TGFB3,TNFSF4
Phospholipase C Signaling	0.407	0.0117	MRAS,MYL9,PLA2G5
CNTF Signaling	0.403	0.0175	MRAS
3-phosphoinositide Degradation	0.403	0.0129	PLPP7,PPFIA2
D-myo-inositol-5-phosphate Metabolism	0.4	0.0128	PLPP7,PPFIA2
Cancer Drug Resistance By Drug Efflux	0.398	0.0172	MRAS
Gαq Signaling	0.394	0.0127	HTR2A,MRAS
Endometrial Cancer Signaling	0.386	0.0167	MRAS
IL-2 Signaling	0.381	0.0164	MRAS
Autophagy	0.381	0.0164	CTSK
3-phosphoinositide Biosynthesis	0.372	0.0121	PLPP7,PPFIA2
Thrombopoietin Signaling	0.371	0.0159	MRAS
Phospholipases	0.371	0.0159	PLA2G5
G-Protein Coupled Receptor Signaling	0.37	0.011	ADORA1,HTR2A,MRAS
Protein Ubiquitination Pathway	0.368	0.011	HSPA12B,HSPB2,HSPB7
CXCR4 Signaling	0.366	0.012	MRAS,MYL9
Cdc42 Signaling	0.366	0.012	MYL9,MYLK
Systemic Lupus Erythematosus In B Cell Signaling Pathway	0.363	0.0109	MRAS,TGFB3,TNFSF4
ErbB2-ErbB3 Signaling	0.361	0.0154	MRAS
Netrin Signaling	0.361	0.0154	UNC5C
Nicotine Degradation II	0.361	0.0154	AOX1
Regulation of Cellular Mechanics by Calpain Protease	0.361	0.0154	MRAS
Germ Cell-Sertoli Cell Junction Signaling	0.354	0.0117	MRAS,TGFB3
ErbB4 Signaling	0.351	0.0149	MRAS
Cell Cycle: G1/S Checkpoint Regulation	0.351	0.0149	TGFB3
GNRH Signaling	0.348	0.0116	MMP2,MRAS
Role of JAK1 and JAK3 in γc Cytokine Signaling	0.341	0.0145	MRAS
SPINK1 General Cancer Pathway	0.341	0.0145	MRAS
GM-CSF Signaling	0.337	0.0143	MRAS
Growth Hormone Signaling	0.333	0.0141	IGF1
ERK5 Signaling	0.328	0.0139	MRAS
Actin Nucleation by ARP-WASP Complex	0.328	0.0139	MRAS
Ephrin B Signaling	0.328	0.0139	MRAS
Caveolar-mediated Endocytosis Signaling	0.323	0.0137	ITGA11
Non-Small Cell Lung Cancer Signaling	0.323	0.0137	MRAS
FcγRIIB Signaling in B Lymphocytes	0.315	0.0133	MRAS
IL-15 Signaling	0.315	0.0133	MRAS
Angiopoietin Signaling	0.315	0.0133	MRAS
Sertoli Cell-Sertoli Cell Junction Signaling	0.315	0.0108	MRAS,TGFB3
Erythropoietin Signaling	0.312	0.0132	MRAS
Neurotrophin/TRK Signaling	0.312	0.0132	MRAS
Macropinocytosis Signaling	0.312	0.0132	MRAS
Neuroinflammation Signaling Pathway	0.309	0.01	PLA2G5,TGFB3,VCAM1
Endothelin-1 Signaling	0.308	0.0106	MRAS,PLA2G5
Antiproliferative Role of Somatostatin Receptor 2	0.307	0.013	MRAS
Role of Wnt/GSK-3β Signaling in the Pathogenesis of Influenza	0.304	0.0128	WNT2
PPARα/RXRα Activation	0.303	0.0105	MRAS,TGFB3
IL-3 Signaling	0.299	0.0127	MRAS
IL-17 Signaling	0.296	0.0125	MRAS
FLT3 Signaling in Hematopoietic Progenitor Cells	0.296	0.0125	MRAS
Renal Cell Carcinoma Signaling	0.296	0.0125	MRAS
JAK/Stat Signaling	0.296	0.0125	MRAS
Chemokine Signaling	0.296	0.0125	MRAS
Prolactin Signaling	0.292	0.0123	MRAS
Cyclins and Cell Cycle Regulation	0.292	0.0123	TGFB3
LPS-stimulated MAPK Signaling	0.288	0.0122	MRAS
NF-κB Activation by Viruses	0.288	0.0122	MRAS
Gap Junction Signaling	0.284	0.0101	HTR2A,MRAS
Superpathway of Inositol Phosphate Compounds	0.284	0.0101	PLPP7,PPFIA2
TR/RXR Activation	0.281	0.0119	COL6A3
IL-4 Signaling	0.278	0.0118	MRAS
Ceramide Signaling	0.268	0.0114	MRAS
Acute Myeloid Leukemia Signaling	0.264	0.0112	MRAS
OX40 Signaling Pathway	0.261	0.0111	TNFSF4
Prostate Cancer Signaling	0.258	0.011	MRAS
IL-1 Signaling	0.258	0.011	MRAS
CCR5 Signaling in Macrophages	0.249	0.0106	MRAS
Melanocyte Development and Pigmentation Signaling	0.249	0.0106	MRAS
ErbB Signaling	0.249	0.0106	MRAS
Glucocorticoid Receptor Signaling	0.246	0.00893	MRAS,TGFB3,VCAM1
FAK Signaling	0.246	0.0105	MRAS
GABA Receptor Signaling	0.246	0.0105	MRAS
α-Adrenergic Signaling	0.243	0.0104	MRAS
Amyotrophic Lateral Sclerosis Signaling	0.24	0.0103	IGF1
UVA-Induced MAPK Signaling	0.237	0.0102	MRAS
Apoptosis Signaling	0.235	0.0101	MRAS
VEGF Signaling	0.235	0.0101	MRAS
SAPK/JNK Signaling	0.227	0.0098	MRAS
Mouse Embryonic Stem Cell Pluripotency	0.224	0.00971	MRAS
T Cell Receptor Signaling	0.219	0.00952	MRAS
PD-1, PD-L1 cancer immunotherapy pathway	0.217	0.00943	TGFB3
Virus Entry via Endocytic Pathways	0.214	0.00935	MRAS
Telomerase Signaling	0.214	0.00935	MRAS
Gαs Signaling	0.214	0.00935	MRAS
CDK5 Signaling	0.212	0.00926	MRAS
Pancreatic Adenocarcinoma Signaling	0.209	0.00917	TGFB3
Antioxidant Action of Vitamin C	0.209	0.00917	PLA2G5
HGF Signaling	0.205	0.00901	MRAS
Rac Signaling	0.202	0.00893	MRAS
NGF Signaling	0.198	0.00877	MRAS
Synaptic Long Term Potentiation	0	0.00775	MRAS
Huntington's Disease Signaling	0	0.00422	IGF1
LPS/IL-1 Mediated Inhibition of RXR Function	0	0.00446	SOD3
RAR Activation	0	0.00515	TGFB3
14-3-3-mediated Signaling	0	0.00787	MRAS
IL-12 Signaling and Production in Macrophages	0	0.00758	TGFB3
Role of NFAT in Regulation of the Immune Response	0	0.00552	MRAS
fMLP Signaling in Neutrophils	0	0.00862	MRAS
Relaxin Signaling	0	0.00667	MRAS
Renin-Angiotensin Signaling	0	0.00847	MRAS
Molecular Mechanisms of Cancer	0	0.00767	MRAS,TGFB3,WNT2
Corticotropin Releasing Hormone Signaling	0	0.0069	GLI2
Cholecystokinin/Gastrin-mediated Signaling	0	0.0084	MRAS
Androgen Signaling	0	0.00735	MRAS
CREB Signaling in Neurons	0	0.00483	MRAS
p70S6K Signaling	0	0.00775	MRAS
mTOR Signaling	0	0.00476	MRAS
G Beta Gamma Signaling	0	0.0082	MRAS
Sphingosine-1-phosphate Signaling	0	0.00855	PDGFRB
Systemic Lupus Erythematosus Signaling	0	0.00437	MRAS
ILK Signaling	0	0.00526	MYL9
EIF2 Signaling	0	0.00446	MRAS
AMPK Signaling	0	0.00467	MRAS
Hereditary Breast Cancer Signaling	0	0.00714	MRAS
Protein Kinase A Signaling	0	0.00754	MYL9,MYLK,TGFB3
Regulation of eIF4 and p70S6K Signaling	0	0.00637	MRAS
PKCθ Signaling in T Lymphocytes	0	0.00645	MRAS
PI3K Signaling in B Lymphocytes	0	0.00725	MRAS
P2Y Purigenic Receptor Signaling Pathway	0	0.00787	MRAS
Role of Tissue Factor in Cancer	0	0.00855	MRAS
eNOS Signaling	0	0.00629	LPAR4
Tec Kinase Signaling	0	0.0061	MRAS
PI3K/AKT Signaling	0	0.00571	MRAS
Cardiac β-adrenergic Signaling	0	0.00709	MRAS
Xenobiotic Metabolism Signaling	0	0.00697	MRAS,SOD3
B Cell Receptor Signaling	0	0.00541	MRAS
Insulin Receptor Signaling	0	0.00714	MRAS
cAMP-mediated signaling	0	0.00439	ADORA1
Phagosome Formation	0	0.008	CR1
Phagosome Maturation	0	0.00662	CTSK
Th1 and Th2 Activation Pathway	0	0.00585	TNFSF4
Th2 Pathway	0	0.00735	TNFSF4
Sirtuin Signaling Pathway	0	0.00344	SOD3
Opioid Signaling Pathway	0	0.0081	MRAS,PNOC
Endocannabinoid Developing Neuron Pathway	0	0.0087	MRAS
T Cell Exhaustion Signaling Pathway	0	0.00571	MRAS
Systemic Lupus Erythematosus In T Cell Signaling Pathway	0	0.003	MRAS
Senescence Pathway	0	0.00727	MRAS,TGFB3
Inhibition of ARE-Mediated mRNA Degradation Pathway	0	0.0082	TNFSF4
Necroptosis Signaling Pathway	0	0.00637	PLA2G5
Xenobiotic Metabolism General Signaling Pathway	0	0.00699	MRAS
Xenobiotic Metabolism CAR Signaling Pathway	0	0.00529	SOD3
Calcium Signaling	0	0.00485	MYL9
Ephrin Receptor Signaling	0	0.00556	MRAS

## Sheet: Upstream Regulator
Upstream Regulator	Molecule Type	p-value of overlap	Target Molecules in Dataset	Mechanistic Network
CCR2	G-protein coupled receptor	6.46e-22	AEBP1,ASPN,BGN,COL14A1,COL1A1,COL1A2,COL6A1,COL6A2,COL6A3,DCN,DPT,FBN1,IGF1,LUM,MMP2,OGN,PCOLCE,PRELP,SPARC,TIMP2,VCAN	76 (9)
TGFB1	growth factor	1.84e-21	ADAM12,ADAMTS12,ADAMTS2,ADORA1,ASPN,BGN,CCN4,CDH11,CHI3L1,COL16A1,COL1A1,COL1A2,COL3A1,COL5A1,COL6A1,COL6A2,COL6A3,COL8A1,COMP,CPXM1,CTSK,DCN,DDR2,EMILIN1,FBLN5,FBN1,FGF7,FGFR1,FILIP1L,GAS1,GAS7,GEM,GLI2,GREM1,HSD17B6,HSPB2,IGF1,ITGA11,LPAR4,MFAP4,MMP2,MYLK,NEGR1,PDGFRB,PLXNC1,PNOC,POSTN,PTGDS,SERPINF1,SMOC2,SOD3,SPARC,TAGLN,TGFB3,THBS2,THY1,TIMP2,TWIST2,VCAM1,VCAN,XPNPEP2,ZEB2,ZFPM2	86 (18)
Alpha catenin	group	2.41e-21	ADAMTS12,ADAMTS2,BGN,CDH11,COL1A1,COL1A2,COL3A1,COL5A1,COL5A2,COL6A1,COL6A2,COL6A3,IGF1,LAMA2,LUM,MMP2,MMP23B,THBS2,TWIST2,VCAM1,ZEB2	55 (7)
TWIST1	transcription regulator	5.81e-16	C1QTNF1,CCN4,CHI3L1,CHRDL2,COL1A1,COL6A1,DCN,DDR2,EMILIN1,FIBIN,FMOD,MMP2,MXRA8,OLFML3,PCOLCE,PRRX2,THBS2,VCAN,ZEB2
COLQ	other	1.28e-15	ADAMTS2,ASPN,BGN,COL5A2,COL6A3,COL8A1,DCN,FBLN5,FGF7,MMP2,PRELP,SGCD,TGFB3,VCAN
PPARGC1A	transcription regulator	1.44e-14	ADAMTS2,ASPN,CCN4,COL1A2,COL6A2,COL6A3,COMP,CPXM1,DCN,DPT,FAM20A,FIBIN,GPC6,LAMA2,LUM,MMP2,OGN,OLFML3,PDGFRL,PODN,POSTN,THY1,TIMP2,VCAN
TGFB2	growth factor	1.16e-13	ASPN,CDH11,COL10A1,COL1A1,COL1A2,COL3A1,COL6A2,FMOD,GAS1,MMP2,PDGFRB,RUNX1T1,TAGLN,TIMP2,VCAN	96 (20)
CR1L	other	1.97e-13	BGN,COL1A1,COL1A2,COL3A1,COL5A1,COL6A1,COL6A3,COL8A1,FBN1,LUM	56 (5)
WNT3A	cytokine	2.12e-13	ALPK2,BGN,CCDC80,CCN4,CLEC11A,COL1A1,COLEC12,DCN,DKK2,FMOD,GAS1,GGT5,LRRC32,MRGPRF,OGN,RUNX1T1,SFRP2,SPARC,TGFB3,THY1,VCAM1
Tgf beta	group	2.14e-12	ADAM12,BGN,CDH11,COL10A1,COL1A1,COL1A2,COL5A1,COL6A2,CTSK,DCN,GLI2,GREM1,IGF1,LMCD1,MMP2,POSTN,SPARC,TAGLN,TIMP2,VCAM1	88 (20)
TAF4	transcription regulator	2.81e-12	CDH11,COL6A3,DCN,FMOD,GAS1,GREM1,LRRC15,LUM,MMP2,OLFML3,SFRP2,TGFB3,THBS2
diethylstilbestrol	chemical drug	6.4e-12	COL1A1,COMP,CPXM1,CTSK,DCN,DPT,FMOD,GREM1,HIC1,HTRA3,IGF1,LUM,MFAP4,MMP2,PCOLCE,PDGFRB,SPARC,SULF1,TGFB3,THBS2	69 (8)
miR-338-3p (miRNAs w/seed CCAGCAU)	mature microRNA	1.29e-11	ADAMTS2,COL1A1,COL1A2,COL5A1,COL5A2,COL8A1,SPARC,TAGLN,VCAN
miR-29b-3p (and other miRNAs w/seed AGCACCA)	mature microRNA	2.07e-11	ADAMTS2,COL1A1,COL1A2,COL3A1,COL5A1,COL5A2,COL8A1,FBN1,GAS7,SPARC,TGFB3,VCAN
halofuginone	chemical drug	2.31e-11	BGN,C4A/C4B,COL1A1,COL1A2,CTHRC1,FBLN5,FBN1,MMP2,PCOLCE,PRELP,SPARC,TAGLN,TGFB3,TIMP2	29 (6)
BIRC5	other	6.34e-11	BGN,COL1A1,COL3A1,COL5A2,COL8A1,DPT,FBN1,FMOD,LUM,MMP2	59 (7)
ADAM12	peptidase	6.43e-11	AEBP1,COL5A2,COL6A3,DCN,DPT,FBN1,GREM1,LUM,OGN,OMD,SFRP2
miR-335-3p (miRNAs w/seed UUUUCAU)	mature microRNA	9.3e-11	ADAMTS2,COL1A1,COL1A2,COL5A1,COL5A2,COL8A1,SPARC,VCAN
AHR	ligand-dependent nuclear receptor	1.14e-10	ADAMTS2,ASPN,COL14A1,COL16A1,COL1A1,COL1A2,COL3A1,COL5A1,COL5A2,COL6A1,COL6A3,DCN,EMILIN1,FBLN5,GAS1,MMP2,OLFML1,PDGFRB,TGFB3,TIMP2	91 (13)
ROCK1	kinase	1.27e-10	COL1A1,COL3A1,COL5A1,COL6A2,COL8A1,FBN1,LAMA2,VCAM1	67 (12)
VCAN	other	2.41e-10	AEBP1,C4A/C4B,COMP,CRISPLD2,DCN,FBLN5,FNDC1,GPC6,OGN,OLFML2B,PRELP,TGFB3,VCAM1,VCAN
mir-29	microRNA	3.8e-10	ADAM12,AOX1,COL1A1,COL1A2,COL3A1,COL5A2,IGF1,ITGA11,MMP2,PDGFRB,SFRP2	67 (9)
tributyltin	chemical reagent	1.33e-09	COL1A1,COL1A2,COL3A1,COL5A1,COL6A1,COL6A2,DCN,DKK2,HTRA3,PDGFRB,SOD3,THBS2
SMAD3	transcription regulator	1.44e-09	ADAM12,ADORA1,ASPN,BGN,COL10A1,COL1A1,COL1A2,COL3A1,COL6A1,COL6A3,CRISPLD2,GLI2,LUM,TAGLN,TGFB3,ZEB2	75 (14)
FGF2	growth factor	1.49e-09	BGN,CCN4,CDH11,COL1A1,COL1A2,COL3A1,CTSK,DCN,DKK2,FBN1,FGFR1,GREM1,IGF1,MMP2,PDGFRB,SPARC,TAGLN,TWIST2,VCAM1,ZEB2	89 (19)
ITGB1	transmembrane receptor	4.51e-09	ADAMTS12,ADAMTS2,CCN4,COL10A1,COL1A1,COL1A2,COL5A2,GAS1,MMP2,OLFML3,SPON1,TIMP2	63 (12)
TGFB3	growth factor	6.24e-09	ADAM12,ASPN,COL10A1,COL1A1,COL1A2,COL3A1,COL5A1,MMP2,TAGLN,TGFB3,ZEB2	71 (17)
TNF	cytokine	6.36e-09	ADORA1,AEBP1,BGN,C1QTNF1,C4A/C4B,CCDC80,CCN4,CDH11,CHI3L1,CLEC11A,COL16A1,COL1A1,COL1A2,COL3A1,CRISPLD2,CTSK,CYP27A1,DCN,FGFR1,GASK1B,GEM,IGF1,MMP2,MYLK,OGN,OLFML2B,PLA2G5,POSTN,PTGFR,RARRES2,RCN3,RFLNA/ZNF664-RFLNA,SERPINF1,SOD3,SPARC,TAGLN,TGFB3,THBS2,THY1,TIMP2,TMEM176B,TWIST2,VCAM1	74 (12)
PDGF BB	complex	8.68e-09	COL3A1,DCN,FBLN5,FGF7,FGFR1,GEM,GREM1,IGF1,MMP2,PCOLCE,PDGFRB,POSTN,PRRX2,TAGLN,TGFB3,VCAM1,VCAN	94 (19)
thioacetamide	chemical toxicant	9.24e-09	BGN,C4A/C4B,COL1A1,COL1A2,COL3A1,FBLN5,FBN1,IGF1,MMP2,PCOLCE,PRELP,SPARC,TAGLN,TGFB3,TIMP2	102 (15)
TEAD3	transcription regulator	9.69e-09	COL3A1,COL5A2,FIBIN,FILIP1L,PDGFRL,POSTN,SULF1,TAGLN
SPDEF	transcription regulator	1.07e-08	CDH11,COL16A1,COL1A1,COL5A1,COL5A2,COL6A1,COL6A2,COL6A3,FGFR1
ARHGAP31	other	1.42e-08	COL5A1,COL6A1,COL6A2,SPARC,TGFB3,TWIST2,ZEB2
IGF2BP1	translation regulator	1.42e-08	COL14A1,COL1A1,COL1A2,COL5A1,COL6A2,COL6A3,LUM
TEAD2	transcription regulator	1.6e-08	COL3A1,COL5A2,FIBIN,FILIP1L,PDGFRL,POSTN,SULF1,TAGLN
beta-estradiol	chemical - endogenous mammalian	3.11e-08	ADORA1,AEBP1,C4A/C4B,CCDC80,CDH11,CHI3L1,CHRDL2,COL1A1,COL1A2,COL3A1,COLEC12,COMP,CPXM1,CTSK,DCN,FBN1,FGF7,FMOD,GEM,GLI2,GREM1,HSD17B6,HTRA3,IGF1,ITGA11,LMCD1,LUM,MMP2,MYLK,NEGR1,OGN,PDGFRB,PODN,PTGDS,PTGFR,RARRES2,SFRP2,SFRP4,SNED1,SPARC,TGFB3,TIMP2,VCAM1,VCAN,ZEB2	101 (17)
KRAS	enzyme	3.7e-08	AMPH,AOX1,BGN,CCDC80,CHI3L1,COL1A1,COL3A1,FBN1,FGF7,FGFR1,GAS1,GLI2,LAMA2,MMP2,MYLK,PCOLCE,PLEKHO2,SOD3,SPARC,THY1,TIMP2,VCAN,WNT2	77 (17)
CCN2	growth factor	3.86e-08	COL10A1,COL1A1,COL8A1,DCN,EMILIN1,IGF1,MMP2,PTGFR,SFRP4,SPARC	63 (11)
SB203580	chemical - kinase inhibitor	4.52e-08	C4A/C4B,CHRDL2,COL1A1,COL1A2,COL3A1,CTSK,HSD17B6,MMP2,PDGFRB,POSTN,PTGDS,RCN3,RFLNA/ZNF664-RFLNA,SOD3,SPARC,TAGLN,TGFB3,TIMP2,VCAM1	91 (25)
dihydrotestosterone	chemical - endogenous mammalian	8.76e-08	BGN,C4A/C4B,CHI3L1,COL3A1,COL5A2,COL6A1,DCN,FGF7,FGFR1,IGF1,MMP2,MYLK,POSTN,RARRES2,SFRP4,SOD3,SPARC,ST6GALNAC5,TIMP2,VCAM1,VCAN	92 (18)
CPXM1	peptidase	9.1e-08	COL14A1,COL16A1,COL5A1,COL6A1
MYOCD	transcription regulator	1.13e-07	COL1A1,COL1A2,COL3A1,ECM2,HSPB7,MYLK,PDLIM3,TAGLN,VCAN
SMAD7	transcription regulator	1.25e-07	ADAMTS2,BGN,COL1A1,COL1A2,COL3A1,COL6A1,COL6A3,DCN,MMP2,TAGLN,TGFB3	59 (12)
TEAD4	transcription regulator	1.81e-07	COL3A1,COL5A2,FGFR1,FIBIN,FILIP1L,PDGFRL,POSTN,SULF1,TAGLN
RUNX3	transcription regulator	2e-07	CDH11,CPVL,FBN1,GLI2,MMP2,NEGR1,SGCD,THY1,TIMP2,TNFSF4
TEAD1	transcription regulator	2.05e-07	COL3A1,COL5A2,FIBIN,FILIP1L,PDGFRL,POSTN,SULF1,TAGLN
bleomycin	chemical drug	2.07e-07	CCN4,CDH11,COL1A1,COL1A2,COL3A1,CTSK,DCN,FGFR1,IGF1,MMP2,SFRP2,TIMP2	93 (24)
TMPO	other	2.11e-07	ASPN,COL1A1,COL3A1,TIMP2
dexamethasone	chemical drug	2.55e-07	ADAM12,ADAMTS2,AEBP1,ASPN,BGN,CDH11,CHI3L1,CLEC11A,COL10A1,COL1A1,COL1A2,COL3A1,COL5A1,COL6A1,COL6A2,CR1,CRISPLD2,CTSK,CYP27A1,DCN,FGF7,FILIP1L,GAS1,GEM,IGF1,LAMA2,MMP2,MXRA5,OLFML2B,OMD,PDGFRB,POSTN,PRELP,PTGDS,SERPINF1,SMOC2,SPARC,TAGLN,TGFB3,THBS2,TIMP2,TMEM176B,VCAM1,VCAN	104 (21)
CD44	other	3.93e-07	BGN,COL1A1,COL3A1,COL5A2,CTSK,EMILIN1,MMP2,SFRP2,THBS2,THY1,VCAM1,WNT2	79 (20)
ERBB2	kinase	4e-07	ADAM12,ADAMTS16,ANGPTL2,CCDC80,CDH11,CLEC11A,COL1A1,COL3A1,COL5A1,COL5A2,COL6A1,COL6A2,COL6A3,DPT,FGF7,HEPH,LUM,MYL9,SPARC,TAGLN,THY1,TWIST2,VCAN	66 (12)
BMP2	growth factor	4.14e-07	COL10A1,COL1A1,COL1A2,CTSK,FGFR1,GREM1,MRAS,POSTN,SPARC,TAGLN,TMEM119,VCAN	54 (18)
INHA	growth factor	4.29e-07	CCN4,COL1A2,COL3A1,COL6A1,COMP,FGFR1,MMP2,MYL9,SFRP4
ANGPT2	growth factor	5.33e-07	ADAM12,COL1A1,COL1A2,COL3A1,FGF7,HSPB2,MMP2,PDGFRB,POSTN,SOD3,THBS2,VCAM1	76 (18)
EWSR1-FLI1	fusion gene/product	5.83e-07	COL3A1,COL5A2,FIBIN,FILIP1L,PDGFRL,POSTN,SULF1,TAGLN
MTPN	transcription regulator	7.07e-07	COL1A1,COL1A2,COL8A1,IGF1,SPARC,TAGLN,TGFB3,VCAM1	42 (5)
lipopolysaccharide	chemical drug	7.29e-07	ADORA1,ANGPTL2,BGN,CCN4,CDH11,CHI3L1,COL1A1,COL1A2,COL3A1,COL5A1,COL5A2,COL6A1,CTSK,CYP27A1,DCN,FBN1,GAS1,GEM,GLIS2,IGF1,MMP2,MMP23B,MYL9,OGN,OLFML2B,OLFML3,PCOLCE,PLA2G5,PNOC,PTGDS,PTGFR,SERPINF1,SPARC,THBS2,THY1,TIMP2,TMEM176A,TNFSF4,VCAM1,VCAN	87 (17)
EML4-ALK	fusion gene/product	7.48e-07	COL3A1,COL5A2,SPARC,TGFB3,VCAN
PSMB11	peptidase	8.02e-07	COL1A1,COL1A2,COL3A1,COL5A1,COL6A1,COL6A2,OLFML2B,RARRES2,VCAN
SMO	G-protein coupled receptor	9.32e-07	BGN,EPYC,GLI2,LUM,OGN,TGFB3,VCAM1,VCAN	52 (7)
FBN1	other	9.74e-07	COL1A2,COL3A1,COL6A3,FBN1,MMP2	72 (9)
HNF1B	transcription regulator	1.43e-06	BGN,CCDC80,COL5A1,COL5A2,LUM,MMP2,SPARC,SULF1,ZEB2
AGT	growth factor	1.45e-06	ADAM12,BGN,COL1A1,COL1A2,COL3A1,COL6A1,CR1,FGF7,IGF1,MMP2,POSTN,PTGFR,SGCD,SOD3,TGFB3,VCAM1,ZEB2	79 (20)
TGFBR2	kinase	1.93e-06	BGN,COL1A1,COL1A2,FGF7,FMOD,GLI2,MMP2,PTGDS,SPARC,TAGLN,TGFB3	42 (11)
COL4A3	other	1.99e-06	COL1A1,COL1A2,COL3A1,MMP2,TIMP2	33 (7)
IL13	cytokine	2.05e-06	ADORA1,ASPN,CHI3L1,COL1A1,COL1A2,COL3A1,COL6A2,CTSK,GAS7,IGF1,MMP2,PLXNC1,POSTN,SERPINF1,TIMP2,VCAM1	103 (21)
HAND2	transcription regulator	2.24e-06	COL1A1,COL1A2,COL3A1,ECM2,GREM1,HSPB7,PDLIM3
GATA4	transcription regulator	2.34e-06	ADORA1,COL1A1,COL1A2,COL3A1,CTHRC1,ECM2,HSPB7,PDLIM3,POSTN,TAGLN,VCAM1	13 (3)
FGFR2	kinase	2.95e-06	CCN4,CDH11,COL1A1,COL3A1,GASK1B,IGF1,MRAS,PCOLCE,VCAM1	85 (13)
MEF2C	transcription regulator	3.14e-06	COL10A1,COL1A1,COL1A2,COL3A1,ECM2,HSPB7,PDLIM3,POSTN,SFRP2	13 (3)
TAZ	enzyme	3.73e-06	AMPH,AOX1,COL1A1,COL5A1,COL5A2,LUM,ST6GALNAC5,TAGLN
isobutylmethylxanthine	chemical toxicant	4.25e-06	AEBP1,COL10A1,COL1A1,COL1A2,COL3A1,COL5A1,COL6A1,MMP2,PDGFRB,THBS2,TIMP2	103 (20)
Brd4	kinase	4.4e-06	COL1A1,COL1A2,COL3A1,COL5A2,COL6A3,COL8A1,TAGLN	61 (8)
crizotinib	chemical drug	4.47e-06	COL3A1,COL5A2,SPARC,TGFB3,VCAN	32 (5)
EGFR	kinase	5.19e-06	CHI3L1,COL1A1,COL3A1,COL5A2,COL6A1,COL6A2,COL8A1,CTSK,FBN1,FGF7,IGF1,MMP2,POSTN,VCAN,ZEB2	95 (20)
trans-hydroxytamoxifen	chemical drug	5.49e-06	ADGRA2,CHI3L1,COL1A1,COL1A2,DCN,MMP2,RSPO3,SERPINF1,TGFB3,THBS2
let-7a-5p (and other miRNAs w/seed GAGGUAG)	mature microRNA	6.35e-06	ADAMTS2,COL1A1,COL1A2,COL3A1,COL5A1,COL5A2,COL8A1,SPARC,TAGLN,VCAN
ramipril	chemical drug	6.39e-06	COL1A1,COL1A2,COL3A1,MMP2,TIMP2
TBX5	transcription regulator	6.82e-06	COL1A1,COL1A2,COL3A1,ECM2,HSPB7,PDLIM3,POSTN	13 (3)
TP53	transcription regulator	7.2e-06	ADAM12,ANTXR1,ANXA6,CCDC80,COL14A1,COL1A1,COL1A2,COL3A1,COL5A2,COL6A2,CTSK,EMILIN1,FGF7,FGFR1,GAS1,GAS7,GLI2,HIC1,HSPB7,IGDCC4,IGF1,MMP2,MMP23B,MYL9,PDGFRB,POSTN,PRRX2,PTGDS,SFRP2,SULF1,TGFB3,THBS2,THY1,TIMP2,VCAN,WNT2,ZEB2	76 (18)
EDNRA	transmembrane receptor	7.77e-06	COL1A1,COL3A1,MMP2,TIMP2
ALDH1A2	enzyme	8.9e-06	BGN,COL1A2,COL3A1,PCOLCE,SPARC	21 (4)
arsenite	chemical toxicant	9.73e-06	ADAM12,ADAMTS16,ASPN,COL8A1,HSPB2,IGF1,SFRP4,SGCD
NREP	other	1.03e-05	COL3A1,MMP2,PDGFRB,TAGLN
MAFB	transcription regulator	1.2e-05	FBLN5,IGF1,OLFML2B,OLFML3,RAB3IL1,TAGLN,TMEM119
ABCB4	transporter	1.21e-05	COL1A1,COL1A2,MMP2,PDGFRB,SPARC
PTK2	kinase	1.29e-05	COL1A1,COL1A2,MMP2,PDGFRB,PRRX1,VCAM1	72 (16)
DDR1	kinase	1.34e-05	COL1A1,COL3A1,MMP2,VCAM1	53 (7)
ITGB6	other	1.34e-05	COL1A1,COL1A2,COL3A1,MMP2	72 (16)
TGFBR1	kinase	1.4e-05	BGN,COL1A1,COL1A2,FBLN5,FMOD,GAS1,TAGLN	44 (12)
IL1	group	1.58e-05	CHI3L1,COL1A1,CYP27A1,DCN,FGF7,IGF1,MMP2,PDGFRB,SPARC,TGFB3,THY1,VCAM1,VCAN	108 (21)
RUNX2	transcription regulator	1.68e-05	C4A/C4B,COL10A1,COL1A1,COL1A2,LUM,MMP2,PTGDS,TAGLN	56 (9)
MRTFB	transcription regulator	1.72e-05	COL3A1,COL5A2,FIBIN,FILIP1L,MYL9,PDGFRL,POSTN,SULF1,TAGLN	9 (2)
GDF2	growth factor	1.74e-05	CDH11,COL1A1,FMOD,IGF1,POSTN,SERPINF1,VCAM1	21 (5)
KLF11	transcription regulator	2.11e-05	COL1A2,COL3A1,DCN,GREM1,MMP2,TGFB3,THBS2,TIMP2
BMP7	growth factor	2.36e-05	ADORA1,COL10A1,COL1A1,COL1A2,GREM1,IGF1,MMP2,SULF1	63 (13)
CH-223191	chemical reagent	2.39e-05	COL1A1,COL1A2,COL3A1	61 (7)
PDGFB	growth factor	2.49e-05	COL1A1,COL1A2,FGF7,MMP2,PDGFRB,SERPINF1	50 (6)
NEUROG1	transcription regulator	2.49e-05	COL3A1,GASK1B,GREM1,MFAP4,SERPINF1,SULF1
WNT1	cytokine	2.5e-05	CCDC80,CCN4,COL3A1,DKK2,GAS1,IGF1,ISLR,MRAS
SP3	transcription regulator	2.56e-05	AEBP1,CHI3L1,COL1A1,COL1A2,IGF1,MMP2,MYLK,SPARC,TAGLN,TIMP2	72 (8)
HRAS	enzyme	3.02e-05	ANTXR1,ANXA6,CCDC80,COL1A1,COL1A2,COL3A1,COL5A2,COL6A2,MMP2,MMP23B,MYL9,PDGFRB,POSTN,SPARC,SPON1,TAGLN,TGFB3,VCAN	76 (19)
acetaldehyde	chemical - endogenous mammalian	3.27e-05	COL1A1,COL1A2,DDR2,MMP2	54 (7)
SOX9	transcription regulator	3.51e-05	COL10A1,COL1A1,COMP,GAS7,PTGDS,TWIST2
miR-30c-5p (and other miRNAs w/seed GUAAACA)	mature microRNA	3.62e-05	ADAMTS2,COL1A1,COL1A2,COL5A1,COL5A2,COL8A1,SPARC,VCAN
PLA2G5	enzyme	3.79e-05	COL1A2,COL3A1,PLA2G5
decitabine	chemical drug	3.84e-05	CDH11,CHI3L1,COL1A1,COL1A2,COL3A1,COL6A3,DDR2,DKK2,FGFR1,FILIP1L,GLI2,HIC1,HTRA3,LAMA2,LUM,MMP2,SPARC,TIMP2,TWIST2,VCAN	76 (14)
mibolerone	chemical drug	4.01e-05	C4A/C4B,CCDC80,CLEC11A,COL1A1,COL1A2,COL6A3,IGF1,PRELP
IL1B	cytokine	4.37e-05	ANTXR1,BGN,CHI3L1,COL10A1,COL1A1,DCN,FGF7,GEM,IGF1,MMP2,MYLK,PLA2G5,POSTN,PTGDS,PTGFR,SPARC,TGFB3,THY1,TIMP2,TMEM176B,VCAM1,VCAN	85 (19)
SEMA7A	transmembrane receptor	4.77e-05	CCN4,COL1A1,COL1A2,COL3A1
CCND1	transcription regulator	4.92e-05	COL1A1,COL5A2,DKK2,FGF7,FGFR1,GPC6,MMP2,MYLK,PDLIM3,PPFIA2,ST6GALNAC5,TGFB3
MKX	transcription regulator	5.65e-05	COL1A1,COL1A2,COL3A1
carvedilol	chemical drug	5.68e-05	COL1A1,COL3A1,MMP2,TIMP2	67 (13)
IKBKB	kinase	6.09e-05	AEBP1,CTSK,DCN,MMP2,OGN,POSTN,SOD3,TIMP2,TMEM176B,VCAM1,VCAN	84 (15)
Notch	group	6.55e-05	ADAM12,CCN4,MMP2,MYLK,TAGLN,ZEB2	60 (9)
SB-431542	chemical reagent	7.04e-05	ASPN,BGN,COL1A1,IGF1,ITGA11,MMP2,POSTN
ESR2	ligand-dependent nuclear receptor	7.11e-05	ADORA1,ANGPTL2,CADM3,COL16A1,COL1A1,COL1A2,COMP,FGFR1,IGF1,MMP2,PDLIM3,PTGDS,PTGFR,SFRP4,TIMP2	85 (14)
LRP1	transmembrane receptor	7.45e-05	COL3A1,GLI2,MMP2,PDGFRB,SERPINF1	16 (3)
JAG1	growth factor	7.45e-05	COL1A1,GLI2,PDGFRB,TAGLN,TGFB3	55 (7)
CHI3L1	enzyme	7.88e-05	CDH11,COL16A1,COL6A1,COL6A2
LEPROT	other	7.92e-05	COL10A1,IGF1
LEPROTL1	other	7.92e-05	COL10A1,IGF1
ADAMTS5	peptidase	7.92e-05	BGN,VCAN
RETNLB	other	8.12e-05	CCN4,COL1A1,COL1A2,FGFR1,IGF1,MMP2	84 (16)
SIRT1	transcription regulator	8.14e-05	COL10A1,FGF7,FGFR1,GLI2,IGF1,LAMA2,MMP2,NEGR1,SFRP2,SFRP4,SOD3,TIMP2,WNT2	68 (9)
NPR1	enzyme	9.19e-05	COL1A1,COL3A1,MMP2,TGFB3	61 (7)
cholecalciferol	chemical - endogenous mammalian	9.26e-05	COL1A1,CTSK,DKK2,FAM20C,GAS7,IGF1,PDGFRB	46 (6)
PTP4A1	phosphatase	9.76e-05	COL5A1,COL6A1,COL6A2,LAMA2,MMP2,SPARC,VCAN
IGFBP2	other	9.94e-05	COL14A1,MMP2,POSTN,TGFB3,THBS2
EGF	growth factor	0.00011	CDH11,COL1A1,COL1A2,COL3A1,DCN,FGFR1,GAS1,GGT5,IGF1,MMP2,PDGFRB,SPARC,TGFB3,VCAM1,VCAN	104 (20)
lithium chloride	chemical drug	0.000114	DCN,MMP2,MYLK,POSTN,RSPO1,TAGLN,VCAN	63 (7)
DCN	other	0.000119	BGN,COL1A2,FBN1,MMP2,VCAM1	79 (17)
IL10RA	transmembrane receptor	0.00012	ASPN,COL14A1,DCN,DPT,FBN1,LUM,OGN,PCOLCE,POSTN,SPARC,SPON1
IL6R	transmembrane receptor	0.000122	COL1A1,COL1A2,GREM1,IGF1,MMP2,VCAM1	70 (14)
LMNA	other	0.000125	ADAMTS10,ADAMTS12,ASPN,COL1A1,COL3A1,COL8A1,DCN,HTRA3,LPAR4,TIMP2
FGF1	growth factor	0.00014	CCN4,CDH11,CPXM1,FGFR1,POSTN,TGFB3,VCAM1	87 (17)
Focal adhesion kinase	group	0.000141	MMP2,PRRX1,TAGLN,VCAM1	69 (15)
C9	other	0.000145	COL1A1,COL3A1,VCAM1
trientine	chemical drug	0.000145	COL3A1,IGF1,SOD3
FAS	transmembrane receptor	0.000151	BGN,COL1A1,COL1A2,COL3A1,COL5A1,COL6A1,COL6A3,COL8A1,FAIM2,FBN1,LUM,VCAM1	73 (17)
CLEC4G	other	0.000155	GAS1,RSPO3,SFRP4,TGFB3,WNT2
PTH	other	0.000155	COL1A1,COL1A2,IGF1,MMP2,POSTN,SFRP2,SFRP4,TMEM119	74 (16)
Rhox5	transcription regulator	0.00016	CPXM1,TMEM176A,TMEM176B,UNC5C	15 (2)
SMARCB1	transcription regulator	0.000161	AMPH,C4A/C4B,COL14A1,COL1A1,COL1A2,COL5A2,POSTN,SPARC
phosphate	chemical - endogenous mammalian	0.000166	ADAMTS2,COL5A1,DCN,EMILIN1,OGN,POSTN
carbon tetrachloride	chemical toxicant	0.000173	AOX1,COL1A1,COL1A2,COL3A1,IGF1,MMP2,PDGFRB,TIMP2,VCAM1	81 (19)
IRS1	enzyme	0.000178	CCN4,COL3A1,COL6A1,COL6A3,IGF1,SFRP2,TAGLN	34 (4)
benzo(a)pyrene	chemical toxicant	0.000179	ADAM12,ADAMTS16,ASPN,COL8A1,DOK5,IGF1,SFRP4,SGCD,SOD3
PRKG1	kinase	0.000182	COL1A1,COL3A1,TAGLN,VCAM1	74 (19)
HOXC8	transcription regulator	0.000182	CDH11,GAS1,SERPINF1,TAGLN
NOTCH3	transcription regulator	0.000197	CDH11,COL5A1,PDGFRB,SPARC,TAGLN
trinitrobenzenesulfonic acid	chemical reagent	0.000199	ADAM12,COL1A1,COL1A2,COL3A1,LUM,PTGDS	42 (5)
FGFR1	kinase	0.00021	COL10A1,COL1A1,COL3A1,FGF7,FGFR1,SPARC	68 (11)
MYC	transcription regulator	0.000214	ANXA6,CCN4,COL14A1,COL1A1,COL1A2,COL3A1,COL5A1,COL5A2,COL6A3,COL8A1,FBLN5,FBN1,FGFR1,FMOD,GAS1,LUM,MYL9,PDGFRB,SPARC,THBS2,THY1,TIMP2,TWIST2,VCAM1	78 (15)
FOXA2	transcription regulator	0.000233	CHI3L1,CHRD,CTHRC1,IGF1,MYL9,PDGFRB,PTGDS,SOD3,TAGLN
SUCO	other	0.000236	COL1A1,COL1A2
TSIX	other	0.000236	COL1A1,COL1A2
HOXB8	transcription regulator	0.000236	MYLK,TAGLN
BMP1	peptidase	0.000236	DCN,OGN
S-adenosylhomocysteine	chemical - endogenous mammalian	0.000236	COL1A1,COL1A2
Collagen Alpha1	group	0.000237	COL1A1,MMP2,TIMP2	53 (7)
COL9A1	other	0.000237	COMP,EPYC,FMOD
PRL	cytokine	0.00024	COL1A1,COL1A2,COL3A1,COL5A1,DCN,PCOLCE,PTGFR,SFRP2,SPARC,TIMP2	89 (13)
EZH2	transcription regulator	0.000243	ANXA6,COL1A1,COL1A2,COL5A1,CRISPLD2,FBN1,IGF1,MMP2,SFRP2,SFRP4,SULF1,TIMP2
HTT	transcription regulator	0.000243	ADAMTS2,CCN4,CDH11,COL16A1,COL6A1,COL6A3,DCN,FGFR1,GAS7,MFAP4,MMP2,PNOC,PRELP,SERPINF1,TAGLN,THBS2,VCAM1	25 (2)
MYCN	transcription regulator	0.000254	CDH11,COL1A1,COL5A2,COL8A1,FBN1,MMP2,SPARC,TAGLN,TIMP2,ZEB2	18 (3)
AR	ligand-dependent nuclear receptor	0.000263	C4A/C4B,CADM3,CDH11,COL3A1,FGF7,HSPB7,IGF1,MRAS,PTGDS,TIMP2,TMEM176A,TMEM176B,UNC5C,VCAN	39 (5)
NR4A3	ligand-dependent nuclear receptor	0.000268	COL16A1,COL1A1,COL6A1,COL6A2,TGFB3
cholesterol	chemical - endogenous mammalian	0.000281	COL1A1,COL3A1,CR1,CTSK,CYP27A1,GLI2,MMP2,VCAM1,ZFPM2	74 (16)
estrogen	chemical drug	0.000284	COL14A1,COL1A1,COL3A1,COL5A1,COL6A2,FGF7,IGF1,PTGDS,SPARC,TGFB3	93 (16)
ursodeoxycholic acid	chemical - endogenous mammalian	0.000288	COL1A1,COL1A2,CYP27A1,PDGFRB,SPARC
NORAD	other	0.000323	COL5A1,COL6A2,LMCD1,TAGLN
THBS1	other	0.000323	COL1A1,COL1A2,COL3A1,MMP2	68 (14)
estrogen receptor	group	0.000328	CDH11,COL5A1,COL6A1,COL6A2,FGFR1,IGF1,SPARC,TGFB3,TIMP2	65 (10)
MAPK14	kinase	0.000329	COL10A1,COL1A1,GREM1,HSPA12B,PLA2G5,TAGLN,TIMP2,VCAM1	58 (12)
Collagen type I (complex)	complex	0.000332	COL1A1,MMP2,PRRX1,PRRX2,TIMP2	30 (5)
rosiglitazone	chemical drug	0.000352	C4A/C4B,CCN4,COL1A1,COL1A2,COL3A1,COL6A1,IGF1,PDGFRB,POSTN,RARRES2,SERPINF1,TGFB3,THBS2	89 (19)
S1PR3	G-protein coupled receptor	0.00036	IGF1,TAGLN,VCAM1	67 (11)
PI3K (complex)	complex	0.000372	ADAM12,COL1A1,FBLN5,GLI2,IGF1,MMP2,PLA2G5,POSTN,TAGLN,VCAM1	80 (20)
SP600125	chemical - kinase inhibitor	0.000372	COL1A1,COL8A1,HSPB2,IGF1,PDGFRB,POSTN,PTGDS,SPARC,THBS2,VCAM1	95 (19)
6-formylindolo[3,2-b]carbazole	chemical reagent	0.000434	COL1A1,COL1A2,COL3A1	74 (10)
MAP2K3	kinase	0.000434	COL10A1,COL1A1,COL1A2,COL3A1,CTSK	58 (7)
EDN1	cytokine	0.000447	ADAM12,ANXA6,COL1A2,COL5A1,COMP,MMP2,VCAM1,VCAN	91 (20)
RXRB	ligand-dependent nuclear receptor	0.000463	COLEC12,FGFR1,IGF1,MMP2,VCAN
MARCHF5	enzyme	0.00047	COL6A1,PDGFRB
Nppb	other	0.00047	COL1A1,TGFB3
PDGFRbeta-recognizing cyclic peptide	chemical reagent	0.00047	COL1A1,COL1A2
phenylacetic acid	chemical - endogenous mammalian	0.00047	MMP2,TIMP2	56 (6)
arzoxifene	chemical drug	0.00047	IGF1,TGFB3
RCE1	peptidase	0.000481	AEBP1,FBN1,PRRX2,THBS2
CEBPB	transcription regulator	0.000488	ANTXR1,COL10A1,COL1A1,COL1A2,COL5A2,DCN,GAS1,IGF1,PTGFR,TMEM176A,TMEM176B,VCAN	63 (8)
TRAF3IP2	other	0.000494	COL1A1,COL3A1,MMP2,POSTN,VCAM1	81 (18)
SNAI1	transcription regulator	0.000495	CHRDL2,COL1A1,COL1A2,GLI2,SPARC,THY1,ZEB2	63 (11)
acyclic retinoid	chemical drug	0.000517	COL1A2,PDGFRB,TIMP2
miR-199a-5p (and other miRNAs w/seed CCAGUGU)	mature microRNA	0.000526	BGN,COL1A1,DCN,MYL9,TAGLN
fasudil	chemical drug	0.000528	MMP2,TAGLN,TGFB3,VCAM1	68 (13)
GNA15	enzyme	0.000536	FBLN5,FGF7,PRRX2,TAGLN,TGFB3,VCAN
tretinoin	chemical - endogenous mammalian	0.000559	ANXA6,CLEC11A,COL1A1,COL1A2,COL3A1,COL6A3,CTSK,DCN,FGFR1,GAS7,GLI2,GREM1,HSD17B6,IGF1,ISLR,LRRC32,MRAS,OGN,PDGFRB,PLEKHO2,POSTN,PTGDS,RARRES2,SFRP4,SPARC,TGFB3,VCAM1,ZEB2	104 (21)
HGF	growth factor	0.000582	ANGPTL2,COL1A1,COL1A2,COL3A1,CTSK,DOK5,FAIM2,FGF7,GEM,IGF1,MMP2,RARRES2,VCAM1	78 (18)
ERBB3	kinase	0.000588	BGN,COL1A1,COL6A1,CTSK,FBN1,SPARC	59 (9)
mir-143	microRNA	0.00061	COL3A1,MMP2,TAGLN
DSP	other	0.00061	COL1A1,COL1A2,COL3A1	61 (7)
losartan potassium	chemical drug	0.000615	COL1A1,COL3A1,MMP2,POSTN,TGFB3,VCAM1	77 (18)
PD98059	chemical - kinase inhibitor	0.000619	BGN,COL1A1,COL1A2,COL3A1,CTSK,GAS7,IGF1,MMP2,POSTN,TAGLN,TGFB3,TIMP2,VCAM1,VCAN	78 (18)
cardiotoxin	chemical - other	0.000621	BGN,COL1A2,COL6A2,FGFR1,IGF1,MMP2,SFRP2
SKIL	transcription regulator	0.000631	ADAM12,CDH11,COL1A2,THBS2	19 (3)
SP1	transcription regulator	0.000652	AEBP1,CHI3L1,COL1A1,COL1A2,COL8A1,FGFR1,IGF1,MMP2,MYLK,PDGFRB,SPARC,TAGLN,TIMP2,ZEB2	66 (9)
CHUK	kinase	0.000676	AEBP1,DCN,MMP2,OGN,SMOC2,SOD3,TMEM176B,VCAM1	54 (9)
NOTCH1	transcription regulator	0.000688	COL1A1,COL1A2,GLI2,MMP2,MYLK,PDGFRB,PTGDS,TAGLN,TGFB3	85 (18)
SMAD1	transcription regulator	0.000688	COL10A1,COL1A1,COL1A2,VCAM1	29 (9)
Ro31-8220	chemical - kinase inhibitor	0.000688	COL1A1,COL1A2,MMP2,VCAM1	70 (15)
mifepristone	chemical drug	0.00071	CHI3L1,COL5A2,LAMA2,OGN,PNOC,POSTN,SFRP2,SFRP4,THBS2,VCAN
HOXD3	transcription regulator	0.000713	COL1A1,MMP2,TAGLN
F2	peptidase	0.000725	COL1A1,DOK5,GREM1,IGF1,LMCD1,MMP2,TGFB3,TIMP2,VCAM1	74 (17)
PRKACA	kinase	0.000749	ANTXR1,IGF1,SFRP4,VCAM1	8 (2)
ATPase	group	0.000778	CTSK,VCAM1
SMPD3	enzyme	0.000778	IGF1,VCAM1	67 (11)
ENTPD5	enzyme	0.000778	COL1A1,COL1A2
APOE	transporter	0.000779	BGN,COL1A1,CTSK,EMILIN1,GAS7,IGF1,MMP2,THY1,VCAM1,WNT2	70 (16)
HSF1	transcription regulator	0.000787	COL6A2,DPT,FGF7,FMOD,HSPB2,POSTN,VCAM1,VCAN	66 (10)
NR4A2	ligand-dependent nuclear receptor	0.000796	COL16A1,COL1A1,COL6A1,COL6A2,TGFB3
C3AR1	G-protein coupled receptor	0.000813	COL1A1,COL1A2,DCN,IGF1
Collagen type IV	complex	0.000827	MMP2,TAGLN,TIMP2
ITGA2	transmembrane receptor	0.000827	COL1A1,DCN,IGF1
Mir200	group	0.000827	COL1A1,COL3A1,ZEB2
SCX	transcription regulator	0.000827	COL1A1,COMP,POSTN
NOS3	enzyme	0.00088	COL3A1,MMP2,SOD3,VCAM1	66 (9)
NR4A1	ligand-dependent nuclear receptor	0.000892	COL16A1,COL1A1,COL1A2,COL6A1,COL6A2,GREM1,PTGDS,TGFB3,VCAM1	61 (10)
fluticasone propionate	chemical drug	0.000948	BGN,CHI3L1,DCN,FBLN5,OLFML2B,OLFML3,SERPINF1
branched chain amino acids	chemical drug	0.000951	COL1A2,COL3A1,TIMP2
NFIX	transcription regulator	0.000951	ADAM12,CHI3L1,POSTN
CCN3	growth factor	0.000951	COL1A1,GREM1,MMP2	53 (7)
PDGFC	growth factor	0.000951	COL1A2,PDGFRB,TIMP2
LY294002	chemical - kinase inhibitor	0.00096	COL10A1,COL1A1,COL1A2,EMILIN1,FGF7,GEM,HSD17B6,IGF1,MMP2,POSTN,TAGLN,VCAM1,VCAN	79 (22)
PIK3R1	kinase	0.00104	COL1A2,MMP2,PDGFRB,TGFB3,VCAM1	97 (18)
FAM3B	cytokine	0.00109	CCN4,DCN,SPARC
ADRA1A	G-protein coupled receptor	0.00111	ADAM12,COL3A1,FGF7,PRRX1
candesartan	chemical drug	0.00111	COL1A2,COL3A1,MMP2,PDGFRB	58 (7)
MYOC	other	0.00116	CDH11,FBN1,LAMA2,PLXNC1,TCEAL7
miR-320b (and other miRNAs w/seed AAAGCUG)	mature microRNA	0.00116	IGF1,TAGLN
CMA1	peptidase	0.00116	COL1A1,COL3A1	77 (15)
MAP3K4	kinase	0.00116	COL10A1,MMP2
DSPP	other	0.00116	BGN,DCN
eprosartan	chemical drug	0.00116	COL1A1,COL3A1
TP73	transcription regulator	0.00119	CLIP3,COL1A1,COL5A2,HIC1,MMP2,MMP23B,NAP1L3,PDGFRB,SERPINF1,THBS2,THY1	62 (7)
ITGA1	other	0.00123	COL10A1,DCN,MMP2
HOXA5	transcription regulator	0.00123	COL1A1,IGF1,TGFB3
RHOA	enzyme	0.00128	COL10A1,COL1A1,COL3A1,TAGLN,VCAM1	54 (14)
Rock	group	0.00128	COL1A1,COL3A1,TAGLN,VCAM1	71 (17)
ADCYAP1	other	0.00134	COL3A1,COL5A1,COL5A2,GAS1,LUM,POSTN,SERPINF1,SPARC	46 (7)
IFNB1	cytokine	0.00135	CTSK,FBN1,GAS1,GLIS2,MMP2,OGN,THBS2,TIMP2,TNFSF4
LMNB1	other	0.00137	AEBP1,FBN1,PRRX2,THBS2
DETA-NONOate	chemical reagent	0.00137	BGN,SOD3,TNFSF4,VCAM1
Smad	complex	0.00139	COL1A1,COL1A2,GLI2	26 (6)
Saa3	other	0.00139	COL1A1,IGF1,MMP2
WBP2	transcription regulator	0.00141	ALPK2,COL6A3,COLEC12,GGT5,RARRES2,TAGLN
IGF1	growth factor	0.00144	BGN,C4A/C4B,CLEC11A,COL1A1,COL3A1,FGFR1,IGF1,MMP2,PCOLCE,PDGFRB,THY1,VCAM1	93 (21)
8-bromo-cAMP	chemical reagent	0.00144	CLEC11A,COL10A1,DCN,IGF1,MMP23B,PTGFR,TIMP2	56 (7)
WWTR1	transcription regulator	0.00147	COL1A1,NEGR1,THY1,VCAM1
IL1A	cytokine	0.00153	C4A/C4B,CTSK,FGF7,FGFR1,IGF1,MMP2,SPARC,VCAM1	81 (13)
SPRY1	other	0.00156	FGF7,IGF1,MMP2	53 (7)
ZNF100	transcription regulator	0.00162	POSTN,TGFB3
ZNF85	transcription regulator	0.00162	POSTN,TGFB3
ZNF254	transcription regulator	0.00162	POSTN,TGFB3
RASSF8	other	0.00162	POSTN,TGFB3
ZNF431	transcription regulator	0.00162	POSTN,TGFB3
MED28	other	0.00162	AEBP1,TAGLN
ZNF665	other	0.00162	POSTN,TGFB3
ZNF528	other	0.00162	POSTN,TGFB3
ZNF43	transcription regulator	0.00162	POSTN,TGFB3
ZNF429	transcription regulator	0.00162	POSTN,TGFB3
ZNF708	other	0.00162	POSTN,TGFB3
SMAD2	transcription regulator	0.00163	ADAM12,BGN,COL1A2,CRISPLD2,MMP2	21 (5)
YBX1	transcription regulator	0.00163	COL1A1,COL1A2,FGFR1,MMP2,SPON1	73 (12)
FOS	transcription regulator	0.00168	ADAM12,CHI3L1,COL16A1,COL1A1,COL6A1,COL8A2,FBN1,GAS1,MMP2,PTGDS,SFRP2,SFRP4,VCAM1	51 (6)
ERK	group	0.0017	BGN,COL1A1,COL3A1,CTSK,MMP2,MYLK,POSTN,VCAN	86 (19)
SMARCA4	transcription regulator	0.00171	ANGPTL2,CDH11,COL1A1,ECM2,HEPH,IGF1,LUM,MMP2,MYLK,NAP1L3,SOD3,TAGLN,THY1,TIMP2	64 (8)
LIN28A	other	0.00175	COL1A1,COL1A2,COL5A2
CCR1	G-protein coupled receptor	0.00175	CTSK,MMP2,SPARC	51 (5)
carbenoxolone	chemical toxicant	0.00175	COL1A1,COL3A1,FGF7
BRD4	kinase	0.00175	COL1A1,COL1A2,COL5A1,FBN1,PDGFRB,THBS2	57 (7)
ERK1/2	group	0.00182	CCN4,CLEC11A,COL1A1,COL3A1,MMP2,POSTN,TIMP2,VCAM1,VCAN	82 (18)
CTNNB1	transcription regulator	0.0019	BGN,CCN4,CDH11,COL1A1,CTHRC1,FCRL5,GLI2,GREM1,MMP2,MMP23B,MYLK,OGN,SFRP4,TGFB3,VCAM1,VCAN,WNT2,ZEB2	68 (13)
collagen type i (family)	group	0.00194	LUM,SPARC,TWIST2
LTBP4	growth factor	0.00214	GREM1,TGFB3
miR-192-5p (and other miRNAs w/seed UGACCUA)	mature microRNA	0.00214	IGF1,ZEB2
ZNF91	transcription regulator	0.00214	POSTN,TGFB3
NFKBIA	transcription regulator	0.00215	AEBP1,CHI3L1,COL1A2,COL3A1,COL5A2,DCN,OGN,SOD3,TIMP2,TMEM176B,VCAM1	63 (10)
sunitinib	chemical drug	0.00216	COL5A1,COL6A1,COL8A1,TIMP2
cycloheximide	chemical reagent	0.00219	COL1A1,COL5A1,FGFR1,GAS7,IGF1,MMP2,OGN,PDGFRB,PTGDS,VCAM1	71 (14)
HMGA1	transcription regulator	0.00224	COL1A1,COL1A2,IGF1,SOD3,SPARC,TAGLN	49 (5)
miR-204-5p (and other miRNAs w/seed UCCCUUU)	mature microRNA	0.00229	CDH11,CHRD,SPARC,TGFB3
C5AR1	G-protein coupled receptor	0.00229	COL1A1,COL1A2,DCN,IGF1	80 (14)
wortmannin	chemical - kinase inhibitor	0.00243	COL1A1,COL1A2,COL3A1,IGF1,MMP2,POSTN,VCAM1	85 (20)
tamoxifen	chemical drug	0.00245	ADORA1,CCDC80,CDH11,COL1A1,COL1A2,IGF1,MMP2,TAGLN,ZEB2	75 (17)
cyclosporin A	biologic drug	0.00247	ADORA1,BGN,C4A/C4B,CADM3,CDH11,COL1A1,CYP27A1,MMP2,POSTN,TAGLN,VCAM1	87 (18)
NFATC1	transcription regulator	0.00253	COL10A1,COL1A1,CTSK,GPC6,VCAM1	18 (4)
CEBPA	transcription regulator	0.00256	CHI3L1,COL10A1,COL1A1,COL1A2,CTSK,GAS1,IGF1,PTGFR,RARRES2,SERPINF1,VCAN	45 (3)
PTH1R	G-protein coupled receptor	0.00262	COL1A1,GLI2,ZNF521
FECH	enzyme	0.00262	COL3A1,COL6A3,CYP27A1
MECOM	transcription regulator	0.00262	DCN,SPARC,ZFPM2
KNG1	other	0.00262	COL1A1,COL1A2,IGF1	73 (16)
4-(2-aminoethyl)benzenesulfonylfluoride	chemical - protease inhibitor	0.00262	COL1A1,COL1A2,TAGLN
folic acid	chemical - endogenous mammalian	0.00272	COL1A1,COL3A1,MMP2,VCAM1	63 (10)
Mir218	microRNA	0.00274	DKK2,SFRP2
TPM3	other	0.00274	IGF1,MMP2
Ccl6	cytokine	0.00274	CTSK,MMP2
MB	transporter	0.00274	HSPB2,VCAM1
RALBP1	enzyme	0.00274	COL1A2,MMP2
WNT5B	other	0.00274	COL1A1,VCAN	53 (7)
MK2 inhibitory peptide	chemical - kinase inhibitor	0.00274	COL1A2,COL3A1
atorvastatin	chemical drug	0.00278	COL1A1,CYP27A1,MMP2,POSTN,SOD3,TGFB3,VCAM1	87 (20)
PRKCZ	kinase	0.00287	COL1A2,MMP2,VCAM1	73 (16)
VTN	other	0.00287	COL1A1,COL1A2,MMP2	72 (17)
GLI1	transcription regulator	0.00294	CDH11,COL10A1,COL1A1,GLI2,IGF1,MMP2,PDZRN3	22 (3)
medroxyprogesterone acetate	chemical drug	0.00299	DCN,FMOD,HTRA3,MYLK,RARRES2,VCAN	60 (7)
CIP2A	other	0.00304	COL8A1,DCN,LUM,PDGFRB
Fgf	group	0.00313	IGF1,MMP2,VCAM1	71 (13)
NFATC4	transcription regulator	0.00313	COL1A1,COL3A1,CTSK
ITGAV	transmembrane receptor	0.00313	COL1A1,COL1A2,MMP2	50 (15)
eplerenone	chemical drug	0.00313	COL1A1,MMP2,VCAM1	36 (7)
PIK3CA	kinase	0.00321	PDGFRB,SPARC,THY1,TWIST2	39 (4)
Jnk	group	0.00334	COL1A1,COL3A1,IGF1,MMP2,POSTN,VCAM1,VCAN	86 (21)
dextran sulfate	chemical drug	0.00338	C4A/C4B,FGFR1,MMP2,MYLK,TGFB3,THBS2,TIMP2,VCAM1	66 (15)
beraprost	chemical drug	0.0034	COL1A1,COL3A1
ITGB5	other	0.0034	COL1A2,MMP2	8 (3)
IGF2R	transmembrane receptor	0.0034	POSTN,TGFB3
nedocromil sodium	chemical drug	0.0034	COL3A1,MMP2
calmidazolium	chemical drug	0.0034	RSPO1,VCAM1
TAPI-1	chemical - protease inhibitor	0.0034	MMP2,VCAM1	61 (7)
Calcineurin A	group	0.00342	COL1A1,COL1A2,COL3A1	65 (10)
THRB	ligand-dependent nuclear receptor	0.00353	CCN4,DCN,FGFR1,MMP2,PTGDS,SFRP2,SFRP4,WNT2
hyaluronic acid	chemical - endogenous mammalian	0.0036	COL6A2,CTSK,MMP2,TIMP2,VCAM1	66 (12)
Ap1	complex	0.00371	CHRD,IGF1,MMP2,RSPO3,SPARC,VCAM1	50 (4)
SETD2	enzyme	0.00371	IGF1,PRRX2,SERPINF1
ITGB3	transmembrane receptor	0.00375	COL1A1,COL1A2,MMP2,SPARC	65 (15)
TP63	transcription regulator	0.00378	COL5A1,FBN1,GREM1,POSTN,SERPINF1,SPON1,TAGLN,TGFB3,THBS2,THY1,ZEB2
MEF2D	transcription regulator	0.00394	COL1A2,COL3A1,SOD3,TGFB3
8-bromoguanosine 3',5'-cyclic monophosphate	chemical - kinase inhibitor	0.00402	SOD3,TGFB3,VCAM1
IGFBP3	other	0.00402	IGF1,THBS2,VCAM1	70 (12)
T 0070907	chemical reagent	0.00413	COL1A1,COL1A2
DDR2	kinase	0.00413	COL1A1,MMP2	26 (6)
MMP7	peptidase	0.00413	ADAM12,MMP2
PPBP	cytokine	0.00413	COL6A3,PDGFRB
tyrphostin AG 1478	chemical - kinase inhibitor	0.00414	COL8A1,FBN1,MMP2,VCAM1	70 (15)
androgen	chemical drug	0.00416	C4A/C4B,COL10A1,FGF7,IGF1,MMP23B,SFRP2	17 (2)
Ap2	group	0.00435	MMP2,PTGDS,TGFB3
FGFR3	kinase	0.00435	COL1A1,COL3A1,SPARC	62 (9)
Insulin	group	0.00442	AEBP1,COL1A1,COL1A2,COL3A1,COL5A1,COL6A1,CYP27A1,IGF1,MMP2,PDGFRB,THBS2	80 (17)
nitrofen	chemical toxicant	0.00469	FGFR1,TGFB3,TIMP2
TWIST2	transcription regulator	0.00469	FBLN5,POSTN,ZEB2
Y 27632	chemical drug	0.00478	COL10A1,MMP2,TAGLN,VCAM1	63 (16)
docosahexaenoic acid	chemical drug	0.0048	COL1A1,MMP2,TGFB3,THBS2,TIMP2,VCAM1	88 (23)
streptozocin	chemical drug	0.00493	COL1A1,COL3A1,FBN1,GREM1,IGF1,MMP2,SOD3	96 (15)
VGLL3	other	0.00493	COL1A1,COL1A2
L1CAM	other	0.00493	MMP2,SMOC2
BEX2	other	0.00493	MMP2,PLXNC1
1-((2-chlorophenyl)diphenylmethyl)-1H-pyrazole	chemical reagent	0.00493	CTSK,MMP2
tetrathiomolybdate	chemical drug	0.00493	COL1A1,VCAM1
DNMT3B	enzyme	0.00507	ADORA1,GLT8D2,HTR2A,MYL9,SFRP2,SFRP4
PARP1	enzyme	0.00514	COL3A1,IGF1,MMP2,TIMP2,VCAM1	88 (20)
aspirin	chemical drug	0.00521	FBLN5,FBN1,MMP2,PDGFRB,POSTN,VCAM1	93 (18)
captopril	chemical drug	0.00525	BGN,C4A/C4B,POSTN,TGFB3	59 (7)
rottlerin	chemical toxicant	0.00525	COL1A1,COL3A1,MMP2,VCAM1	80 (19)
mitoxantrone	chemical drug	0.00542	COL1A1,COL1A2,SFRP2
CG	complex	0.00567	DPT,GAS1,GASK1B,IGF1,MMP2,PNOC,PTGFR,SFRP4,VCAN	38 (5)
HMOX1	enzyme	0.00568	COL1A1,IGF1,SPARC,THBS2,VCAM1	89 (18)
RYR2	ion channel	0.00579	COL8A1,MMP2
FOXF1	transcription regulator	0.00579	MYLK,VCAM1
AIF1	other	0.00579	COL1A1,COL3A1
Complement	complex	0.00579	PDGFRB,VCAM1
verteporfin	chemical drug	0.00579	COL1A1,COL3A1
PP1	chemical - kinase inhibitor	0.00581	MMP2,TAGLN,VCAM1	74 (19)
zoledronic acid	chemical drug	0.00581	CTSK,MMP2,SPARC
pentoxifylline	chemical drug	0.00581	COL1A1,POSTN,VCAM1	79 (20)
NFYC	transcription regulator	0.00622	COL1A1,COL1A2,PDGFRB
S100A4	other	0.00622	MMP2,TIMP2,VCAM1	75 (13)
HOXC6	transcription regulator	0.00622	DCN,RFLNA/ZNF664-RFLNA,VCAM1
RELA	transcription regulator	0.00625	CHI3L1,COL1A1,COL1A2,GLI2,IGF1,LUM,PTGDS,SMOC2,TWIST2,VCAM1	70 (17)
spironolactone	chemical drug	0.00626	COL1A1,COL1A2,COL3A1,TIMP2	69 (13)
TSC2	other	0.00647	PDGFRB,PRELP,TAGLN,TMEM176A,TMEM176B
trichostatin A	chemical drug	0.0067	ANXA6,COL1A2,COL6A3,COLEC12,DDR2,DKK2,FGFR1,GLI2,LAMA2,SFRP4,TAGLN,TIMP2,TWIST2,UNC5C,VCAM1,VCAN	70 (9)
5'-methylthioadenosine	chemical - endogenous mammalian	0.00672	COL1A1,COL1A2
xanthine	chemical - endogenous mammalian	0.00672	MMP2,TIMP2
chondroitin sulfate A	chemical - endogenous mammalian	0.00672	MMP2,TIMP2
MEG3	other	0.00672	COL1A1,ZEB2
F10	peptidase	0.00672	MMP2,VCAM1	74 (14)
COX4I1	enzyme	0.00672	POSTN,SFRP2
GADD45B	other	0.00672	BGN,COL10A1
BMX	kinase	0.00672	COL3A1,MMP2	70 (14)
WNT3	other	0.00672	GLI2,POSTN
5A apoA-I mimetic peptide	chemical reagent	0.00672	COL1A1,COL3A1
gallic acid	chemical - endogenous non-mammalian	0.00672	MMP2,VCAM1	30 (6)
ACVR1	kinase	0.00708	DCN,OGN,VCAM1
PRKCD	kinase	0.00729	COL1A1,COL1A2,FBN1,GEM,MMP2,VCAM1	78 (18)
CCN1	other	0.00739	COL1A1,COL1A2,MMP2,TIMP2	78 (17)
HDAC6	transcription regulator	0.00754	COL1A1,IGF1,TAGLN	54 (7)
CALR	transcription regulator	0.00754	COL1A1,COL1A2,COL3A1	62 (9)
dimethylnitrosamine	chemical toxicant	0.00754	COL1A1,COL1A2,COL3A1
TFRC	transporter	0.00769	COL1A1,FAM20C,GAS7,TGFB3
ERBB4	kinase	0.00769	COL3A1,COL5A2,FGF7,WNT2	66 (12)
SPTLC2	enzyme	0.00771	COL1A1,MMP2	23 (3)
PTN	growth factor	0.00771	COL10A1,COMP
RFX5	transcription regulator	0.00771	COL1A1,COL1A2
hydroxyflutamide	chemical drug	0.00771	IGF1,VCAM1
HDAC2	transcription regulator	0.00778	COL1A2,COMP,DPT,IGF1,TAGLN
EGR3	transcription regulator	0.00801	MXRA8,TGFB3,ZEB2
N-acetylsphingosine	chemical reagent	0.00801	COL1A1,COL1A2,COL3A1	71 (17)
D-fructose	chemical - endogenous mammalian	0.00801	COL1A1,COL3A1,MMP2
IKBKG	kinase	0.00802	AEBP1,DCN,OGN,SOD3,TMEM176B	54 (9)
MAPK1	kinase	0.00818	ADAM12,CCDC80,DCN,FAM20A,MMP2,PDLIM3,PLA2G5,POSTN,SFRP2
FOXM1	transcription regulator	0.00826	IGF1,MMP2,TWIST2,VCAN,ZEB2	63 (8)
FGF21	growth factor	0.00851	COL10A1,FGFR1,IGF1
IL17A	cytokine	0.00864	COL10A1,COL1A1,CTSK,MMP2,PTGFR,TIMP2,VCAM1	80 (21)
prostaglandin A2	chemical - endogenous non-mammalian	0.00876	IGF1,VCAM1	53 (7)
diphtheria toxin	chemical reagent	0.00876	COL1A2,COL3A1
COL1A1	other	0.00876	COL1A1,VCAM1
MESP1	transcription regulator	0.00876	TWIST2,ZEB2
RCOR1	transcription regulator	0.00876	COL1A1,COL1A2
ricinoleic acid	chemical - endogenous non-mammalian	0.00892	VCAM1
ABLIM2	other	0.00892	TAGLN
PRR5	other	0.00892	PDGFRB
Has	group	0.00892	CCN4
artemether	chemical drug	0.00892	MMP2
levocetirizine	chemical drug	0.00892	MMP2
avobenzone	chemical drug	0.00892	COL1A1
polyglactin 910	chemical reagent	0.00892	MMP2
Gm26504	other	0.00892	IGF1
USP20	peptidase	0.00892	VCAM1
FMOD	other	0.00892	LUM
3-(1-(3-imidazol-1-ylpropyl)-1H-indol-3-yl)-4-anilino-1H-pyrrole-2,5-dione	chemical - kinase inhibitor	0.00892	VCAM1
DPAGT1	enzyme	0.00892	CTHRC1
LOC299282	other	0.00892	CYP27A1
ABLIM3	other	0.00892	TAGLN
CYTL1	cytokine	0.00892	IGF1
TPH2	enzyme	0.00892	IGF1
S100A14	other	0.00892	MMP2
GREB1	other	0.00892	COL1A2
SGTA	other	0.00892	IGF1
SOX13	transcription regulator	0.00892	WNT2
PTS	enzyme	0.00892	IGF1
NXF3	transporter	0.00892	TGFB3
SPOCK1	other	0.00892	MMP2
ABLIM1	other	0.00892	TAGLN
NOCT	transcription regulator	0.00892	IGF1
PTPN9	phosphatase	0.00892	MMP2
satraplatin	chemical drug	0.00892	SFRP2
vanoxerine	chemical drug	0.00892	SOD3
synthetic peptide	chemical reagent	0.00892	SPARC
4-hydroxymercuribenzoate	chemical - protease inhibitor	0.00892	COL1A1
2',5'-dideoxyadenosine	chemical reagent	0.00892	IGF1
gestodene	chemical drug	0.00892	TGFB3
CCL2	cytokine	0.00899	IGF1,MMP2,PTGDS,VCAM1	71 (15)
ADRA1B	G-protein coupled receptor	0.00901	COL3A1,FGF7,PRRX1
ADRA1D	G-protein coupled receptor	0.00901	COL3A1,FGF7,PRRX1
valsartan	chemical drug	0.00901	COL1A1,MMP2,POSTN	62 (10)
sphingosine-1-phosphate	chemical - endogenous mammalian	0.00933	COL3A1,HSPB2,TAGLN,VCAM1	68 (13)
nilotinib	chemical drug	0.00954	COL1A1,COL1A2,ZEB2
baicalin	chemical - endogenous non-mammalian	0.00954	COL1A1,SPARC,TAGLN
ITGA5	transmembrane receptor	0.00954	CHRD,GAS1,MMP2
cytochalasin D	chemical toxicant	0.00954	ITGA11,MMP2,TIMP2	62 (7)
BAPTA-AM	chemical reagent	0.00954	COL1A1,MMP2,VCAM1	77 (18)
ethanol	chemical - endogenous mammalian	0.00972	COL1A2,COL3A1,CYP27A1,DDR2,MMP2,RARRES2,TGFB3,TIMP2,VCAM1	86 (17)
Sod	group	0.00987	MMP2,VCAM1	69 (12)
Smad2/3-Smad4	complex	0.00987	COL1A1,COL1A2	26 (6)
MESP2	transcription regulator	0.00987	TWIST2,ZEB2
TNFRSF6B	transmembrane receptor	0.00987	MMP2,VCAM1
isoliquiritigenin	chemical - endogenous non-mammalian	0.00987	MMP2,SERPINF1
PKD1	ion channel	0.00992	AMPH,EMILIN1,FGFR1,GLI2,GREM1,HSPB2
KDM1A	enzyme	0.00992	COL1A1,COL1A2,DDR2,GLT8D2,SFRP2,SFRP4
deferoxamine	chemical drug	0.0102	FAM20C,GAS7,GEM,IGF1,MMP2,VCAM1
INSR	kinase	0.0102	COL6A3,DDR2,GAS1,IGF1,MMP2,OGN,TGFB3,THBS2,VCAM1
FSH	complex	0.0106	ADAMTS16,CLEC11A,FGFR1,FILIP1L,GEM,LRRC32,MMP2,PDLIM3,TIMP2
PTEN	phosphatase	0.0107	CADM3,COL5A2,CYP27A1,FGF7,FGFR1,HSPB2,IGF1,MMP2,MMP23B,PDGFRB,TWIST2,VCAM1,ZEB2
KLF4	transcription regulator	0.0107	COL1A1,COL8A1,SOD3,TAGLN,TGFB3,TWIST2,VCAM1
Gli	group	0.011	COL10A1,COL1A1
GLIS2	transcription regulator	0.011	COL1A1,SPARC
FZD8	G-protein coupled receptor	0.011	COL1A1,VCAN
DEF6	other	0.011	MMP2,ZEB2
CREB3L1	transcription regulator	0.011	COL1A1,COL1A2
magnolol	chemical - endogenous non-mammalian	0.011	CLEC11A,MMP2
lisinopril	biologic drug	0.011	MMP2,PDGFRB
APP	other	0.0111	AMPH,ANXA6,C4A/C4B,DCN,FGFR1,IGF1,MMP2,OGN,PDGFRB,PTGDS,RUNX1T1,SERPINF1,TAGLN,THY1,VCAM1,VCAN
JUN	transcription regulator	0.0113	ANGPTL2,COL1A1,COL1A2,FBLN5,HSPB2,MMP2,PTGDS,SPARC,VCAM1,ZEB2
triamcinolone acetonide	chemical drug	0.0113	GAS1,MXRA5,NTM,PLXNC1,SFRP2,TNFSF4
IL6	cytokine	0.0115	BGN,COL1A1,COL3A1,COMP,CTSK,DCN,GREM1,IGF1,MFAP4,MMP2,MRAS,PTGFR,VCAM1,XPNPEP2
LGALS3	other	0.0116	COL3A1,COL5A2,IGF1,VCAM1
CUL3	enzyme	0.0118	MFAP4,SPON1,TAGLN
NFAT5	transcription regulator	0.012	C1QTNF1,CCN4,COL1A1,COL1A2
N-nitro-L-arginine methyl ester	chemical drug	0.012	BGN,COL1A2,COL3A1,VCAM1
SULF2	enzyme	0.0123	MMP2,POSTN
NT5E	phosphatase	0.0123	COL1A1,COL3A1
TBXT	transcription regulator	0.0123	COL1A1,FMOD
pirfenidone	chemical drug	0.0123	COL3A1,POSTN
Pdgf (complex)	complex	0.0124	MMP2,SPARC,TGFB3,VCAM1
salirasib	chemical drug	0.0124	COL5A1,COL5A2,PDGFRB
diethylnitrosamine	chemical toxicant	0.0128	COL1A2,COL3A1,THY1,TIMP2
leukotriene D4	chemical - endogenous mammalian	0.0131	ADAM12,GEM,PDGFRB
TSHZ3	transcription regulator	0.0131	COL5A1,FMOD,PODN
CAT	enzyme	0.0131	COL1A1,TAGLN,VCAM1
Ccl2	cytokine	0.0131	CTSK,IGF1,VCAM1
LDLR	transporter	0.0132	ASPN,BGN,CYP27A1,MMP2,VCAM1,VCAN
NFkB (complex)	complex	0.0133	AMPH,COL1A2,DOK5,GLI2,MMP2,MYLK,SFRP2,SOD3,TGFB3,TIMP2,TNFSF4,VCAM1
aldosterone	chemical - endogenous mammalian	0.0135	COL1A1,COL1A2,COL3A1,MMP2,VCAM1
SAV1	other	0.0135	COL1A1,COL3A1
TIMP2	other	0.0135	MMP2,TIMP2
mir-192	microRNA	0.0135	IGF1,ZEB2
mir-101	microRNA	0.0135	COL1A1,COL3A1
SMARCD3	transcription regulator	0.0135	COL1A1,FMOD
RFX1	transcription regulator	0.0135	COL1A1,COL1A2
WWOX	enzyme	0.0135	COL1A1,TIMP2
S1PR1	G-protein coupled receptor	0.0135	IGF1,VCAM1
IL11RA	transmembrane receptor	0.0135	MMP2,POSTN
F2R	G-protein coupled receptor	0.0137	CDH11,MMP2,TAGLN,VCAM1
COL2A1	other	0.0149	COL1A1,COL3A1
SIM2	transcription regulator	0.0149	MMP2,TIMP2
miR-293-5p (and other miRNAs w/seed CUCAAAC)	mature microRNA	0.0149	ADORA1,TAGLN
TNFRSF11A	transmembrane receptor	0.0149	RSPO1,VCAM1
trichloroethylene	chemical toxicant	0.0151	COL1A1,COL3A1,SPARC
GPER1	G-protein coupled receptor	0.0151	IGF1,SFRP2,TAGLN
benzene	chemical toxicant	0.0151	COL1A1,COL3A1,SPARC
caffeic acid phenethyl ester	chemical drug	0.0151	MMP2,PTGFR,TWIST2,VCAM1
STK11	kinase	0.0154	COL3A1,ECM2,LUM,MMP2,PDGFRL,TNFSF4,WNT2
1810019D21Rik	other	0.0158	COL6A1,COL6A2,COL8A1
IL11	cytokine	0.0158	IGF1,POSTN,VCAM1
Akt	group	0.0159	COL3A1,GLI2,IGF1,MMP2,THBS2,VCAM1,VCAN
Mapk	group	0.016	ADAM12,COL1A1,IGF1,VCAM1
PARPBP	other	0.0163	COL8A1,SPON1
miR-218-5p (and other miRNAs w/seed UGUGCUU)	mature microRNA	0.0163	COL1A1,ZEB2
IGFBP5	other	0.0163	COL1A1,IGF1
PTPN3	phosphatase	0.0163	COL1A1,TAGLN
D-glucose	chemical - endogenous mammalian	0.0164	COL1A1,COL3A1,DCN,GREM1,IGF1,MMP2,MYL9,PDGFRB,PTGDS,TAGLN,TGFB3,VCAM1
CHD4	enzyme	0.0165	ADORA1,SFRP4,TIMP2
thioctic acid	chemical drug	0.0165	MMP2,TIMP2,VCAM1
EOMES	transcription regulator	0.0165	COL3A1,COL6A3,MXRA5,ZNF521
pyrrolidine dithiocarbamate	chemical reagent	0.0165	COL1A1,IGF1,MMP2,VCAM1
Hdac	group	0.0172	GLI2,IGF1,SFRP2,TNFSF4,ZEB2
AKT1	kinase	0.0176	COL8A1,MMP2,PCOLCE,PDGFRB,SERPINF1,THBS2,VCAN
SPARC	other	0.0176	COL1A1,COL1A2,MMP2,SPARC
HTATIP2	transcription regulator	0.0177	MMP2,SPARC
KIF3A	enzyme	0.0177	COL10A1,GLI2
LOX	enzyme	0.0177	COL3A1,PDGFRB
dipyridamole	chemical drug	0.0177	MMP2,TIMP2
epigallocatechin-gallate	chemical drug	0.0178	CTSK,HSPB2,MMP2,PDGFRB,TIMP2,VCAM1
8-bromo-cyclic ADP-ribose	chemical reagent	0.0178	COL1A1
Alpha 1 antitrypsin	group	0.0178	MMP2
Vegf Receptor	group	0.0178	COL1A1
SLV320	chemical drug	0.0178	COL1A1
COLGALT1	enzyme	0.0178	COL1A1
MEX3C	other	0.0178	IGF1
Csl	enzyme	0.0178	PDGFRB
BTBD7	other	0.0178	MMP2
ADGRG1	G-protein coupled receptor	0.0178	IGF1
ABRA	other	0.0178	TAGLN
GPR4	G-protein coupled receptor	0.0178	VCAM1
Mi2	group	0.0178	CTSK
TRAM2	other	0.0178	COL1A1
EIF2B5	other	0.0178	TAGLN
SPR	enzyme	0.0178	IGF1
CTS-1027	chemical drug	0.0178	COL1A1
IBSP	other	0.0178	MMP2
CD93	other	0.0178	CYP27A1
IGFALS	other	0.0178	IGF1
miR-1195 (miRNAs w/seed GAGUUCG)	mature microRNA	0.0178	IGF1
LATS	group	0.0178	CCDC80
LAMC2	other	0.0178	MMP2
DMPK	kinase	0.0178	HSPB2
NPAS3	transcription regulator	0.0178	FGFR1
FGF5	growth factor	0.0178	FGFR1
AGXT	enzyme	0.0178	COL3A1
COL11A1	other	0.0178	DDR2
17beta-estradiol dendrimer conjugate	chemical reagent	0.0178	CTSK
CDO1	enzyme	0.0178	IGF1
3-(p-methoxy)phenyl-1,4-benzoxazine	chemical reagent	0.0178	COL1A1
Sf1	other	0.0178	VCAM1
AP2B1	transporter	0.0178	PTGDS
ciliobrevin A	chemical reagent	0.0178	GLI2
iCRT5	chemical reagent	0.0178	CCN4
iCRT3	chemical reagent	0.0178	CCN4
lanreotide	biologic drug	0.0178	IGF1
KT 5926	chemical - kinase inhibitor	0.0178	VCAM1
sulfur	chemical - endogenous mammalian	0.0178	MMP2
polyinosinic acid	chemical reagent	0.0178	VCAM1
17-epiestriol	chemical - endogenous mammalian	0.0178	VCAM1
SIN3A	transcription regulator	0.018	COL1A1,COL1A2,CTSK
IL4	cytokine	0.0181	ANXA6,COL1A1,COL1A2,COL6A2,COL6A3,CTSK,IGF1,LRRC32,MMP2,POSTN,TGFB3,THY1,TIMP2,TMEM176B,TNFSF4,VCAM1
bisindolylmaleimide I	chemical - kinase inhibitor	0.0181	IGF1,MMP2,PTGDS,TGFB3
S100A9	other	0.0184	IGF1,MMP2,POSTN,VCAM1,VCAN
mir-1	microRNA	0.0186	ADAM12,IGF1,MYLK,SULF1
deoxycorticosterone acetate	chemical drug	0.0192	COL3A1,VCAM1
PDGF-AA	complex	0.0192	FGF7,IGF1
CD81	other	0.0192	MMP2,VCAM1
MAP3K3	kinase	0.0192	POSTN,TGFB3
TNFRSF11B	transmembrane receptor	0.0192	COL1A1,IGF1
SIX5	transcription regulator	0.0192	SFRP2,TWIST2
HEY1	transcription regulator	0.0192	MMP2,TAGLN
VEGFA	growth factor	0.0194	COL1A1,FGFR1,MMP2,MYLK,PDGFRB,SPARC,VCAM1
Sn50 peptide	chemical toxicant	0.0196	MMP2,PTGDS,VCAM1
SRC	kinase	0.0197	COL1A2,MMP2,POSTN,VCAM1
EBF2	transcription regulator	0.0208	NTM,SFRP4
tosylphenylalanyl chloromethyl ketone	chemical - protease inhibitor	0.0208	MMP2,VCAM1
DDIT3	transcription regulator	0.0209	CCDC80,DDR2,GPC6,THBS2
methylmercury	chemical toxicant	0.0212	COL1A1,COL3A1,SPARC
DKK1	growth factor	0.0221	COL1A1,SPARC,TAGLN
dasatinib	chemical drug	0.0224	COL1A1,COL1A2
LHX2	transcription regulator	0.0224	COL1A1,RARRES2
ADAMTS12	peptidase	0.0224	CHI3L1,TAGLN
DLX5	transcription regulator	0.0224	FGF7,UNC5C
SHH	peptidase	0.0229	COL10A1,GLI2,IGF1,SFRP2,TGFB3
miR-21-5p (and other miRNAs w/seed AGCUUAU)	mature microRNA	0.023	MMP2,SOD3,TAGLN
Map3k7	kinase	0.023	GAS1,RUNX1T1,VCAM1
S100A8	other	0.0234	IGF1,MMP2,POSTN,VCAM1,VCAN
BGN	other	0.024	CCN4,FBN1
DPP4	peptidase	0.024	MMP2,TIMP2
succinic acid	chemical - endogenous mammalian	0.024	CCDC80,COL1A1
4-hydroxytamoxifen	chemical drug	0.0244	ANGPTL2,COL16A1,FGFR1,IGF1,PDLIM3
LIPE	enzyme	0.0252	COL1A1,COL1A2,FMOD,POSTN
ADA	enzyme	0.0257	ADORA1,COL1A2
CD47	transmembrane receptor	0.0257	COL1A1,CTSK
celecoxib	chemical drug	0.0265	COL3A1,CTSK,MMP2,VCAM1
ergosterol-5,8-peroxide	chemical - endogenous mammalian	0.0265	VCAM1
trapidil	chemical drug	0.0265	PDGFRB
pyrvinium	chemical toxicant	0.0265	COL1A1
FKHR	group	0.0265	VCAM1
Gα12/13	group	0.0265	IGF1
TFIIH	complex	0.0265	COL6A1
9,13-di-cis-retinoic acid	chemical - endogenous mammalian	0.0265	COL1A2
cetylpyridinium	chemical drug	0.0265	CTSK
fluoroquinolone	chemical drug	0.0265	MMP2
TMBIM1	other	0.0265	MMP2
PIEZO1	ion channel	0.0265	VCAM1
BHLHE22	transcription regulator	0.0265	CDH11
AGPAT1	enzyme	0.0265	IGF1
DERL1	other	0.0265	MMP2
Integrin alpha 3 beta 1	complex	0.0265	MMP2
ITGBL1	other	0.0265	CDH11
HDGF	growth factor	0.0265	COL1A1
ESRP2	other	0.0265	ZEB2
OSR2	transcription regulator	0.0265	TGFB3
LPXN	transcription regulator	0.0265	TAGLN
RIMS2	other	0.0265	IGF1
CLCN3	ion channel	0.0265	VCAM1
miR-136-5p (miRNAs w/seed CUCCAUU)	mature microRNA	0.0265	WNT2
mir-431	microRNA	0.0265	VCAN
Tardbp	transcription regulator	0.0265	FGFR1
CCL20	cytokine	0.0265	POSTN
Yap1	transcription regulator	0.0265	TAGLN
MBD5	other	0.0265	IGF1
KRT5	other	0.0265	SERPINF1
IFT20	other	0.0265	GLI2
norisoboldine	chemical - endogenous non-mammalian	0.0265	CTSK
EPHA4	kinase	0.0265	IGF1
SJN 2511	chemical reagent	0.0265	LRRC32
AHCY	enzyme	0.0265	VCAM1
Lycium barbarum polysaccharides	chemical - endogenous non-mammalian	0.0265	IGF1
EXOC7	transporter	0.0265	ZEB2
IRX1	transcription regulator	0.0265	FGF7
iCRT14	chemical reagent	0.0265	CCN4
anastrozole	chemical drug	0.0265	VCAM1
ditiocarb	chemical drug	0.0265	TAGLN
nilutamide	chemical drug	0.0265	CYP27A1
methacholine	chemical drug	0.0265	TNFSF4
epalrestat	chemical drug	0.0265	PDGFRB
bongkrekic acid	chemical toxicant	0.0265	VCAM1
ethyl gallate	chemical - endogenous non-mammalian	0.0265	VCAM1
potassium cyanide	chemical reagent	0.0265	TIMP2
arjunolic acid	chemical - endogenous non-mammalian	0.0265	COL3A1
C66	chemical reagent	0.0265	VCAM1
myristoylated PKCzeta pseudosubstrate peptide inhibitor	chemical - kinase inhibitor	0.0265	VCAM1
(Ala9)-autocamtide-2	chemical - kinase inhibitor	0.0265	MMP2
latanoprost	chemical drug	0.0265	MMP2
protamine zinc insulin	biologic drug	0.0265	IGF1
E64	chemical - endogenous non-mammalian	0.0265	MMP2
Gd3+	chemical - endogenous mammalian	0.0265	VCAM1
ADAM17	peptidase	0.0266	ADAM12,COL3A1,MMP2
miR-141-3p (and other miRNAs w/seed AACACUG)	mature microRNA	0.0266	COL1A2,ZEB2,ZFPM2
PTHLH	other	0.0266	COL10A1,CTSK,IGF1
SOX2	transcription regulator	0.0272	CCN4,CHRD,COL1A1,GLI2,IGF1,LMCD1,TGFB3,TWIST2,VCAN
L-arginine	chemical - endogenous mammalian	0.0275	BGN,IGF1
CHADL	other	0.0275	COL10A1,VCAM1
AGER	transmembrane receptor	0.0276	CTSK,MMP2,VCAM1
OSM	cytokine	0.0277	CHI3L1,COL1A1,COL1A2,COL3A1,COL6A1,COL8A1,ECM2,GAS7,MMP2,VCAM1
methamphetamine	chemical drug	0.0286	MMP2,TIMP2,VCAM1
VAV3	cytokine	0.0293	C4A/C4B,FGF7
genistein	chemical drug	0.0294	COL1A1,CTSK,IGF1,MMP2,TAGLN,TGFB3,VCAM1,ZEB2
nicotine	chemical drug	0.0297	CTSK,IGF1,MMP2,POSTN,SERPINF1
forskolin	chemical toxicant	0.0299	ADAMTS16,COL10A1,COL1A1,COL1A2,CRISPLD2,FBLN5,GEM,IGF1,MFRP,MMP23B,PDLIM3,VCAN
MET	kinase	0.03	COL5A2,IGF1,MMP2,ZEB2
MAP2K1	kinase	0.0303	COL1A1,COL1A2,COL3A1,GLI2,MMP2
GATA6	transcription regulator	0.0303	C4A/C4B,MYLK,SPARC,TAGLN,WNT2
SOD1	enzyme	0.0305	COL1A1,FGFR1,HSPB2,IGF1,PRRX1,VCAM1
ZEB1	transcription regulator	0.0306	COL1A1,COL1A2,COL3A1
MAP2K6	kinase	0.0306	BGN,COL10A1,MMP2
doxycycline	chemical drug	0.0306	COL3A1,FGF7,MMP2
Bay 11-7082	chemical - kinase inhibitor	0.0306	CHI3L1,MMP2,VCAM1
nifedipine	chemical drug	0.0306	FGF7,POSTN,VCAM1
Sb202190	chemical - kinase inhibitor	0.0307	COL1A1,MMP2,TIMP2,VCAM1
Ubiquitin	group	0.0311	MMP2,TIMP2
Nuclear factor 1	group	0.0311	CHI3L1,COL1A1
IFRD1	other	0.0311	IGF1,LAMA2
THBS4	other	0.0311	COL3A1,VCAM1
mir-223	microRNA	0.0315	FAM20C,GASK1B,IGF1,POSTN
PLG	peptidase	0.0316	COL1A1,COLEC12,PLA2G5
cerivastatin	chemical drug	0.0316	COL1A1,PTGDS,VCAM1
GNA12	enzyme	0.0327	DDR2,MMP2,TAGLN
deferasirox	chemical drug	0.033	FAM20C,GAS7
IHH	enzyme	0.033	COL10A1,PTGFR
mir-221	microRNA	0.033	MMP2,ZEB2
SOX10	transcription regulator	0.033	GAS7,SOD3
ICMT	enzyme	0.033	AEBP1,THBS2
irbesartan	chemical drug	0.033	SERPINF1,VCAM1
betulinic acid	chemical drug	0.033	MMP2,TIMP2
CREB1	transcription regulator	0.0334	ANGPTL2,CDH11,DKK2,GEM,HTR2A,PLXNC1,RUNX1T1,SFRP4,ST6GALNAC5,ZFPM2
JUNB	transcription regulator	0.0338	COL1A1,COL1A2,FBLN5,MMP2
NPPB	other	0.0349	COL1A1,COL3A1
ALOX15	enzyme	0.0349	MMP2,VCAM1
TIMP1	cytokine	0.0349	MMP2,TIMP2
NFYB	transcription regulator	0.0351	COL1A1,COL1A2,IGDCC4,IGF1,PDGFRB,RIMBP2
1-O-hexadecyl-2-N-methylcarbamol-sn-glycerol-3-phosphocholine	chemical - endogenous mammalian	0.0352	MMP2
1-methyl-2-pyrrolidinone	chemical drug	0.0352	CTSK
FGF16	growth factor	0.0352	MMP2
OLFM2	other	0.0352	TAGLN
PPP1R18	other	0.0352	CTSK
ITPRID2	other	0.0352	IGF1
Slfn1	enzyme	0.0352	PDGFRB
ZNF24	transcription regulator	0.0352	MMP2
P2RY6	G-protein coupled receptor	0.0352	VCAM1
VLDL	complex	0.0352	VCAM1
glucuronyl glucosamine glycan sulfate	chemical drug	0.0352	COL3A1
NCF2	enzyme	0.0352	VCAM1
GIT1	kinase	0.0352	MMP2
PKIA	other	0.0352	IGF1
FBLN2	other	0.0352	MMP2
ARID5B	transcription regulator	0.0352	TAGLN
Bc1	translation regulator	0.0352	TAGLN
miR-516a-3p (and other miRNAs w/seed GCUUCCU)	mature microRNA	0.0352	SULF1
mir-455	microRNA	0.0352	RUNX1T1
EGFL7	other	0.0352	VCAM1
SGCB	other	0.0352	SGCD
SNAP23	transporter	0.0352	TAGLN
SGCG	other	0.0352	SGCD
FSCN1	other	0.0352	MMP2
CCNA1	other	0.0352	MMP2
RAPGEF4	other	0.0352	CTSK
CEBPZ	transcription regulator	0.0352	COL1A2
APOC3	transporter	0.0352	VCAM1
SLC20A2	transporter	0.0352	COL10A1
NT157	chemical reagent	0.0352	MMP2
DNM2	enzyme	0.0352	MMP2
farnesyltransferase inhibitor	chemical drug	0.0352	COL1A2
p38 MAP kinase inhibitor	chemical drug	0.0352	COL1A1
carboxyamido-triazole	chemical drug	0.0352	MMP2
1-butanol	chemical - endogenous non-mammalian	0.0352	PDGFRB
pyridoxal phosphate	chemical - endogenous mammalian	0.0352	COL1A1
cilazapril	chemical drug	0.0352	COL3A1
(-)-isoproterenol	chemical drug	0.0352	MMP2
SMAD1/5/9	group	0.0352	COL10A1
pipoxolan	chemical drug	0.0352	MMP2
1-eicosapentaenoylglycerol	chemical reagent	0.0352	MMP2
elcatonin	biologic drug	0.0352	MMP2
microcystin-LR	chemical toxicant	0.0352	MMP2
tiotropium	chemical drug	0.0352	MMP2
tyrphostin AG 18	chemical - kinase inhibitor	0.0352	TAGLN
ecdysterone	chemical - endogenous mammalian	0.0352	COL1A1
D-alpha-hydroxyglutarate	chemical - endogenous mammalian	0.0352	COL10A1
VHL	transcription regulator	0.0353	FILIP1L,SPARC,TAGLN,VCAM1
CXCL8	cytokine	0.0359	CR1,MMP2,VCAM1
RNA polymerase II	complex	0.0367	CDH11,COL1A2,CSDC2,IGF1,MMP2,THBS2
FHIT	enzyme	0.0369	MMP2,TGFB3
CYBB	enzyme	0.0369	COL3A1,TGFB3
PBX1	transcription regulator	0.0369	COL1A1,COL5A2
green tea polyphenol	chemical drug	0.0369	IGF1,MMP2
KIN001-043	chemical - kinase inhibitor	0.0369	COL1A1,MMP2
SRF	transcription regulator	0.0371	FILIP1L,IGF1,LMCD1,MYL9,MYLK,TAGLN,VCAN
triptolide	chemical drug	0.0378	FBLN5,FBN1,PDGFRB,POSTN
STAT6	transcription regulator	0.0379	COL1A1,COL1A2,IGF1,MMP2,SERPINF1,THY1,TMEM176B,VCAM1
ARNT2	transcription regulator	0.0384	AOX1,CPXM2,LAMA2,PLA2G5,POSTN
2-amino-5-phosphonovaleric acid	chemical - other	0.0386	ADAMTS2,DKK2,RUNX1T1,TSPAN18
Vegf	group	0.0388	ANGPTL2,C1QTNF1,CHI3L1,DOK5,FAIM2,GASK1B,GEM,MMP2,VCAM1
naringenin	chemical - endogenous non-mammalian	0.0389	COL1A1,COL3A1
bucladesine	chemical toxicant	0.0406	FGFR1,GEM,IGF1,MMP2,TGFB3,TIMP2,ZEB2
asoprisnil	chemical drug	0.0409	IGF1,TGFB3
EZR	other	0.0409	MMP2,SMOC2
ACVRL1	kinase	0.0409	TAGLN,VCAM1
HSPG2	enzyme	0.0409	COL10A1,IGF1
hydrogen peroxide	chemical - endogenous mammalian	0.0413	AEBP1,COL1A1,COL1A2,HSPB2,MMP2,SFRP2,SPARC,TAGLN,VCAM1
FN1	enzyme	0.0418	COL1A1,MMP2,SPARC,TAGLN,TIMP2
BMP4	growth factor	0.0418	GREM1,POSTN,SPARC,SULF1,TAGLN
PGR	ligand-dependent nuclear receptor	0.0419	COL6A1,COL6A2,POSTN,PRRX1,TGFB3,VCAN
CNR1	G-protein coupled receptor	0.0421	ADORA1,CYP27A1,IGF1,PDGFRB
SIM1	transcription regulator	0.0426	AOX1,CPXM2,LAMA2,PLA2G5,POSTN
NFYA	transcription regulator	0.043	COL1A2,IGF1,PDGFRB
HDL-cholesterol	complex	0.043	DDR2,GPC6
XDH	enzyme	0.043	MMP2,TIMP2
CTF1	cytokine	0.043	MYLK,TAGLN
MSX2	transcription regulator	0.043	COL10A1,TGFB3
CTBP1	enzyme	0.043	COL1A2,VCAN
KEAP1	transcription regulator	0.043	CTSK,VCAM1
QKI	other	0.043	DACT1,VCAM1
8-epi-prostaglandin F2alpha	chemical - endogenous mammalian	0.0438	MMP2
darusentan	chemical drug	0.0438	COL3A1
Nfatc	group	0.0438	ANGPTL2
dibutyryl cGMP	chemical reagent	0.0438	VCAM1
chondroitin sulfate E	chemical - endogenous mammalian	0.0438	MRGPRF
Hbb	other	0.0438	VCAM1
Ho	group	0.0438	SPARC
IFN alpha receptor	complex	0.0438	COL1A2
beta-sitosterol	chemical reagent	0.0438	VCAM1
SPINDOC	other	0.0438	C1QTNF1
betulin	chemical - endogenous non-mammalian	0.0438	TIMP2
2,3-bis(3'-hydroxybenzyl)butane-1,4-diol	chemical - endogenous mammalian	0.0438	SPARC
SLC6A4	transporter	0.0438	HTR2A
SEMA3F	other	0.0438	MMP2
GLS	enzyme	0.0438	COL1A1
CLDN1	other	0.0438	MMP2
Cd24a	other	0.0438	MMP2
miR-382-5p (miRNAs w/seed AAGUUGU)	mature microRNA	0.0438	TAGLN
HPGDS	enzyme	0.0438	PTGDS
NACA	transcription regulator	0.0438	COL1A1
PHGDH	enzyme	0.0438	MMP2
SFRP2	transmembrane receptor	0.0438	MMP2
ADAR	enzyme	0.0438	ADAM12
TIMP4	other	0.0438	TIMP2
lumacaftor	chemical drug	0.0438	HSPB2
PFN1	other	0.0438	VCAM1
VAMP3	other	0.0438	TAGLN
CDH4	other	0.0438	MMP2
CITED1	transcription regulator	0.0438	IGF1
SPIN1	other	0.0438	C1QTNF1
MPO	enzyme	0.0438	VCAM1
beta-elemene	chemical - endogenous non-mammalian	0.0438	ZEB2
BAMBI	other	0.0438	CPXM1
SPRY4	other	0.0438	TAGLN
Cox5b	other	0.0438	POSTN
H1-4	other	0.0438	GLI2
H1f4	other	0.0438	GLI2
RFXANK	transcription regulator	0.0438	COL1A2
Z-endoxifen	chemical - endogenous mammalian	0.0438	IGF1
tideglusib	chemical drug	0.0438	IGF1
LGH447	chemical drug	0.0438	CTSK
finerenone	chemical drug	0.0438	COL1A1
NCGC00186528	chemical reagent	0.0438	COL3A1
2-cyclohexen-1-one	chemical - endogenous non-mammalian	0.0438	VCAM1
famotidine	chemical drug	0.0438	COL10A1
orantinib	chemical drug	0.0438	VCAM1
opioid	chemical drug	0.0438	THBS2
MIR143-145a	group	0.0438	TAGLN
1-docosapentaenoylglycerol	chemical reagent	0.0438	MMP2
tazarotene	chemical drug	0.0438	RARRES2
retinaldehyde	chemical - endogenous mammalian	0.0438	PTGDS
dexfenfluramine	chemical drug	0.0438	HTR2A
tyrphostin 25	chemical - kinase inhibitor	0.0438	COL1A1
dideoxyadenosine	chemical toxicant	0.0438	COL1A2
Histone h4	group	0.0438	GAS1,NEGR1,TAGLN,VCAM1
PRKAA1	kinase	0.0438	IGF1,MYLK,PCOLCE,VCAM1
STAT3	transcription regulator	0.0443	CHI3L1,COL1A1,COL1A2,COL3A1,COL5A1,HTR2A,MMP2,MRAS,TAGLN,VCAN
GDF9	growth factor	0.0451	GREM1,VCAN
SAA1	transporter	0.0451	BGN,MMP2
mevalonic acid	chemical - endogenous mammalian	0.0451	RARRES2,VCAM1
S-adenosylmethionine	chemical - endogenous mammalian	0.0451	COL1A1,COL1A2
DMD	other	0.0455	BGN,COL1A2,COL3A1,IGF1,POSTN
BCL6	transcription regulator	0.0455	ANXA6,COL1A1,CTSK,FMOD,GLI2
COL18A1	other	0.0455	ANTXR1,FGFR1,MMP2
NCOA3	transcription regulator	0.0455	CCDC80,IGF1,TAGLN
testosterone	chemical - endogenous mammalian	0.0459	BGN,DCN,FGF7,FGFR1,IGF1,VCAM1,VCAN
RASSF1	other	0.0467	MMP2,MRAS,MYL9
MEOX2	transcription regulator	0.0473	TNFSF4,VCAM1
sorafenib	chemical drug	0.0473	COL1A1,TWIST2
paricalcitol	chemical drug	0.0473	COL3A1,VCAM1
H89	chemical - kinase inhibitor	0.0475	COL10A1,IGF1,MMP2,VCAM1
TRAP1	enzyme	0.048	CADM3,HSPB2,TWIST2
POU2F2	transcription regulator	0.048	DACT3,LRRC32,TIMP2
6-hydroxydopamine	chemical toxicant	0.048	HEPH,PNOC,TIMP2
Pkc(s)	group	0.0485	COL1A1,COL3A1,MMP2,TAGLN,VCAM1
DNMT1	enzyme	0.0493	FBN1,SFRP2,SFRP4
cytokine	group	0.0494	ADAM12,MMP2,SPARC,VCAM1
CIITA	transcription regulator	0.0495	COL1A1,COL1A2
EIF3E	other	0.0495	COL5A1,ZEB2

## Sheet: Diseases & Biofunctions
Categories	Diseases or Functions Annotation	p-value	Molecules	# Molecules
Tissue Development	Organization of extracellular matrix	4.28e-31	ADAM12,BGN,CCDC80,COL10A1,COL16A1,COL1A1,COL1A2,COL3A1,COL5A1,COL5A2,COL6A1,COL6A2,COL6A3,COL8A1,COL8A2,COMP,CRISPLD2,CTSK,DCN,DDR2,ECM2,EMILIN1,FBLN5,FBN1,FMOD,ITGA11,LAMA2,LUM,MMP2,OLFML2B,POSTN,SMOC2,SPARC,TIMP2,VCAM1,VCAN	36
Connective Tissue Disorders,Hereditary Disorder,Organismal Injury and Abnormalities	Hereditary connective tissue disorder	5.64e-25	ADAMTS10,ADAMTS2,AEBP1,ASPN,BGN,C4A/C4B,CDH11,COL10A1,COL14A1,COL1A1,COL1A2,COL3A1,COL5A1,COL5A2,COL6A1,COL6A2,COL6A3,COL8A1,COMP,CTSK,DCN,DDR2,DPT,FAM20C,FBLN5,FBN1,FGFR1,GAS1,GLI2,GPC6,LUM,MFAP4,MMP2,MRAS,MYLK,PDGFRB,POSTN,SERPINF1,SFRP2,SFRP4,SOD3,SPARC,TAGLN,TGFB3,THBS2,TMEM119,TMEM176A,TMEM176B,VCAN,ZNF521	50
Connective Tissue Disorders,Organismal Injury and Abnormalities,Skeletal and Muscular Disorders	Dupuytren contracture	2.63e-21	ADAMTS12,ADAMTS16,ADAMTS2,COL10A1,COL14A1,COL16A1,COL1A1,COL1A2,COL3A1,COL5A1,COL5A2,COL6A1,COL6A2,COL6A3,COL8A1,COL8A2,MMP2,TIMP2	18
Connective Tissue Disorders,Developmental Disorder,Hereditary Disorder,Immunological Disease,Organismal Injury and Abnormalities,Skeletal and Muscular Disorders	Ullrich congenital muscular dystrophy	3.55e-21	BGN,C4A/C4B,COL14A1,COL1A1,COL1A2,COL3A1,COL5A1,COL5A2,COL6A1,COL6A2,COL6A3,COL8A1,DPT,LUM,SOD3,TAGLN,TMEM119,TMEM176A,TMEM176B	19
Cancer,Organismal Injury and Abnormalities	Anogenital cancer	2.25e-19	ADAM12,ADAMTS10,ADAMTS12,ADAMTS16,ADAMTS2,ADGRA2,ADORA1,AEBP1,ALPK2,AMPH,ANGPTL2,ANTXR1,ANXA6,AOX1,ASPN,BGN,BMS1P20,BNC2,C4A/C4B,CADM3,CCDC80,CCN4,CDH11,CHI3L1,CHRD,CLIP3,COL14A1,COL1A1,COL1A2,COL3A1,COL5A1,COL5A2,COL6A1,COL6A2,COL6A3,COL8A1,COLEC12,CPXM2,CR1,CSDC2,CSMD2,CTSK,DACT1,DACT3,DCN,DDR2,DOK5,DPT,ECM2,EMILIN1,EPYC,FAM180A,FAM20C,FBLN5,FBN1,FBXL7,FCRL5,FGF7,FGFR1,FILIP1L,FNDC1,GAS1,GAS7,G…	152
Cancer,Organismal Injury and Abnormalities,Reproductive System Disease	Breast or gynecological cancer	9.12e-19	ADAM12,ADAMTS10,ADAMTS12,ADAMTS16,ADAMTS2,ADORA1,AEBP1,ALPK2,AMPH,ANGPTL2,AOX1,ASPN,BGN,BNC2,C4A/C4B,CADM3,CCDC80,CCN4,CDH11,CHI3L1,CHRD,CLIP3,COL14A1,COL1A1,COL1A2,COL3A1,COL5A1,COL5A2,COL6A1,COL6A2,COL6A3,COL8A1,COLEC12,CPXM2,CR1,CSMD2,CTSK,DACT1,DACT3,DCN,DDR2,DOK5,DPT,ECM2,EMILIN1,EPYC,FBLN5,FBN1,FBXL7,FCRL5,FGF7,FGFR1,FILIP1L,FNDC1,GAS1,GAS7,GASK1B,GEM,GGT5,GLI2,GLT8D2,GREM1,GYPC,HEPH,HIC1,H…	130
Cellular Assembly and Organization,Cellular Function and Maintenance	Organization of fibrils	1.73e-18	ADAMTS2,BGN,COL14A1,COL1A1,COL1A2,COL3A1,COL5A1,COL5A2,COMP,DCN,DDR2,DPT,GREM1,MFAP4,SFRP2	15
Cancer,Organismal Injury and Abnormalities	Genitourinary tumor	2.22e-18	ADAM12,ADAMTS10,ADAMTS12,ADAMTS16,ADAMTS2,ADGRA2,ADORA1,AEBP1,ALPK2,AMPH,ANGPTL2,ANTXR1,ANXA6,AOX1,ASPN,BGN,BMS1P20,BNC2,C1QTNF1,C4A/C4B,CADM3,CCDC80,CCN4,CDH11,CHI3L1,CHRD,CHRDL2,CLIP3,COL14A1,COL1A1,COL1A2,COL3A1,COL5A1,COL5A2,COL6A1,COL6A2,COL6A3,COL8A1,COLEC12,CPXM1,CPXM2,CR1,CSDC2,CSMD2,CTSK,DACT1,DACT3,DCN,DDR2,DOK5,DPT,ECM2,EMILIN1,EPYC,FAM180A,FAM20C,FBLN5,FBN1,FBXL7,FCRL5,FGF7,FGFR1,FILI…	159
Cancer,Organismal Injury and Abnormalities,Reproductive System Disease	Female genital tract serous carcinoma	2.49e-18	AEBP1,C4A/C4B,CDH11,COL14A1,COL3A1,COL5A1,COL6A2,DDR2,DPT,ECM2,EMILIN1,FBLN5,FGF7,FILIP1L,GAS1,GEM,HEPH,HSD17B6,IGF1,LUM,MFAP4,MYLK,NAP1L3,PDLIM3,PDZRN3,POSTN,RUNX1T1,SFRP4,THBS2,TMEM176B,VCAN,WNT2,ZFPM2	33
Cellular Assembly and Organization,Cellular Function and Maintenance	Organization of collagen fibrils	3.68e-18	ADAMTS2,BGN,COL14A1,COL1A1,COL1A2,COL3A1,COL5A1,COL5A2,COMP,DCN,DDR2,DPT,GREM1,SFRP2	14
Connective Tissue Disorders,Organismal Injury and Abnormalities,Skeletal and Muscular Disorders	Advanced Dupuytren contracture	8.05e-18	COL10A1,COL14A1,COL16A1,COL1A1,COL1A2,COL3A1,COL5A1,COL5A2,COL6A1,COL6A2,COL6A3,COL8A1,COL8A2	13
Cancer,Organismal Injury and Abnormalities,Reproductive System Disease	Peyronie disease	8.05e-18	COL10A1,COL14A1,COL16A1,COL1A1,COL1A2,COL3A1,COL5A1,COL5A2,COL6A1,COL6A2,COL6A3,COL8A1,COL8A2	13
Endocrine System Disorders,Gastrointestinal Disease,Metabolic Disease,Organismal Injury and Abnormalities,Skeletal and Muscular Disorders	Diabetic foot ulcer disorder	9.65e-18	COL10A1,COL14A1,COL16A1,COL1A1,COL1A2,COL3A1,COL5A1,COL5A2,COL6A1,COL6A2,COL6A3,COL8A1,COL8A2,PDGFRB	14
Hair and Skin Development and Function	Tensile strength of skin	1.15e-17	BGN,COL14A1,COL5A1,COL5A2,DCN,DPT,FBN1,FMOD,LUM,OGN,THBS2	11
Cancer,Organismal Injury and Abnormalities	Malignant genitourinary solid tumor	1.2e-17	ADAM12,ADAMTS10,ADAMTS12,ADAMTS16,ADAMTS2,ADGRA2,ADORA1,AEBP1,ALPK2,AMPH,ANGPTL2,ANTXR1,ANXA6,AOX1,ASPN,BGN,BMS1P20,BNC2,C1QTNF1,C4A/C4B,CADM3,CCDC80,CCN4,CDH11,CHI3L1,CHRD,CLIP3,COL14A1,COL1A1,COL1A2,COL3A1,COL5A1,COL5A2,COL6A1,COL6A2,COL6A3,COL8A1,COLEC12,CPXM1,CPXM2,CR1,CSDC2,CSMD2,CTSK,DACT1,DACT3,DCN,DDR2,DOK5,DPT,ECM2,EMILIN1,EPYC,FAM180A,FAM20C,FBLN5,FBN1,FBXL7,FCRL5,FGF7,FGFR1,FILIP1L,FND…	156
Cancer,Organismal Injury and Abnormalities	Subcutaneous tumor	1.32e-17	ADAM12,CHRDL2,COL10A1,COL14A1,COL16A1,COL1A1,COL1A2,COL3A1,COL5A1,COL5A2,COL6A1,COL6A2,COL6A3,COL8A1,COL8A2,DDR2,DPT,ECM2,FAM20A,FBN1,FGFR1,FMOD,GLI2,HSPB7,IGF1,MMP2,NEGR1,PDGFRB,PLXNC1,TGFB3,VCAN	31
Cancer,Organismal Injury and Abnormalities,Reproductive System Disease	Uterine serous papillary cancer	1.71e-17	CDH11,COL14A1,COL3A1,DDR2,DPT,ECM2,EMILIN1,FBLN5,FGF7,FILIP1L,GAS1,GEM,HEPH,HSD17B6,IGF1,LUM,MFAP4,MYLK,NAP1L3,PDLIM3,PDZRN3,RUNX1T1,SFRP4,WNT2	24
Dermatological Diseases and Conditions,Organismal Injury and Abnormalities	Skin lesion	1.83e-17	ADAM12,ADAMTS10,ADAMTS12,ADAMTS16,ADAMTS2,ADORA1,AEBP1,ALPK2,AMPH,ANGPTL2,ANTXR1,AOX1,BGN,BNC2,C1QTNF1,C4A/C4B,CADM3,CCN4,CDH11,CHI3L1,CHRD,CHRDL2,CLEC11A,CLIP3,COL10A1,COL14A1,COL16A1,COL1A1,COL1A2,COL3A1,COL5A1,COL5A2,COL6A1,COL6A2,COL6A3,COL8A1,COL8A2,COLEC12,COMP,CPXM1,CPXM2,CR1,CRISPLD2,CSDC2,CSMD2,CYP27A1,CYS1,DACT1,DACT3,DCN,DDR2,DIRC1,DKK2,DOK5,DPT,ECM2,EMILIN1,EPYC,FAIM2,FAM20C,FBN1,FBXL…	146
Cancer,Organismal Injury and Abnormalities	Benign connective or soft tissue neoplasm	2.42e-17	ADAM12,CHRDL2,COL10A1,COL14A1,COL16A1,COL1A1,COL1A2,COL3A1,COL5A1,COL5A2,COL6A1,COL6A2,COL6A3,COL8A1,COL8A2,DDR2,DPT,ECM2,FAM20A,FBN1,FGFR1,FMOD,GLI2,HSPB7,IGF1,MMP2,NEGR1,PDGFRB,PLXNC1,TGFB3,VCAN	31
Cancer,Dermatological Diseases and Conditions,Organismal Injury and Abnormalities	Skin tumor	2.58e-17	ADAM12,ADAMTS10,ADAMTS12,ADAMTS16,ADAMTS2,ADORA1,AEBP1,ALPK2,AMPH,ANGPTL2,ANTXR1,AOX1,BGN,BNC2,C1QTNF1,C4A/C4B,CADM3,CCN4,CDH11,CHI3L1,CHRD,CHRDL2,CLEC11A,CLIP3,COL10A1,COL14A1,COL16A1,COL1A1,COL1A2,COL3A1,COL5A1,COL5A2,COL6A1,COL6A2,COL6A3,COL8A1,COL8A2,COLEC12,COMP,CPXM1,CPXM2,CR1,CRISPLD2,CSDC2,CSMD2,CYP27A1,CYS1,DACT1,DACT3,DCN,DDR2,DIRC1,DKK2,DOK5,DPT,ECM2,EMILIN1,EPYC,FAIM2,FAM20C,FBN1,FBXL…	145
Cell Morphology,Cellular Assembly and Organization	Morphology of collagen fibrils	3.92e-17	ADAMTS2,BGN,COL3A1,COL5A1,COL5A2,DCN,DPT,OGN,PCOLCE,THBS2	10
Cell Morphology,Cellular Assembly and Organization	Morphology of fibrils	4e-17	ADAMTS2,BGN,COL3A1,COL5A1,COL5A2,DCN,DPT,LUM,OGN,PCOLCE,THBS2	11
Cancer,Dermatological Diseases and Conditions,Organismal Injury and Abnormalities	Skin cancer	5.06e-17	ADAM12,ADAMTS10,ADAMTS12,ADAMTS16,ADAMTS2,ADORA1,AEBP1,ALPK2,AMPH,ANGPTL2,ANTXR1,AOX1,BGN,BNC2,C1QTNF1,C4A/C4B,CADM3,CCN4,CDH11,CHI3L1,CHRD,CHRDL2,CLEC11A,CLIP3,COL10A1,COL14A1,COL16A1,COL1A1,COL1A2,COL3A1,COL5A1,COL5A2,COL6A1,COL6A2,COL6A3,COL8A1,COL8A2,COLEC12,COMP,CPXM1,CPXM2,CR1,CRISPLD2,CSDC2,CSMD2,CYP27A1,CYS1,DACT1,DACT3,DCN,DDR2,DIRC1,DKK2,DOK5,DPT,ECM2,EMILIN1,EPYC,FAIM2,FAM20C,FBN1,FBXL…	144
Cancer,Organismal Injury and Abnormalities,Reproductive System Disease	Genital tumor	7.81e-17	ADAM12,ADAMTS10,ADAMTS12,ADAMTS16,ADAMTS2,ADGRA2,ADORA1,AEBP1,ALPK2,ANTXR1,ANXA6,AOX1,ASPN,BMS1P20,BNC2,C4A/C4B,CADM3,CCDC80,CCN4,CDH11,CHI3L1,CHRD,CHRDL2,CLIP3,COL14A1,COL1A1,COL1A2,COL3A1,COL5A1,COL5A2,COL6A2,COL6A3,COL8A1,COLEC12,CR1,CSDC2,CSMD2,CTSK,DACT1,DACT3,DCN,DDR2,DPT,ECM2,EMILIN1,EPYC,FAM180A,FAM20C,FBLN5,FBN1,FBXL7,FCRL5,FGF7,FGFR1,FILIP1L,FMOD,FNDC1,GAS1,GASK1B,GEM,GGT5,GLI2,GLT8D2,G…	139
Cancer,Organismal Injury and Abnormalities	Malignant solid organ tumor	8.88e-17	ADAM12,ADAMTS10,ADAMTS12,ADAMTS16,ADAMTS2,ADORA1,AEBP1,ALPK2,AMPH,ANGPTL2,ANTXR1,AOX1,ASPN,BGN,BNC2,C1QTNF1,C4A/C4B,CADM3,CCN4,CDH11,CHI3L1,CHRD,CHRDL2,CLEC11A,CLIP3,COL10A1,COL14A1,COL16A1,COL1A1,COL1A2,COL3A1,COL5A1,COL5A2,COL6A1,COL6A2,COL6A3,COL8A1,COL8A2,COLEC12,COMP,CPXM1,CPXM2,CR1,CRISPLD2,CSDC2,CSMD2,CYP27A1,CYS1,DACT1,DACT3,DCN,DDR2,DIRC1,DKK2,DOK5,DPT,ECM2,EMILIN1,EPYC,FAIM2,FAM20C,FBN1…	145
Cancer,Dermatological Diseases and Conditions,Organismal Injury and Abnormalities	Cutaneous melanoma	1.14e-16	ADAMTS10,ADAMTS12,ADAMTS16,ADAMTS2,ADORA1,AEBP1,ALPK2,AMPH,ANTXR1,AOX1,BGN,BNC2,C1QTNF1,C4A/C4B,CADM3,CCN4,CDH11,CHI3L1,CHRD,CHRDL2,CLEC11A,COL10A1,COL14A1,COL16A1,COL1A1,COL1A2,COL3A1,COL5A1,COL5A2,COL6A1,COL6A2,COL6A3,COL8A1,COL8A2,COLEC12,COMP,CPXM1,CPXM2,CR1,CRISPLD2,CSDC2,CSMD2,CYP27A1,CYS1,DACT1,DACT3,DCN,DDR2,DIRC1,DKK2,DOK5,DPT,ECM2,EMILIN1,EPYC,FAIM2,FAM20C,FBN1,FBXL7,FCRL5,FGF7,FGFR1,FI…	139
Cancer,Organismal Injury and Abnormalities	Fibroma	1.4e-16	COL10A1,COL14A1,COL16A1,COL1A1,COL1A2,COL3A1,COL5A1,COL5A2,COL6A1,COL6A2,COL6A3,COL8A1,COL8A2,DDR2,FAM20A,FGFR1,GLI2,PDGFRB	18
Connective Tissue Development and Function,Skeletal and Muscular System Development and Function,Tissue Development	Morphology of bone	3.37e-16	ADAMTS2,ADORA1,ANTXR1,BGN,CCN4,COL10A1,COL1A1,COL1A2,CTHRC1,CTSK,DACT1,DCN,DDR2,FAM20C,FBN1,FMOD,GAS1,GLI2,GPC6,GREM1,IGF1,ITGA11,LUM,MMP2,PCOLCE,POSTN,PRRX1,PRRX2,SERPINF1,SFRP2,SFRP4,SPARC,SPON1,SULF1,THBS2,TMEM119,ZNF521	37
Cell Morphology,Cellular Assembly and Organization	Abnormal morphology of collagen fibrils	1.22e-15	ADAMTS2,BGN,COL3A1,COL5A1,COL5A2,DCN,DPT,OGN,THBS2	9
Cancer,Organismal Injury and Abnormalities	Melanoma	1.32e-15	ADAMTS10,ADAMTS12,ADAMTS16,ADAMTS2,ADORA1,AEBP1,ALPK2,AMPH,ANTXR1,AOX1,BGN,BNC2,C1QTNF1,C4A/C4B,CADM3,CCDC80,CCN4,CDH11,CHI3L1,CHRD,CHRDL2,CLEC11A,COL10A1,COL14A1,COL16A1,COL1A1,COL1A2,COL3A1,COL5A1,COL5A2,COL6A1,COL6A2,COL6A3,COL8A1,COL8A2,COLEC12,COMP,CPVL,CPXM1,CPXM2,CR1,CRISPLD2,CSDC2,CSMD2,CYP27A1,CYS1,DACT1,DACT3,DCN,DDR2,DIRC1,DKK2,DOK5,DPT,ECM2,EMILIN1,EPYC,FAIM2,FAM20C,FBLN5,FBN1,FBXL7,F…	151
Embryonic Development,Organismal Development	Development of body axis	1.5e-15	ADGRA2,ANTXR1,ASPN,BNC2,CHRD,COL10A1,COL1A1,COL3A1,COL5A1,COL5A2,COL8A1,COL8A2,CRISPLD2,CTHRC1,CTSK,CYS1,DACT1,DCN,DKK2,DPT,FAIM2,FAM20A,FAM20C,FBN1,FGF7,FGFR1,FMOD,GAS1,GLI2,IGF1,LRRC32,LUM,MFRP,MMP2,OGN,POSTN,PRRX1,PRRX2,SERPINF1,SFRP2,SPARC,TGFB3,THBS2,THY1,TIMP2,TMEM176B,TWIST2,UNC5C,VCAM1,WNT2,ZEB2,ZNF521	52
Embryonic Development,Organismal Development	Development of head	2.05e-15	ADGRA2,ANTXR1,ASPN,BNC2,CHRD,COL10A1,COL1A1,COL3A1,COL5A1,COL5A2,COL8A1,COL8A2,CRISPLD2,CTHRC1,CTSK,CYS1,DCN,DKK2,DPT,FAIM2,FAM20A,FAM20C,FBN1,FGF7,FGFR1,FMOD,GAS1,GLI2,IGF1,LRRC32,LUM,MFRP,MMP2,OGN,POSTN,PRRX1,PRRX2,SERPINF1,SPARC,TGFB3,THBS2,THY1,TIMP2,TMEM176B,TWIST2,UNC5C,VCAM1,WNT2,ZEB2,ZNF521	50
Dermatological Diseases and Conditions,Inflammatory Disease,Organismal Injury and Abnormalities,Skeletal and Muscular Disorders	Juvenile dermatomyositis	2.11e-15	ASPN,BGN,COL1A1,COL1A2,COL3A1,COL5A1,COL5A2,COL6A1,COL6A2,COL6A3,COLEC12,EMILIN1,SPARC	13
Cancer,Organismal Injury and Abnormalities	Benign solid tumor	3.08e-15	ADAM12,AEBP1,ANGPTL2,ANTXR1,CCDC80,CHRDL2,COL10A1,COL14A1,COL16A1,COL1A1,COL1A2,COL3A1,COL5A1,COL5A2,COL6A1,COL6A2,COL6A3,COL8A1,COL8A2,DACT3,DCN,DDR2,DPT,ECM2,FAM20A,FBN1,FGF7,FGFR1,FMOD,GLI2,HSPB7,IGF1,ISLR,MMP2,MXRA5,NEGR1,PDGFRB,PLXNC1,TGFB3,THBS2,THY1,VCAM1,VCAN,ZEB2	44
Developmental Disorder,Hereditary Disorder,Organismal Injury and Abnormalities,Skeletal and Muscular Disorders	Autosomal dominant Emery-Dreifuss muscular dystrophy	4.36e-15	ASPN,BGN,COL1A1,COL1A2,COL3A1,COL5A1,COL5A2,COL6A1,COL6A2,COL6A3,COLEC12,EMILIN1,SPARC	13
Skeletal and Muscular System Development and Function	Morphology of skeleton	5.14e-15	ANTXR1,BGN,COL10A1,COL1A2,CRISPLD2,CTSK,DACT1,FAM20C,FBN1,FGFR1,FMOD,GAS1,GLI2,GPC6,IGF1,ITGA11,LUM,MMP2,PCOLCE,POSTN,PRRX1,SFRP2,SPARC,SPON1,SULF1,ZNF521	26
Cancer,Organismal Injury and Abnormalities,Reproductive System Disease	Breast or ovarian cancer	5.67e-15	ADAM12,ADAMTS10,ADAMTS12,ADAMTS2,ADORA1,AEBP1,ALPK2,AMPH,ANGPTL2,AOX1,BGN,C4A/C4B,CCDC80,CCN4,CDH11,CHI3L1,CLIP3,COL14A1,COL1A1,COL1A2,COL3A1,COL5A1,COL5A2,COL6A1,COL6A2,COL6A3,COL8A1,CPXM2,CSMD2,CTSK,DACT1,DACT3,DCN,DDR2,DOK5,EMILIN1,FBLN5,FBN1,FBXL7,FCRL5,FGF7,FGFR1,GAS1,GAS7,GASK1B,GGT5,GLI2,GREM1,GYPC,HIC1,HSD17B6,HSPA12B,HSPB7,IGDCC4,IGF1,ITGA11,KIAA1755,LAMA2,LRRC15,LRRC32,MFRP,MMP2,MXRA5,M…	96
Cardiovascular Disease	Disorder of blood pressure	6.11e-15	ANGPTL2,AOX1,ASPN,COL16A1,COL8A1,CYP27A1,DDR2,EMILIN1,FIBIN,FMOD,FNDC1,GYPC,HSPB2,ITGA11,MMP23B,MRGPRF,MXRA5,MYLK,NEGR1,OLFML2B,PDGFRB,PDLIM3,PLA2G5,PNOC,PRELP,PRRX1,PTGDS,PTGFR,RARRES2,RSPO1,RSPO3,RUNX1T1,SGCD,SMOC2,SPARC,TAGLN,THBS2,TMEM119,TNFSF4,VCAM1,XPNPEP2	41
Developmental Disorder,Hereditary Disorder,Organismal Injury and Abnormalities,Skeletal and Muscular Disorders	Dystrophy of muscle	7.09e-15	ASPN,BGN,C4A/C4B,COL14A1,COL1A1,COL1A2,COL3A1,COL5A1,COL5A2,COL6A1,COL6A2,COL6A3,COL8A1,COLEC12,DPT,EMILIN1,LAMA2,LUM,SGCD,SOD3,SPARC,TAGLN,TMEM119,TMEM176A,TMEM176B	25
Cardiovascular Disease	Hypertension	7.99e-15	ANGPTL2,AOX1,ASPN,COL16A1,COL8A1,CYP27A1,DDR2,EMILIN1,FIBIN,FMOD,FNDC1,GYPC,HSPB2,ITGA11,MMP23B,MRGPRF,MXRA5,MYLK,NEGR1,OLFML2B,PDGFRB,PDLIM3,PLA2G5,PRELP,PRRX1,PTGDS,PTGFR,RARRES2,RSPO1,RSPO3,RUNX1T1,SGCD,SMOC2,SPARC,TAGLN,THBS2,TMEM119,TNFSF4,VCAM1,XPNPEP2	40
Cancer,Organismal Injury and Abnormalities	Cancer of secretory structure	1.06e-14	ADAM12,ADAMTS10,ADAMTS12,ADAMTS16,ADAMTS2,ADGRA2,AEBP1,ALPK2,AMPH,ANGPTL2,ANTXR1,ANXA6,AOX1,ASPN,BGN,BMS1P20,BNC2,C4A/C4B,CADM3,CCDC80,CCN4,CDH11,CHI3L1,CHRD,CHRDL2,CLEC11A,CLIP3,COL10A1,COL14A1,COL16A1,COL1A1,COL1A2,COL3A1,COL5A1,COL5A2,COL6A1,COL6A2,COL6A3,COL8A1,COL8A2,COLEC12,COMP,CPVL,CPXM1,CPXM2,CR1,CRISPLD2,CSDC2,CSMD2,CTHRC1,CTSK,CYP27A1,DACT1,DACT3,DCN,DDR2,DKK2,DOK5,DPT,ECM2,EMILIN1,EPY…	176
Cancer,Organismal Injury and Abnormalities,Reproductive System Disease	Genital tract cancer	1.5e-14	ADAMTS10,ADAMTS12,ADAMTS16,ADAMTS2,ADGRA2,ADORA1,AEBP1,ALPK2,ANTXR1,ANXA6,AOX1,ASPN,BMS1P20,BNC2,C4A/C4B,CADM3,CCDC80,CCN4,CDH11,CHI3L1,CHRD,CLIP3,COL14A1,COL1A1,COL1A2,COL3A1,COL5A1,COL5A2,COL6A2,COL6A3,COL8A1,COLEC12,CR1,CSDC2,CSMD2,CTSK,DACT1,DACT3,DCN,DDR2,DPT,ECM2,EMILIN1,EPYC,FAM180A,FAM20C,FBLN5,FBN1,FBXL7,FCRL5,FGF7,FGFR1,FILIP1L,FNDC1,GAS1,GASK1B,GEM,GGT5,GLI2,GLT8D2,GYPC,HEPH,HIC1,HSD17…	133
Cancer,Organismal Injury and Abnormalities	Pelvic tumor	2.48e-14	ADAM12,ADAMTS10,ADAMTS12,ADAMTS16,ADAMTS2,ADGRA2,ADORA1,AEBP1,ALPK2,ANTXR1,ANXA6,AOX1,ASPN,BMS1P20,BNC2,C1QTNF1,C4A/C4B,CADM3,CCDC80,CCN4,CDH11,CHI3L1,CHRD,CHRDL2,CLIP3,COL14A1,COL1A1,COL1A2,COL3A1,COL5A1,COL5A2,COL6A2,COL6A3,COL8A1,COLEC12,CPXM1,CR1,CSDC2,CSMD2,CTSK,DACT1,DACT3,DCN,DDR2,DPT,ECM2,EMILIN1,EPYC,FAM180A,FBLN5,FBN1,FBXL7,FCRL5,FGF7,FGFR1,FILIP1L,FMOD,FNDC1,GAS1,GASK1B,GEM,GGT5,GLI2,G…	140
Cancer,Organismal Injury and Abnormalities	Adenocarcinoma	2.57e-14	ADAM12,ADAMTS10,ADAMTS12,ADAMTS16,ADAMTS2,ADGRA2,ADORA1,AEBP1,ALPK2,AMPH,ANGPTL2,ANTXR1,ANXA6,AOX1,ASPN,BGN,BNC2,C1QTNF1,C4A/C4B,CADM3,CCDC80,CCN4,CDH11,CHRD,CHRDL2,CLIP3,COL10A1,COL14A1,COL16A1,COL1A1,COL1A2,COL3A1,COL5A1,COL5A2,COL6A1,COL6A2,COL6A3,COL8A1,COL8A2,COLEC12,COMP,CPVL,CPXM1,CPXM2,CR1,CSDC2,CSMD2,CTHRC1,CTSK,CYP27A1,DACT1,DACT3,DCN,DDR2,DIRC1,DKK2,DOK5,DPT,ECM2,EMILIN1,EPYC,FAIM2,FAM…	178
Organismal Injury and Abnormalities	Benign lesion	8.95e-14	ADAM12,AEBP1,ANGPTL2,ANTXR1,CCDC80,CHRDL2,COL10A1,COL14A1,COL16A1,COL1A1,COL1A2,COL3A1,COL5A1,COL5A2,COL6A1,COL6A2,COL6A3,COL8A1,COL8A2,DACT1,DACT3,DCN,DDR2,DPT,ECM2,FAM20A,FBN1,FGF7,FGFR1,FMOD,GLI2,HSPB7,IGF1,ISLR,MMP2,MXRA5,NEGR1,PDGFRB,PLXNC1,TGFB3,THBS2,THY1,VCAM1,VCAN,ZEB2	45
Cancer,Organismal Injury and Abnormalities	Breast or pancreatic cancer	1.24e-13	ADAM12,ADAMTS10,ADAMTS12,ADAMTS2,ADORA1,AEBP1,ALPK2,AMPH,ANGPTL2,AOX1,BGN,C4A/C4B,CCDC80,CCN4,CDH11,CHI3L1,CLIP3,COL14A1,COL1A1,COL1A2,COL3A1,COL5A1,COL5A2,COL6A1,COL6A2,COL6A3,COL8A1,COL8A2,COLEC12,CPXM2,CSMD2,CTHRC1,CTSK,DACT1,DACT3,DCN,DDR2,DOK5,EMILIN1,FBLN5,FBN1,FBXL7,FCRL5,FGF7,FGFR1,FIBIN,GAS1,GAS7,GASK1B,GGT5,GLI2,GPC6,GREM1,GYPC,HEPH,HIC1,HSD17B6,HSPA12B,HSPB7,HTR2A,IGDCC4,IGF1,ITGA11,KI…	112
Connective Tissue Disorders,Organismal Injury and Abnormalities,Skeletal and Muscular Disorders,Skeletal and Muscular System Development and Function	Abnormal morphology of skeleton	1.53e-13	ANTXR1,BGN,COL10A1,CRISPLD2,CTSK,DACT1,FAM20C,FBN1,FGFR1,FMOD,GAS1,GLI2,GPC6,IGF1,LUM,MMP2,PCOLCE,PRRX1,SFRP2,SPARC,SPON1,SULF1,ZNF521	23
Cancer,Organismal Injury and Abnormalities,Reproductive System Disease	Tumorigenesis of reproductive tract	2.08e-13	ADAM12,ADAMTS10,ADAMTS12,ADAMTS16,ADAMTS2,ADORA1,AEBP1,ALPK2,AOX1,ASPN,BNC2,C4A/C4B,CADM3,CCDC80,CCN4,CDH11,CHI3L1,CHRD,CHRDL2,CLIP3,COL14A1,COL1A2,COL3A1,COL5A1,COL6A2,COL6A3,COLEC12,CR1,DACT1,DACT3,DCN,DDR2,DPT,ECM2,EMILIN1,EPYC,FBLN5,FBN1,FGF7,FGFR1,FILIP1L,FMOD,FNDC1,GAS1,GASK1B,GEM,GGT5,GLI2,GLT8D2,GYPC,HEPH,HIC1,HSD17B6,HSPA12B,HSPB7,HTR2A,IGF1,ISLR,ITGA11,KIAA1755,LAMA2,LUM,MFAP4,MMP2,MRGP…	104
Cellular Development,Connective Tissue Development and Function,Tissue Development	Differentiation of connective tissue cells	2.15e-13	ADAMTS12,ANXA6,BGN,CCN4,CHRD,COL1A1,CPXM1,CTHRC1,DACT1,DDR2,DKK2,FAM20C,FBN1,FGFR1,GAS7,GLI2,GREM1,HTR2A,IGF1,ITGA11,LUM,PDGFRB,POSTN,PRRX2,PTGDS,PTGFR,RARRES2,RUNX1T1,SERPINF1,SFRP2,SFRP4,THY1,TMEM119,TWIST2,ZFPM2,ZNF521	36
Cancer,Organismal Injury and Abnormalities	Breast or colorectal cancer	2.39e-13	ADAM12,ADAMTS10,ADAMTS12,ADAMTS16,ADAMTS2,ADGRA2,ADORA1,AEBP1,ALPK2,AMPH,ANGPTL2,ANTXR1,AOX1,ASPN,BGN,BNC2,CADM3,CCDC80,CCN4,CDH11,CHI3L1,CLIP3,COL14A1,COL1A1,COL1A2,COL3A1,COL5A1,COL5A2,COL6A1,COL6A2,COL6A3,COL8A1,COLEC12,COMP,CPVL,CPXM1,CPXM2,CR1,CSMD2,CTSK,CYP27A1,DACT1,DACT3,DCN,DDR2,DOK5,DPT,ECM2,EMILIN1,FBLN5,FBN1,FBXL7,FCRL5,FGF7,FGFR1,FNDC1,GAS1,GAS7,GASK1B,GGT5,GLI2,GLIS2,GPC6,GREM1,GYPC…	130
Cancer,Organismal Injury and Abnormalities	Cancer of cells	2.43e-13	ADAM12,ADAMTS10,ADAMTS12,ADAMTS16,ADGRA2,ADORA1,ALPK2,AMPH,ANGPTL2,ANTXR1,ANXA6,AOX1,ASPN,BGN,BNC2,C1QTNF1,CCN4,CDH11,CHI3L1,CHRD,COL10A1,COL1A1,COL1A2,COL3A1,COL5A1,COL6A1,COL6A2,COL6A3,COL8A2,COMP,CPXM2,CR1,CSMD2,CTHRC1,CTSK,CYP27A1,DCN,DDR2,DKK2,DOK5,DPT,EMILIN1,FBLN5,FBN1,FBXL7,FCRL5,FGF7,FGFR1,FILIP1L,FMOD,FNDC1,GAS1,GASK1B,GLI2,GPC6,GYPC,HEPH,HIC1,HSD17B6,HTRA3,IGDCC4,IGF1,ITGA11,KIAA1755,L…	109
Cancer,Organismal Injury and Abnormalities	Nonhematologic malignant neoplasm	2.45e-13	ADAM12,ADAMTS10,ADAMTS12,ADAMTS16,ADAMTS2,ADGRA2,ADORA1,AEBP1,ALPK2,AMPH,ANGPTL2,ANTXR1,ANXA6,AOX1,ASPN,BGN,BNC2,C1QTNF1,C4A/C4B,CADM3,CCDC80,CCN4,CDH11,CHI3L1,CHRD,CHRDL2,CLEC11A,CLIP3,COL10A1,COL14A1,COL16A1,COL1A1,COL1A2,COL3A1,COL5A1,COL5A2,COL6A1,COL6A2,COL6A3,COL8A1,COL8A2,COLEC12,COMP,CPVL,CPXM1,CPXM2,CR1,CRISPLD2,CSDC2,CSMD2,CTHRC1,CTSK,CYP27A1,CYS1,DACT1,DACT3,DCN,DDR2,DIRC1,DKK2,DOK5,DP…	192
Cancer,Organismal Injury and Abnormalities,Reproductive System Disease	Female genital neoplasm	2.45e-13	ADAM12,ADAMTS10,ADAMTS12,ADAMTS16,ADAMTS2,ADORA1,AEBP1,ALPK2,AOX1,ASPN,BNC2,C4A/C4B,CADM3,CCDC80,CCN4,CDH11,CHI3L1,CHRD,CHRDL2,CLIP3,COL14A1,COL1A2,COL3A1,COL5A1,COL6A2,COL6A3,COLEC12,CR1,DACT1,DACT3,DCN,DDR2,DPT,ECM2,EMILIN1,EPYC,FBLN5,FBN1,FGF7,FGFR1,FILIP1L,FMOD,FNDC1,GAS1,GASK1B,GEM,GGT5,GLI2,GLT8D2,GYPC,HEPH,HIC1,HSD17B6,HSPA12B,HSPB7,HTR2A,IGF1,ISLR,ITGA11,KIAA1755,LAMA2,LUM,MFAP4,MMP2,MRGP…	104
Cancer,Organismal Injury and Abnormalities	Abdominal cancer	2.57e-13	ADAM12,ADAMTS10,ADAMTS12,ADAMTS16,ADAMTS2,ADGRA2,ADORA1,AEBP1,ALPK2,AMPH,ANGPTL2,ANTXR1,ANXA6,AOX1,ASPN,BGN,BMS1P20,BNC2,C1QTNF1,C4A/C4B,CADM3,CCDC80,CCN4,CDH11,CHI3L1,CHRD,CHRDL2,CLIP3,COL10A1,COL14A1,COL16A1,COL1A1,COL1A2,COL3A1,COL5A1,COL5A2,COL6A1,COL6A2,COL6A3,COL8A1,COL8A2,COLEC12,COMP,CPVL,CPXM1,CPXM2,CR1,CSDC2,CSMD2,CTHRC1,CTSK,CYP27A1,DACT1,DACT3,DCN,DDR2,DIRC1,DKK2,DOK5,DPT,ECM2,EMILIN1…	184
Cancer,Organismal Injury and Abnormalities	Abdominal adenocarcinoma	2.96e-13	ADAM12,ADAMTS10,ADAMTS12,ADAMTS16,ADAMTS2,ADGRA2,ADORA1,AEBP1,ALPK2,AMPH,ANGPTL2,ANTXR1,ANXA6,AOX1,ASPN,BGN,BNC2,C1QTNF1,C4A/C4B,CADM3,CCDC80,CCN4,CDH11,CHRD,CHRDL2,CLIP3,COL10A1,COL14A1,COL16A1,COL1A1,COL1A2,COL3A1,COL5A1,COL5A2,COL6A1,COL6A2,COL6A3,COL8A1,COL8A2,COLEC12,COMP,CPVL,CPXM1,CPXM2,CR1,CSDC2,CSMD2,CTHRC1,CTSK,CYP27A1,DACT1,DACT3,DCN,DDR2,DIRC1,DKK2,DOK5,DPT,ECM2,EMILIN1,EPYC,FAM180A,F…	174
Dermatological Diseases and Conditions,Organismal Injury and Abnormalities	Burn	3.74e-13	COL10A1,COL14A1,COL16A1,COL1A1,COL1A2,COL3A1,COL5A1,COL5A2,COL6A1,COL6A2,COL6A3,COL8A1,COL8A2	13
Cancer,Organismal Injury and Abnormalities	Abdominal neoplasm	3.87e-13	ADAM12,ADAMTS10,ADAMTS12,ADAMTS16,ADAMTS2,ADGRA2,ADORA1,AEBP1,ALPK2,AMPH,ANGPTL2,ANTXR1,ANXA6,AOX1,ASPN,BGN,BMS1P20,BNC2,C1QTNF1,C4A/C4B,CADM3,CCDC80,CCN4,CDH11,CHI3L1,CHRD,CHRDL2,CLIP3,COL10A1,COL14A1,COL16A1,COL1A1,COL1A2,COL3A1,COL5A1,COL5A2,COL6A1,COL6A2,COL6A3,COL8A1,COL8A2,COLEC12,COMP,CPVL,CPXM1,CPXM2,CR1,CSDC2,CSMD2,CTHRC1,CTSK,CYP27A1,DACT1,DACT3,DCN,DDR2,DIRC1,DKK2,DOK5,DPT,ECM2,EMILIN1…	185
Cancer,Gastrointestinal Disease,Organismal Injury and Abnormalities	Gastrointestinal carcinoma	4.95e-13	ADAM12,ADAMTS10,ADAMTS12,ADAMTS16,ADAMTS2,ADGRA2,ADORA1,AEBP1,ALPK2,AMPH,ANGPTL2,ANTXR1,ANXA6,AOX1,ASPN,BGN,BNC2,C1QTNF1,C4A/C4B,CADM3,CCDC80,CCN4,CDH11,CHI3L1,CHRD,CHRDL2,CLIP3,COL10A1,COL14A1,COL16A1,COL1A1,COL1A2,COL3A1,COL5A1,COL5A2,COL6A1,COL6A2,COL6A3,COL8A1,COL8A2,COLEC12,COMP,CPVL,CPXM1,CPXM2,CR1,CSMD2,CTHRC1,CTSK,CYP27A1,DACT1,DACT3,DCN,DDR2,DIRC1,DKK2,DOK5,DPT,ECM2,EMILIN1,EPYC,FAM20A,F…	164
Cancer,Organismal Injury and Abnormalities	Abdominal carcinoma	5.46e-13	ADAM12,ADAMTS10,ADAMTS12,ADAMTS16,ADAMTS2,ADGRA2,ADORA1,AEBP1,ALPK2,AMPH,ANGPTL2,ANTXR1,ANXA6,AOX1,ASPN,BGN,BNC2,C1QTNF1,C4A/C4B,CADM3,CCDC80,CCN4,CDH11,CHRD,CHRDL2,CLIP3,COL10A1,COL14A1,COL16A1,COL1A1,COL1A2,COL3A1,COL5A1,COL5A2,COL6A1,COL6A2,COL6A3,COL8A1,COL8A2,COLEC12,COMP,CPVL,CPXM1,CPXM2,CR1,CSDC2,CSMD2,CTHRC1,CTSK,CYP27A1,DACT1,DACT3,DCN,DDR2,DIRC1,DKK2,DOK5,DPT,ECM2,EMILIN1,EPYC,FAM180A,F…	180
Organismal Injury and Abnormalities	Ulcer	5.97e-13	COL10A1,COL14A1,COL16A1,COL1A1,COL1A2,COL3A1,COL5A1,COL5A2,COL6A1,COL6A2,COL6A3,COL8A1,COL8A2,CTSK,MMP2,PDGFRB	16
Cancer,Organismal Injury and Abnormalities	Carcinoma	6.18e-13	ADAM12,ADAMTS10,ADAMTS12,ADAMTS16,ADAMTS2,ADGRA2,ADORA1,AEBP1,ALPK2,AMPH,ANGPTL2,ANTXR1,ANXA6,AOX1,ASPN,BGN,BNC2,C1QTNF1,C4A/C4B,CADM3,CCDC80,CCN4,CDH11,CHI3L1,CHRD,CHRDL2,CLEC11A,CLIP3,COL10A1,COL14A1,COL16A1,COL1A1,COL1A2,COL3A1,COL5A1,COL5A2,COL6A1,COL6A2,COL6A3,COL8A1,COL8A2,COLEC12,COMP,CPVL,CPXM1,CPXM2,CR1,CRISPLD2,CSDC2,CSMD2,CTHRC1,CTSK,CYP27A1,DACT1,DACT3,DCN,DDR2,DIRC1,DKK2,DOK5,DPT,ECM…	190
Cancer,Organismal Injury and Abnormalities,Reproductive System Disease	Male genital neoplasm	7.99e-13	ADAMTS16,ADAMTS2,ADGRA2,AEBP1,ALPK2,ANTXR1,ANXA6,AOX1,ASPN,BMS1P20,BNC2,C4A/C4B,CADM3,CCDC80,CDH11,CHRD,CLIP3,COL14A1,COL1A1,COL3A1,COL5A1,COL5A2,COL6A2,COL6A3,COL8A1,CSDC2,CSMD2,CTSK,DACT1,DDR2,EMILIN1,FAM180A,FAM20C,FBLN5,FBN1,FBXL7,FCRL5,FGFR1,FILIP1L,FNDC1,GGT5,GLI2,GYPC,HEPH,HIC1,HSD17B6,HSPA12B,HTRA3,IGDCC4,IGF1,ITGA11,KIAA1755,LRRC32,LUM,MFRP,MMP2,MRGPRF,MXRA5,MXRA8,MYL9,MYLK,NTNG2,OLFML2B…	95
Cardiovascular Disease,Organismal Injury and Abnormalities,Reproductive System Disease	Preeclampsia	1.15e-12	ANGPTL2,AOX1,ASPN,COL16A1,COL8A1,CYP27A1,EMILIN1,FIBIN,FMOD,FNDC1,HSPB2,ITGA11,MMP23B,MRGPRF,MXRA5,MYLK,OLFML2B,PDLIM3,PLA2G5,PRELP,PRRX1,RARRES2,RSPO1,RUNX1T1,SGCD,SPARC,THBS2,TMEM119,XPNPEP2	29
Skeletal and Muscular Disorders	Laminopathy	1.27e-12	ASPN,BGN,COL1A1,COL1A2,COL3A1,COL5A1,COL5A2,COL6A1,COL6A2,COL6A3,COLEC12,DCN,EMILIN1,SPARC	14
Cancer,Organismal Injury and Abnormalities,Reproductive System Disease	Malignant neoplasm of male genital organ	1.35e-12	ADAMTS16,ADAMTS2,ADGRA2,AEBP1,ALPK2,ANTXR1,ANXA6,AOX1,ASPN,BMS1P20,BNC2,C4A/C4B,CADM3,CCDC80,CDH11,CHRD,CLIP3,COL14A1,COL1A1,COL3A1,COL5A1,COL5A2,COL6A2,COL6A3,COL8A1,CSDC2,CSMD2,CTSK,DACT1,DDR2,EMILIN1,FAM180A,FAM20C,FBLN5,FBN1,FBXL7,FCRL5,FILIP1L,FNDC1,GGT5,GLI2,GYPC,HEPH,HIC1,HSD17B6,HSPA12B,HTRA3,IGDCC4,IGF1,ITGA11,KIAA1755,LRRC32,LUM,MFRP,MMP2,MRGPRF,MXRA5,MXRA8,MYL9,MYLK,NTNG2,OLFML2B,OLFML…	94
Cancer,Gastrointestinal Disease,Organismal Injury and Abnormalities	Gastrointestinal tumor	1.37e-12	ADAM12,ADAMTS10,ADAMTS12,ADAMTS16,ADAMTS2,ADGRA2,ADORA1,AEBP1,ALPK2,AMPH,ANGPTL2,ANTXR1,ANXA6,AOX1,ASPN,BGN,BNC2,C1QTNF1,C4A/C4B,CADM3,CCDC80,CCN4,CDH11,CHI3L1,CHRD,CHRDL2,CLIP3,COL10A1,COL14A1,COL16A1,COL1A1,COL1A2,COL3A1,COL5A1,COL5A2,COL6A1,COL6A2,COL6A3,COL8A1,COL8A2,COLEC12,COMP,CPVL,CPXM1,CPXM2,CR1,CSMD2,CTHRC1,CTSK,CYP27A1,DACT1,DACT3,DCN,DDR2,DIRC1,DKK2,DOK5,DPT,ECM2,EMILIN1,EPYC,FAM20A,F…	168
Cancer,Organismal Injury and Abnormalities	Extracranial solid tumor	1.57e-12	ADAM12,ADAMTS10,ADAMTS12,ADAMTS16,ADAMTS2,ADGRA2,ADORA1,AEBP1,ALPK2,AMPH,ANGPTL2,ANTXR1,ANXA6,AOX1,ASPN,BGN,BMS1P20,BNC2,C1QTNF1,C4A/C4B,CADM3,CCDC80,CCN4,CDH11,CHI3L1,CHRD,CHRDL2,CLEC11A,CLIP3,COL10A1,COL14A1,COL16A1,COL1A1,COL1A2,COL3A1,COL5A1,COL5A2,COL6A1,COL6A2,COL6A3,COL8A1,COL8A2,COLEC12,COMP,CPVL,CPXM1,CPXM2,CR1,CRISPLD2,CSDC2,CSMD2,CTHRC1,CTSK,CYP27A1,CYS1,DACT1,DACT3,DCN,DDR2,DIRC1,DKK2…	193
Cancer,Organismal Injury and Abnormalities,Reproductive System Disease	Uterine tumor	1.77e-12	ADAM12,ADAMTS12,ADAMTS16,ADAMTS2,ALPK2,AOX1,ASPN,BNC2,CADM3,CCN4,CDH11,CHRD,CHRDL2,CLIP3,COL14A1,COL3A1,COL5A1,COL6A3,COLEC12,CR1,DACT1,DACT3,DCN,DDR2,DPT,ECM2,EMILIN1,EPYC,FBLN5,FBN1,FGF7,FGFR1,FILIP1L,FMOD,FNDC1,GAS1,GASK1B,GEM,GLT8D2,GYPC,HEPH,HSD17B6,HSPB7,HTR2A,IGF1,ISLR,KIAA1755,LAMA2,LUM,MFAP4,MMP2,MRGPRF,MYL9,MYLK,NAP1L3,NEGR1,OLFML1,OLFML2B,PDGFRB,PDLIM3,PDZRN3,PDZRN4,PLA2G5,PLXNC1,PNMA8…	85
Cardiovascular Disease,Hereditary Disorder,Organismal Injury and Abnormalities	Familial aortic disorder	1.87e-12	BGN,COL1A1,COL3A1,COL5A1,COL5A2,FBN1,HTR2A,MYLK,TGFB3,VCAN,ZFPM2	11
Cancer,Organismal Injury and Abnormalities	Malignant solid tumor	1.94e-12	ADAM12,ADAMTS10,ADAMTS12,ADAMTS16,ADAMTS2,ADGRA2,ADORA1,AEBP1,ALPK2,AMPH,ANGPTL2,ANTXR1,ANXA6,AOX1,ASPN,BGN,BMS1P20,BNC2,C1QTNF1,C4A/C4B,CADM3,CCDC80,CCN4,CDH11,CHI3L1,CHRD,CHRDL2,CLEC11A,CLIP3,COL10A1,COL14A1,COL16A1,COL1A1,COL1A2,COL3A1,COL5A1,COL5A2,COL6A1,COL6A2,COL6A3,COL8A1,COL8A2,COLEC12,COMP,CPVL,CPXM1,CPXM2,CR1,CRISPLD2,CSDC2,CSMD2,CTHRC1,CTSK,CYP27A1,CYS1,DACT1,DACT3,DCN,DDR2,DIRC1,DKK2…	193
Organismal Injury and Abnormalities,Reproductive System Disease	Disorder of pregnancy	2.05e-12	ADORA1,ANGPTL2,AOX1,ASPN,C4A/C4B,COL16A1,COL8A1,CYP27A1,EMILIN1,EPYC,FIBIN,FMOD,FNDC1,HSPB2,HTR2A,ITGA11,MMP23B,MRGPRF,MXRA5,MYLK,OLFML2B,PDLIM3,PLA2G5,PRELP,PRRX1,RARRES2,RSPO1,RSPO3,RUNX1T1,SGCD,SPARC,THBS2,TMEM119,WNT2,XPNPEP2	35
Endocrine System Disorders,Gastrointestinal Disease,Metabolic Disease,Organismal Injury and Abnormalities	Diabetic complication	2.57e-12	ADORA1,CHI3L1,CHRDL2,COL10A1,COL14A1,COL16A1,COL1A1,COL1A2,COL3A1,COL5A1,COL5A2,COL6A1,COL6A2,COL6A3,COL8A1,COL8A2,CR1,GAS1,GREM1,IGF1,PDGFRB,PRRX2,PTGDS,PTGFR,SERPINF1,SULF1,VCAM1	27
Connective Tissue Development and Function,Organ Morphology,Organismal Development,Skeletal and Muscular System Development and Function,Tissue Development	Morphology of limb bone	2.6e-12	BGN,COL10A1,COL1A2,CTSK,FAM20C,FMOD,GLI2,GPC6,IGF1,ITGA11,LUM,PCOLCE,POSTN,PRRX1,SFRP2,SPON1,SULF1	17
Cancer,Gastrointestinal Disease,Organismal Injury and Abnormalities	Gastrointestinal tract cancer	2.65e-12	ADAM12,ADAMTS10,ADAMTS12,ADAMTS16,ADAMTS2,ADGRA2,ADORA1,AEBP1,ALPK2,AMPH,ANGPTL2,ANTXR1,ANXA6,AOX1,ASPN,BGN,BNC2,C1QTNF1,C4A/C4B,CADM3,CCDC80,CCN4,CDH11,CHI3L1,CHRD,CHRDL2,CLIP3,COL10A1,COL14A1,COL16A1,COL1A1,COL1A2,COL3A1,COL5A1,COL5A2,COL6A1,COL6A2,COL6A3,COL8A1,COL8A2,COLEC12,COMP,CPVL,CPXM1,CPXM2,CR1,CSMD2,CTHRC1,CTSK,CYP27A1,DACT1,DACT3,DCN,DDR2,DIRC1,DKK2,DOK5,DPT,ECM2,EMILIN1,EPYC,FAM20A,F…	167
Cancer,Organismal Injury and Abnormalities,Reproductive System Disease	Development of genital tumor	2.69e-12	ADAM12,ADAMTS10,ADAMTS12,ADAMTS16,ADAMTS2,ADORA1,AEBP1,ALPK2,AOX1,ASPN,BNC2,C4A/C4B,CADM3,CCN4,CDH11,CHRD,CHRDL2,CLIP3,COL14A1,COL1A2,COL3A1,COL5A1,COL6A2,COL6A3,COLEC12,CR1,DACT1,DACT3,DCN,DDR2,DPT,ECM2,EMILIN1,EPYC,FBLN5,FBN1,FGF7,FGFR1,FILIP1L,FMOD,FNDC1,GAS1,GASK1B,GEM,GGT5,GLI2,GLT8D2,GYPC,HEPH,HSD17B6,HSPA12B,HSPB7,HTR2A,IGF1,ISLR,ITGA11,KIAA1755,LAMA2,LUM,MFAP4,MMP2,MRGPRF,MYL9,MYLK,NAP1L3…	99
Cancer,Organismal Injury and Abnormalities	Pelvic cancer	3.38e-12	ADAMTS10,ADAMTS12,ADAMTS16,ADAMTS2,ADGRA2,ADORA1,AEBP1,ALPK2,ANTXR1,ANXA6,AOX1,ASPN,BMS1P20,BNC2,C1QTNF1,C4A/C4B,CADM3,CCDC80,CCN4,CDH11,CHI3L1,CHRD,CLIP3,COL14A1,COL1A1,COL1A2,COL3A1,COL5A1,COL5A2,COL6A2,COL6A3,COL8A1,COLEC12,CPXM1,CR1,CSDC2,CSMD2,CTSK,DACT1,DACT3,DCN,DDR2,DPT,ECM2,EMILIN1,EPYC,FAM180A,FBLN5,FBN1,FBXL7,FCRL5,FGF7,FGFR1,FILIP1L,FNDC1,GAS1,GASK1B,GEM,GGT5,GLI2,GLT8D2,GYPC,HEPH,HIC…	134
Connective Tissue Disorders,Developmental Disorder,Hereditary Disorder,Organismal Injury and Abnormalities,Skeletal and Muscular Disorders	Familial skeletal dysplasia	3.39e-12	ADAMTS10,ADAMTS2,AEBP1,BGN,COL10A1,COL1A1,COL1A2,COL3A1,COL5A1,COL5A2,COMP,DDR2,FAM20C,FBN1,FGFR1,GPC6,SERPINF1,SFRP4,SPARC	19
Cancer,Organismal Injury and Abnormalities	Genitourinary adenocarcinoma	3.42e-12	ADAMTS10,ADAMTS12,ADAMTS16,ADAMTS2,ADGRA2,ADORA1,AEBP1,ALPK2,AMPH,ANXA6,AOX1,ASPN,BGN,BNC2,C4A/C4B,CCDC80,CCN4,CDH11,CHRD,CLIP3,COL14A1,COL1A1,COL1A2,COL3A1,COL5A1,COL5A2,COL6A2,COL6A3,COL8A1,COLEC12,CPXM2,CR1,CSDC2,DACT1,DCN,DDR2,DPT,ECM2,EMILIN1,EPYC,FAM180A,FBLN5,FBN1,FBXL7,FCRL5,FGF7,FGFR1,FILIP1L,FNDC1,GAS1,GASK1B,GEM,GGT5,GLI2,GREM1,GYPC,HEPH,HIC1,HSD17B6,HSPA12B,HSPB7,HTR2A,HTRA3,IGF1,ITGA…	123
Cancer,Organismal Injury and Abnormalities,Reproductive System Disease	Endometrial cancer	3.58e-12	ADAMTS12,ADAMTS16,ADAMTS2,ALPK2,AOX1,ASPN,BNC2,CADM3,CCN4,CDH11,CHRD,CLIP3,COL14A1,COL3A1,COL5A1,COL6A3,COLEC12,CR1,DACT1,DACT3,DCN,DDR2,DPT,ECM2,EMILIN1,EPYC,FBLN5,FBN1,FGF7,FGFR1,FILIP1L,FNDC1,GAS1,GASK1B,GEM,GLT8D2,GYPC,HEPH,HSD17B6,HTR2A,IGF1,ISLR,KIAA1755,LAMA2,LUM,MFAP4,MMP2,MRGPRF,MYL9,MYLK,NAP1L3,NEGR1,OLFML1,OLFML2B,PDLIM3,PDZRN3,PDZRN4,PLA2G5,PLXNC1,PNMA8B,PPFIA2,PTGFR,RIMBP2,RUNX1T1,SF…	78
Connective Tissue Disorders,Organismal Injury and Abnormalities,Skeletal and Muscular Disorders	Abnormality of cartilage tissue	3.59e-12	ADORA1,ASPN,BGN,CCN4,COL10A1,CTSK,FGFR1,FMOD,GLI2,IGF1,LUM,MMP2,PRRX1,SPARC,SULF1,TGFB3,THBS2,TNFSF4	18
Cancer,Organismal Injury and Abnormalities	Genitourinary carcinoma	3.72e-12	ADAMTS10,ADAMTS12,ADAMTS16,ADAMTS2,ADGRA2,ADORA1,AEBP1,ALPK2,AMPH,ANTXR1,ANXA6,AOX1,ASPN,BGN,BNC2,C1QTNF1,C4A/C4B,CADM3,CCDC80,CCN4,CDH11,CHRD,CLIP3,COL14A1,COL1A1,COL1A2,COL3A1,COL5A1,COL5A2,COL6A2,COL6A3,COL8A1,COLEC12,CPXM1,CPXM2,CR1,CSDC2,CTSK,DACT1,DCN,DDR2,DPT,ECM2,EMILIN1,EPYC,FAM180A,FAM20C,FBLN5,FBN1,FBXL7,FCRL5,FGF7,FGFR1,FILIP1L,FNDC1,GAS1,GASK1B,GEM,GGT5,GLI2,GREM1,GYPC,HEPH,HIC1,HSD1…	133
Cancer,Organismal Injury and Abnormalities	Head and neck tumor	4.01e-12	ADAM12,ADAMTS10,ADAMTS12,ADAMTS16,ADAMTS2,ADGRA2,ADORA1,AEBP1,ALPK2,AMPH,ANGPTL2,ANXA6,AOX1,ASPN,BGN,BNC2,C4A/C4B,CADM3,CCDC80,CCN4,CDH11,CHI3L1,CHRD,CHRDL2,CLEC11A,CLIP3,COL10A1,COL14A1,COL16A1,COL1A1,COL1A2,COL3A1,COL5A1,COL5A2,COL6A1,COL6A2,COL6A3,COL8A1,COL8A2,COLEC12,COMP,CPVL,CPXM1,CPXM2,CR1,CRISPLD2,CSMD2,CTHRC1,CTSK,CYP27A1,DACT1,DACT3,DCN,DDR2,DKK2,DOK5,DPT,ECM2,EMILIN1,EPYC,FAIM2,FAM20A…	168
Cardiovascular System Development and Function	Development of vasculature	4.03e-12	ADAM12,ADAMTS12,ADAMTS2,ADGRA2,ANGPTL2,ANTXR1,CHI3L1,COL1A1,COL1A2,COL3A1,COL5A1,COL8A1,COL8A2,COMP,DCN,DDR2,EMILIN1,FBLN5,FBN1,FGF7,FGFR1,FMOD,GEM,GREM1,HSPB7,HTR2A,IGF1,LAMA2,LUM,MMP2,PDGFRB,PRRX1,PRRX2,RSPO3,SERPINF1,SFRP2,SMOC2,SPARC,SULF1,TGFB3,THBS2,THY1,TIMP2,VCAM1,WNT2,ZFPM2	46
Cellular Movement	Cell movement	4.06e-12	ADAM12,ADGRA2,ADORA1,ANGPTL2,ANTXR1,BGN,C4A/C4B,CCN4,CDH11,CHI3L1,CHRD,CLEC11A,COL1A1,COL1A2,COL3A1,COL6A1,COMP,CR1,DCN,DDR2,DPT,FAIM2,FBLN5,FBN1,FGF7,FGFR1,FMOD,GEM,GGT5,GLI2,GLIS2,GREM1,GYPC,HIC1,HTR2A,IGF1,ITGA11,LAMA2,LMCD1,LPAR4,LRRC15,LUM,MIR100HG,MMP2,MRAS,MYLK,PDGFRB,PLA2G5,PLXNC1,PNOC,PODN,POSTN,PRRX1,PTGDS,RAB3IL1,RARRES2,RSPO3,SERPINF1,SFRP2,SFRP4,SMOC2,SOD3,SPARC,SULF1,TGFB3,THBS2,THY…	74
Cellular Movement	Migration of cells	4.3e-12	ADAM12,ADGRA2,ADORA1,ANGPTL2,BGN,C4A/C4B,CCN4,CDH11,CHI3L1,CHRD,CLEC11A,COL1A1,COL1A2,COL3A1,COL6A1,COMP,CR1,DCN,DDR2,DPT,FAIM2,FBLN5,FGF7,FGFR1,FMOD,GGT5,GLI2,GLIS2,GREM1,GYPC,HIC1,IGF1,LAMA2,LMCD1,LPAR4,LRRC15,LUM,MIR100HG,MMP2,MRAS,MYLK,PDGFRB,PLA2G5,PLXNC1,PNOC,PODN,POSTN,PRRX1,PTGDS,RAB3IL1,RARRES2,RSPO3,SERPINF1,SFRP2,SFRP4,SMOC2,SOD3,SPARC,SULF1,TGFB3,THBS2,THY1,TIMP2,TNFSF4,TWIST2,UNC5C,V…	69
Cancer,Organismal Injury and Abnormalities	Neoplasia of cells	4.63e-12	ADAM12,ADAMTS10,ADAMTS12,ADAMTS16,ADGRA2,ADORA1,ALPK2,AMPH,ANGPTL2,ANTXR1,ANXA6,AOX1,ASPN,BGN,BNC2,C1QTNF1,C4A/C4B,CCN4,CDH11,CHI3L1,CHRD,COL10A1,COL16A1,COL1A1,COL1A2,COL3A1,COL5A1,COL5A2,COL6A1,COL6A2,COL6A3,COL8A2,COMP,CPXM2,CR1,CSMD2,CTHRC1,CTSK,CYP27A1,DCN,DDR2,DKK2,DOK5,DPT,EMILIN1,FBLN5,FBN1,FBXL7,FCRL5,FGF7,FGFR1,FILIP1L,FMOD,FNDC1,GAS1,GASK1B,GLI2,GPC6,GREM1,GYPC,HEPH,HIC1,HSD17B6,HTRA3,…	116
Connective Tissue Disorders,Organ Morphology,Organismal Injury and Abnormalities,Skeletal and Muscular Disorders,Skeletal and Muscular System Development and Function,Tissue Morphology	Abnormal morphology of tendon	5.86e-12	BGN,COL14A1,DCN,FMOD,LUM,PCOLCE,THBS2	7
Cancer,Organismal Injury and Abnormalities	Head and neck carcinoma	6.11e-12	ADAM12,ADAMTS10,ADAMTS12,ADAMTS16,ADAMTS2,ADGRA2,ADORA1,AEBP1,ALPK2,AMPH,ANGPTL2,ANXA6,AOX1,ASPN,BGN,BNC2,C4A/C4B,CADM3,CCDC80,CCN4,CDH11,CHI3L1,CHRD,CHRDL2,CLEC11A,CLIP3,COL10A1,COL14A1,COL16A1,COL1A1,COL1A2,COL3A1,COL5A1,COL5A2,COL6A1,COL6A2,COL6A3,COL8A1,COL8A2,COLEC12,COMP,CPVL,CPXM1,CPXM2,CR1,CRISPLD2,CSMD2,CTHRC1,CTSK,CYP27A1,DACT1,DACT3,DCN,DDR2,DKK2,DOK5,DPT,ECM2,EMILIN1,EPYC,FAIM2,FAM20A…	166
Cancer,Organismal Injury and Abnormalities,Reproductive System Disease	Breast cancer	6.22e-12	ADAM12,ADAMTS10,ADAMTS2,AMPH,ANGPTL2,AOX1,BGN,CDH11,CHI3L1,COL14A1,COL1A1,COL1A2,COL5A2,COL6A1,COL8A1,CPXM2,CSMD2,CTSK,DACT1,DACT3,DCN,DDR2,DOK5,EMILIN1,FBLN5,FBN1,FBXL7,FCRL5,FGF7,FGFR1,GAS1,GAS7,GASK1B,GLI2,GREM1,GYPC,HIC1,HSD17B6,HSPB7,IGDCC4,IGF1,LRRC15,LRRC32,MFRP,MMP2,MXRA5,MYL9,MYLK,OGN,OLFML2B,PCOLCE,PDGFRB,PDZRN4,POSTN,PRRX1,RAB3IL1,RARRES2,RUNX1T1,SERPINF1,SFRP2,SPARC,SPON1,SULF1,SYNDIG…	70
Dermatological Diseases and Conditions,Inflammatory Disease,Organismal Injury and Abnormalities,Skeletal and Muscular Disorders	Dermatomyositis	6.47e-12	ASPN,BGN,C4A/C4B,COL1A1,COL1A2,COL3A1,COL5A1,COL5A2,COL6A1,COL6A2,COL6A3,COLEC12,EMILIN1,SPARC	14
Connective Tissue Development and Function,Connective Tissue Disorders,Organismal Injury and Abnormalities,Skeletal and Muscular Disorders,Skeletal and Muscular System Development and Function,Tissue Development	Abnormal morphology of bone	6.91e-12	ADAMTS2,ANTXR1,BGN,COL10A1,CTSK,DACT1,DCN,DDR2,FAM20C,FBN1,FMOD,GAS1,GLI2,GPC6,IGF1,LUM,MMP2,PCOLCE,PRRX1,PRRX2,SFRP2,SFRP4,SPARC,SPON1,SULF1,TMEM119,ZNF521	27
Cancer,Organismal Injury and Abnormalities,Reproductive System Disease	Prostatic tumor	7.66e-12	ADAMTS16,ADAMTS2,ADGRA2,AEBP1,ALPK2,ANTXR1,ANXA6,AOX1,ASPN,BMS1P20,BNC2,C4A/C4B,CADM3,CCDC80,CDH11,CHRD,CLIP3,COL14A1,COL1A1,COL3A1,COL5A1,COL5A2,COL6A2,COL6A3,COL8A1,CSDC2,CSMD2,CTSK,DACT1,DDR2,EMILIN1,FAM180A,FBLN5,FBN1,FBXL7,FCRL5,FGFR1,FILIP1L,FNDC1,GGT5,GLI2,GYPC,HEPH,HIC1,HSD17B6,HSPA12B,HTRA3,IGF1,ITGA11,KIAA1755,LRRC32,LUM,MFRP,MMP2,MRGPRF,MXRA5,MXRA8,MYL9,MYLK,NTNG2,OLFML2B,OLFML3,PDGFRB…	92
Cell Morphology,Cellular Assembly and Organization	Morphology of filaments	8.26e-12	ADAMTS2,BGN,COL3A1,COL5A1,COL5A2,DCN,DPT,HSPB7,LUM,OGN,PCOLCE,THBS2	12
Connective Tissue Development and Function,Skeletal and Muscular System Development and Function,Tissue Development	Size of bone	8.79e-12	BGN,COL10A1,COL1A1,COL1A2,CTHRC1,CTSK,DCN,DDR2,FAM20C,GAS1,GPC6,GREM1,IGF1,ITGA11,MMP2,PCOLCE,POSTN,SFRP2,SFRP4,SPON1,TMEM119,ZNF521	22
Cardiovascular Disease,Hereditary Disorder,Organismal Injury and Abnormalities	Hereditary thoracic aortic disorder	1.1e-11	BGN,COL1A1,COL3A1,COL5A1,COL5A2,FBN1,MYLK,TGFB3,ZFPM2	9
Dental Disease,Digestive System Development and Function,Gastrointestinal Disease,Organismal Development,Organismal Injury and Abnormalities	Abnormal morphology of tooth	1.11e-11	ADAMTS2,ANTXR1,DCN,FAM20A,FAM20C,FGFR1,GAS1,GLI2,ITGA11,POSTN,PRRX1,PRRX2	12
Cancer,Organismal Injury and Abnormalities,Reproductive System Disease	Female genital tract cancer	1.13e-11	ADAMTS10,ADAMTS12,ADAMTS16,ADAMTS2,ADORA1,AEBP1,ALPK2,AOX1,ASPN,BNC2,C4A/C4B,CADM3,CCDC80,CCN4,CDH11,CHI3L1,CHRD,CLIP3,COL14A1,COL1A2,COL3A1,COL5A1,COL6A2,COL6A3,COLEC12,CR1,DACT1,DACT3,DCN,DDR2,DPT,ECM2,EMILIN1,EPYC,FBLN5,FBN1,FGF7,FGFR1,FILIP1L,FNDC1,GAS1,GASK1B,GEM,GGT5,GLI2,GLT8D2,GYPC,HEPH,HIC1,HSD17B6,HSPA12B,HTR2A,IGF1,ISLR,ITGA11,KIAA1755,LAMA2,LUM,MFAP4,MMP2,MRGPRF,MYL9,MYLK,NAP1L3,NEGR1…	98
Cancer,Organismal Injury and Abnormalities,Reproductive System Disease	Breast or ovarian carcinoma	1.18e-11	ADAMTS10,ADAMTS12,ADAMTS2,ADORA1,AEBP1,ALPK2,AMPH,ANGPTL2,AOX1,BGN,C4A/C4B,CCDC80,CCN4,CHI3L1,CLIP3,COL14A1,COL1A2,COL3A1,COL5A1,COL5A2,COL6A1,COL6A2,COL6A3,COL8A1,CPXM2,CSMD2,DACT1,DACT3,DCN,DDR2,DOK5,FBLN5,FBN1,FBXL7,FCRL5,FGF7,FGFR1,GAS7,GGT5,GLI2,GREM1,GYPC,HSD17B6,HSPA12B,HSPB7,IGDCC4,IGF1,ITGA11,KIAA1755,LAMA2,LRRC15,LRRC32,MFRP,MMP2,MXRA5,MYL9,MYLK,OLFML2B,PDGFRB,PDZRN4,PODNL1,POSTN,PPFIA2…	78
Cancer,Organismal Injury and Abnormalities	Pelvic adenocarcinoma	1.3e-11	ADAMTS10,ADAMTS12,ADAMTS16,ADAMTS2,ADGRA2,ADORA1,AEBP1,ALPK2,ANXA6,AOX1,ASPN,BNC2,C4A/C4B,CCDC80,CCN4,CDH11,CHRD,CLIP3,COL14A1,COL1A1,COL1A2,COL3A1,COL5A1,COL5A2,COL6A2,COL6A3,COL8A1,COLEC12,CR1,CSDC2,DACT1,DCN,DDR2,DPT,ECM2,EMILIN1,EPYC,FAM180A,FBLN5,FBN1,FBXL7,FCRL5,FGF7,FGFR1,FILIP1L,FNDC1,GAS1,GASK1B,GEM,GGT5,GLI2,GYPC,HEPH,HIC1,HSD17B6,HSPA12B,HTR2A,HTRA3,IGF1,ITGA11,KIAA1755,LAMA2,LRRC32,LU…	114
Cancer,Organismal Injury and Abnormalities,Reproductive System Disease	Prostate cancer	1.49e-11	ADAMTS16,ADAMTS2,ADGRA2,AEBP1,ALPK2,ANTXR1,ANXA6,AOX1,ASPN,BMS1P20,BNC2,C4A/C4B,CADM3,CCDC80,CDH11,CHRD,CLIP3,COL14A1,COL1A1,COL3A1,COL5A1,COL5A2,COL6A2,COL6A3,COL8A1,CSDC2,CSMD2,CTSK,DACT1,DDR2,EMILIN1,FAM180A,FBLN5,FBN1,FBXL7,FCRL5,FILIP1L,FNDC1,GGT5,GLI2,GYPC,HEPH,HIC1,HSD17B6,HSPA12B,HTRA3,IGF1,ITGA11,KIAA1755,LRRC32,LUM,MFRP,MMP2,MRGPRF,MXRA5,MXRA8,MYL9,MYLK,NTNG2,OLFML2B,OLFML3,PDGFRB,PDGFR…	91
Cancer,Organismal Injury and Abnormalities	Invasive cancer	1.56e-11	ADAMTS10,AOX1,BGN,CCDC80,CLEC11A,COL1A2,DACT1,DCN,FBLN5,FGF7,FGFR1,GREM1,GYPC,IGF1,LRRC15,MMP2,MYL9,MYLK,OLFML2B,PDGFRB,POSTN,SULF1,TAGLN,TCEAL7,THBS2,TWIST2	26
Embryonic Development,Organ Development,Organismal Development,Tissue Development	Development of sensory organ	1.7e-11	BNC2,COL1A1,COL5A1,COL5A2,COL8A1,COL8A2,CTHRC1,CYS1,DKK2,DPT,FBN1,FGF7,FGFR1,FMOD,GAS1,GLI2,IGF1,LUM,MFRP,MMP2,OGN,PRRX1,PRRX2,SERPINF1,SPARC,TGFB3,THBS2,THY1,TIMP2,VCAM1,WNT2	31
Skeletal and Muscular System Development and Function	Quantity of bone	2.62e-11	BGN,COL1A1,COL1A2,CTHRC1,CTSK,DACT1,DCN,DKK2,GLI2,IGF1,MMP2,PCOLCE,POSTN,PRRX1,PRRX2,SFRP2,SFRP4,SPARC,TMEM119,ZNF521	20
Cancer,Organismal Injury and Abnormalities,Reproductive System Disease	Uterine cancer	2.67e-11	ADAMTS12,ADAMTS16,ADAMTS2,ALPK2,AOX1,ASPN,BNC2,CADM3,CCN4,CDH11,CHRD,CLIP3,COL14A1,COL3A1,COL5A1,COL6A3,COLEC12,CR1,DACT1,DACT3,DCN,DDR2,DPT,ECM2,EMILIN1,EPYC,FBLN5,FBN1,FGF7,FGFR1,FILIP1L,FNDC1,GAS1,GASK1B,GEM,GLT8D2,GYPC,HEPH,HSD17B6,HTR2A,IGF1,ISLR,KIAA1755,LAMA2,LUM,MFAP4,MMP2,MRGPRF,MYL9,MYLK,NAP1L3,NEGR1,OLFML1,OLFML2B,PDGFRB,PDLIM3,PDZRN3,PDZRN4,PLA2G5,PLXNC1,PNMA8B,PPFIA2,PTGFR,RIMBP2,RUN…	80
Connective Tissue Disorders,Organismal Injury and Abnormalities,Skeletal and Muscular Disorders,Skeletal and Muscular System Development and Function,Tissue Morphology	Abnormal morphology of ligament	3.45e-11	ANTXR1,DCN,ITGA11,POSTN,PRRX1,THBS2	6
Cardiovascular Disease,Connective Tissue Disorders,Developmental Disorder,Hereditary Disorder,Organismal Injury and Abnormalities,Skeletal and Muscular Disorders	Loeys-Dietz syndrome	3.82e-11	COL3A1,COL5A1,COL5A2,FBN1,MYLK,TGFB3,VCAN	7
Cancer,Organismal Injury and Abnormalities	Squamous cell tumor	4.24e-11	ADAM12,ADAMTS10,ADAMTS12,ADORA1,ALPK2,AMPH,ANGPTL2,AOX1,ASPN,BGN,BNC2,CDH11,CHI3L1,CHRD,COL10A1,COL1A1,COL1A2,COL5A1,COL6A2,COL6A3,COMP,CPXM2,CR1,CSMD2,CTHRC1,CYP27A1,DCN,DDR2,DKK2,DOK5,DPT,EMILIN1,FBLN5,FBN1,FBXL7,FCRL5,FGF7,FGFR1,FMOD,FNDC1,GAS1,GASK1B,GPC6,GYPC,HEPH,HSD17B6,HTRA3,IGDCC4,IGF1,ITGA11,KIAA1755,LAMA2,LPAR4,LRRC32,LUM,MFAP4,MXRA5,MYL9,MYLK,PDGFRL,PLXNC1,PNMA8B,POSTN,PPFIA2,PRELP,RI…	85
Connective Tissue Development and Function,Organ Morphology,Organismal Development,Skeletal and Muscular System Development and Function,Tissue Development	Morphology of femur	4.67e-11	BGN,COL10A1,COL1A2,FAM20C,FMOD,GLI2,GPC6,IGF1,ITGA11,LUM,PCOLCE,POSTN,SPON1	13
Organismal Development,Skeletal and Muscular System Development and Function	Morphology of limb	5.55e-11	ANGPTL2,BGN,COL10A1,COL1A2,CTSK,FAM20C,FMOD,GAS1,GLI2,GPC6,IGF1,ITGA11,LUM,PCOLCE,POSTN,PRRX1,PRRX2,SFRP2,SPON1,SULF1,ZNF521	21
Cardiovascular Disease,Hereditary Disorder,Organismal Injury and Abnormalities	Familial thoracic aortic aneurysms and dissections	5.81e-11	BGN,COL1A1,COL3A1,COL5A1,COL5A2,FBN1,MYLK,TGFB3	8
Cardiovascular System Development and Function,Organismal Development	Angiogenesis	5.89e-11	ADAM12,ADAMTS12,ADAMTS2,ADGRA2,ANGPTL2,ANTXR1,CHI3L1,COL1A1,COL1A2,COL3A1,COL5A1,COL8A1,COL8A2,COMP,DCN,DDR2,EMILIN1,FBLN5,FGF7,FGFR1,GEM,GREM1,HTR2A,IGF1,LAMA2,MMP2,PDGFRB,PRRX1,PRRX2,RSPO3,SERPINF1,SFRP2,SMOC2,SPARC,SULF1,THBS2,THY1,TIMP2,VCAM1,WNT2,ZFPM2	41
Carbohydrate Metabolism	Metabolism of polysaccharide	6.55e-11	ASPN,BGN,DCN,FGF7,FGFR1,FMOD,GPC6,IGF1,LUM,MMP2,OGN,OMD,PDGFRB,POSTN,PRELP,SOD3,SULF1,TGFB3,VCAN,ZFPM2	20
Cancer,Gastrointestinal Disease,Organismal Injury and Abnormalities	Gastrointestinal adenocarcinoma	7.15e-11	ADAM12,ADAMTS10,ADAMTS12,ADAMTS16,ADAMTS2,ADGRA2,ADORA1,AEBP1,ALPK2,ANGPTL2,ANTXR1,ANXA6,AOX1,ASPN,BGN,BNC2,C1QTNF1,C4A/C4B,CADM3,CCDC80,CDH11,CHRD,CHRDL2,CLIP3,COL10A1,COL14A1,COL16A1,COL1A1,COL1A2,COL3A1,COL5A1,COL5A2,COL6A1,COL6A2,COL6A3,COL8A1,COL8A2,COLEC12,COMP,CPVL,CPXM1,CPXM2,CR1,CSMD2,CTHRC1,CTSK,CYP27A1,DACT1,DACT3,DCN,DDR2,DIRC1,DKK2,DOK5,DPT,ECM2,EMILIN1,EPYC,FAM20A,FAM20C,FBLN5,FBN1,…	156
Cancer,Organismal Injury and Abnormalities	Neck neoplasm	7.66e-11	ADAM12,ADAMTS10,ADAMTS12,ADAMTS16,ADAMTS2,ADGRA2,ADORA1,AEBP1,ALPK2,AMPH,ANGPTL2,ANXA6,AOX1,ASPN,BGN,BNC2,C4A/C4B,CADM3,CCDC80,CCN4,CDH11,CHI3L1,CHRD,CHRDL2,CLEC11A,CLIP3,COL10A1,COL14A1,COL16A1,COL1A1,COL1A2,COL3A1,COL5A1,COL5A2,COL6A1,COL6A2,COL6A3,COL8A1,COL8A2,COLEC12,COMP,CPVL,CPXM1,CPXM2,CR1,CRISPLD2,CSMD2,CTSK,CYP27A1,DACT1,DACT3,DCN,DDR2,DKK2,DOK5,DPT,ECM2,EMILIN1,EPYC,FAIM2,FAM20A,FAM20C…	160
Carbohydrate Metabolism,Small Molecule Biochemistry	Synthesis of glycosaminoglycan	8.19e-11	BGN,DCN,FGF7,FGFR1,FMOD,GPC6,IGF1,LUM,OGN,OMD,PDGFRB,PRELP,TGFB3,VCAN	14
Embryonic Development,Nervous System Development and Function,Organ Development,Organ Morphology,Organismal Development,Tissue Development,Tissue Morphology,Visual System Development and Function	Thickness of corneal stroma	8.56e-11	COL5A2,COL8A1,COL8A2,DPT,LUM,TGFB3	6
Cancer,Organismal Injury and Abnormalities	Connective or soft tissue tumor	1.01e-10	ADAM12,ASPN,CADM3,CDH11,CHRD,CHRDL2,COL10A1,COL14A1,COL16A1,COL1A1,COL1A2,COL3A1,COL5A1,COL5A2,COL6A1,COL6A2,COL6A3,COL8A1,COL8A2,DACT3,DCN,DDR2,DPT,ECM2,FAM20A,FAM20C,FBN1,FGFR1,FMOD,GLI2,HSPB7,IGF1,ISLR,ITGA11,KIAA1755,MMP2,NEGR1,PDGFRB,PDZRN3,PLXNC1,RSPO1,RUNX1T1,SFRP2,SNED1,SPARC,SPON1,SYNDIG1,TAGLN,TGFB3,VCAN,ZFPM2	51
Cancer,Organismal Injury and Abnormalities	Squamous-cell carcinoma	1.12e-10	ADAM12,ADAMTS10,ADAMTS12,ADORA1,ALPK2,AMPH,ANGPTL2,AOX1,ASPN,BGN,BNC2,CDH11,CHI3L1,CHRD,COL10A1,COL1A1,COL1A2,COL5A1,COL6A2,COL6A3,COMP,CPXM2,CR1,CSMD2,CTHRC1,CYP27A1,DCN,DDR2,DKK2,DOK5,DPT,EMILIN1,FBLN5,FBN1,FBXL7,FCRL5,FGF7,FGFR1,FMOD,FNDC1,GAS1,GASK1B,GPC6,GYPC,HEPH,HSD17B6,HTRA3,IGDCC4,ITGA11,KIAA1755,LAMA2,LPAR4,LRRC32,LUM,MFAP4,MXRA5,MYL9,MYLK,PDGFRL,PLXNC1,PNMA8B,POSTN,PPFIA2,PRELP,RIMBP2,…	84
Cancer,Organismal Injury and Abnormalities	Serous adenocarcinoma	1.15e-10	AEBP1,ALPK2,C4A/C4B,CDH11,COL14A1,COL3A1,COL5A1,COL6A2,DDR2,DPT,ECM2,EMILIN1,FBLN5,FGF7,FILIP1L,GAS1,GEM,HEPH,HSD17B6,IGF1,ITGA11,LUM,MFAP4,MYLK,NAP1L3,PDGFRB,PDLIM3,PDZRN3,POSTN,PPFIA2,RIMBP2,RUNX1T1,SFRP4,THBS2,TMEM176B,VCAN,WNT2,ZFPM2	38
Cancer,Organismal Injury and Abnormalities,Reproductive System Disease	Invasive breast cancer	1.15e-10	ADAMTS10,AOX1,BGN,COL1A2,DACT1,DCN,FBLN5,FGFR1,GREM1,GYPC,IGF1,LRRC15,MMP2,MYL9,MYLK,OLFML2B,POSTN,SULF1,TAGLN,TCEAL7,TWIST2	21
Cell-To-Cell Signaling and Interaction	Binding of connective tissue cells	1.22e-10	ADAM12,ADGRA2,BGN,CDH11,COL1A1,DCN,IGF1,ITGA11,MMP2,POSTN,SPARC,THBS2,THY1,TIMP2,VCAM1,VCAN	16
Cancer,Organismal Injury and Abnormalities,Reproductive System Disease	Female genital tract adenocarcinoma	1.39e-10	ADAMTS10,ADAMTS12,ADAMTS16,ADAMTS2,ADORA1,AEBP1,ALPK2,AOX1,ASPN,BNC2,C4A/C4B,CCN4,CDH11,CLIP3,COL14A1,COL1A2,COL3A1,COL5A1,COL6A2,COL6A3,COLEC12,CR1,DACT1,DCN,DDR2,DPT,ECM2,EMILIN1,EPYC,FBLN5,FBN1,FGF7,FGFR1,FILIP1L,FNDC1,GAS1,GASK1B,GEM,GGT5,GLI2,GYPC,HEPH,HSD17B6,HSPA12B,HTR2A,IGF1,ITGA11,KIAA1755,LAMA2,LUM,MFAP4,MYL9,MYLK,NAP1L3,NEGR1,OLFML1,OLFML2B,PDGFRB,PDLIM3,PDZRN3,PDZRN4,PLA2G5,PLXNC1,PN…	84
Cancer,Gastrointestinal Disease,Organismal Injury and Abnormalities	Digestive system cancer	1.44e-10	ADAM12,ADAMTS10,ADAMTS12,ADAMTS16,ADAMTS2,ADGRA2,ADORA1,AEBP1,ALPK2,AMPH,ANGPTL2,ANTXR1,ANXA6,AOX1,ASPN,BGN,BNC2,C1QTNF1,C4A/C4B,CADM3,CCDC80,CCN4,CDH11,CHI3L1,CHRD,CHRDL2,CLIP3,COL10A1,COL14A1,COL16A1,COL1A1,COL1A2,COL3A1,COL5A1,COL5A2,COL6A1,COL6A2,COL6A3,COL8A1,COL8A2,COLEC12,COMP,CPVL,CPXM1,CPXM2,CR1,CSMD2,CTHRC1,CTSK,CYP27A1,DACT1,DACT3,DCN,DDR2,DIRC1,DKK2,DOK5,DPT,ECM2,EMILIN1,EPYC,FAM20A,F…	173
Cellular Development,Connective Tissue Development and Function,Skeletal and Muscular System Development and Function,Tissue Development	Differentiation of osteoblasts	1.65e-10	BGN,CCN4,CHRD,COL1A1,CTHRC1,DDR2,DKK2,FAM20C,FGFR1,GLI2,GREM1,IGF1,POSTN,PRRX2,SERPINF1,SFRP2,SFRP4,TMEM119,TWIST2	19
Cancer,Organismal Injury and Abnormalities	Incidence of tumor	1.76e-10	ADAM12,ADAMTS10,ADAMTS12,ADAMTS16,ADAMTS2,ADGRA2,ADORA1,AEBP1,ALPK2,ANGPTL2,ANTXR1,AOX1,ASPN,BGN,BNC2,C4A/C4B,CADM3,CCDC80,CCN4,CDH11,CHRD,CHRDL2,CLEC11A,CLIP3,COL14A1,COL1A1,COL1A2,COL3A1,COL5A1,COL5A2,COL6A1,COL6A2,COL6A3,COL8A1,COL8A2,COLEC12,COMP,CPVL,CPXM1,CPXM2,CR1,CSMD2,CTHRC1,CYP27A1,DACT1,DACT3,DCN,DDR2,DOK5,DPT,ECM2,EMILIN1,EPYC,FAIM2,FBLN5,FBN1,FBXL7,FCRL5,FGF7,FGFR1,FILIP1L,FMOD,FNDC1…	145
Cell-To-Cell Signaling and Interaction	Attachment of cells	1.91e-10	ANTXR1,COMP,DCN,FBLN5,FBN1,FGFR1,MMP2,POSTN,SPARC,THBS2,THY1,TIMP2,VCAM1,VCAN	14
Connective Tissue Development and Function,Skeletal and Muscular System Development and Function,Tissue Development	Morphology of trabecular bone	2.34e-10	BGN,COL10A1,COL1A1,CTHRC1,CTSK,DCN,FAM20C,GREM1,IGF1,MMP2,PCOLCE,SERPINF1,SFRP4,SPARC,SPON1,TMEM119	16
Cancer,Organismal Injury and Abnormalities,Reproductive System Disease	Invasive breast carcinoma	2.46e-10	ADAMTS10,AOX1,BGN,COL1A2,DACT1,DCN,FBLN5,FGFR1,GREM1,GYPC,IGF1,LRRC15,MMP2,MYL9,MYLK,OLFML2B,POSTN,TAGLN,TCEAL7,TWIST2	20
Hereditary Disorder,Organismal Injury and Abnormalities,Skeletal and Muscular Disorders	Hereditary myopathy	2.79e-10	ASPN,BGN,C4A/C4B,COL14A1,COL1A1,COL1A2,COL3A1,COL5A1,COL5A2,COL6A1,COL6A2,COL6A3,COL8A1,COLEC12,DDR2,DPT,EMILIN1,FBLN5,IGF1,LAMA2,LUM,PDLIM3,SGCD,SOD3,SPARC,TAGLN,TGFB3,TMEM119,TMEM176A,TMEM176B	30
Cancer,Gastrointestinal Disease,Organismal Injury and Abnormalities	Large intestine adenocarcinoma	3.03e-10	ADAM12,ADAMTS10,ADAMTS12,ADAMTS16,ADAMTS2,ADGRA2,ADORA1,AEBP1,ALPK2,ANGPTL2,ANTXR1,ANXA6,AOX1,ASPN,BGN,BNC2,C1QTNF1,C4A/C4B,CADM3,CCDC80,CDH11,CHRD,CHRDL2,CLIP3,COL10A1,COL14A1,COL16A1,COL1A1,COL1A2,COL3A1,COL5A1,COL5A2,COL6A1,COL6A2,COL6A3,COL8A1,COLEC12,COMP,CPVL,CPXM1,CPXM2,CR1,CSMD2,CTSK,CYP27A1,DACT1,DACT3,DCN,DDR2,DIRC1,DKK2,DOK5,DPT,ECM2,EMILIN1,EPYC,FAM20A,FAM20C,FBLN5,FBN1,FBXL7,FCRL5,FG…	152
Cardiovascular Disease,Organismal Injury and Abnormalities	Aortic aneurysm	3.15e-10	COL1A1,COL3A1,COL5A1,COL5A2,CTSK,FBN1,MMP2,MYLK,TGFB3,TIMP2,VCAN	11
Developmental Disorder,Hereditary Disorder,Organismal Injury and Abnormalities,Skeletal and Muscular Disorders	Duchenne muscular dystrophy	3.59e-10	ASPN,BGN,COL1A1,COL1A2,COL3A1,COL5A1,COL5A2,COL6A1,COL6A2,COL6A3,COLEC12,EMILIN1,SPARC	13
Cellular Growth and Proliferation,Connective Tissue Development and Function,Tissue Development	Proliferation of connective tissue cells	3.64e-10	AEBP1,BGN,CCDC80,CCN4,COL14A1,COL1A1,COMP,CTHRC1,DCN,DDR2,FGF7,FGFR1,GEM,GLI2,GREM1,HTR2A,IGF1,LUM,MMP2,PDGFRB,POSTN,PTGFR,SERPINF1,SPARC,SULF1,TIMP2,TMEM119,TWIST2,VCAN,WNT2	30
Developmental Disorder,Hereditary Disorder,Organismal Injury and Abnormalities,Renal and Urological Disease	Autosomal dominant polycystic kidney disease	3.72e-10	ADAMTS2,AEBP1,ANTXR1,COL14A1,FILIP1L,GEM,HEPH,ISLR,RARRES2,SFRP4,TAGLN,TIMP2	12
Cardiovascular Disease	Aneurysm	3.72e-10	COL1A1,COL3A1,COL5A1,COL5A2,CTSK,FBN1,MMP2,MYLK,SPARC,TGFB3,TIMP2,VCAN	12
Cancer,Endocrine System Disorders,Organismal Injury and Abnormalities	Thyroid carcinoma	3.73e-10	ADAM12,ADAMTS10,ADAMTS12,ADAMTS16,ADAMTS2,ADGRA2,AEBP1,ALPK2,AMPH,ANGPTL2,ANXA6,AOX1,ASPN,BGN,BNC2,C4A/C4B,CADM3,CCDC80,CCN4,CDH11,CHI3L1,CHRD,CHRDL2,CLEC11A,CLIP3,COL10A1,COL14A1,COL16A1,COL1A1,COL1A2,COL3A1,COL5A1,COL5A2,COL6A1,COL6A2,COL6A3,COL8A1,COL8A2,COLEC12,COMP,CPVL,CPXM1,CPXM2,CR1,CRISPLD2,CSMD2,CTSK,CYP27A1,DACT1,DACT3,DCN,DDR2,DKK2,DOK5,DPT,ECM2,EMILIN1,EPYC,FAIM2,FAM20A,FAM20C,FBLN5,…	157
Organismal Development	Morphology of head	3.99e-10	ADAMTS2,ADGRA2,ANTXR1,BGN,CDH11,CHRD,COL1A1,COL5A2,COL8A1,COL8A2,CTSK,CYP27A1,DCN,DDR2,DKK2,DPT,FAIM2,FAM20A,FAM20C,FGFR1,FMOD,GAS1,GLI2,GPC6,IGF1,ITGA11,LAMA2,LUM,MMP2,OGN,PDGFRB,POSTN,PRRX1,PRRX2,SERPINF1,SFRP2,SPARC,SULF1,TGFB3,TMEM176B,ZNF521	41
Cellular Assembly and Organization,Cellular Function and Maintenance	Organization of filaments	6.05e-10	ADAM12,ADAMTS2,BGN,COL14A1,COL1A1,COL1A2,COL3A1,COL5A1,COL5A2,COMP,DCN,DDR2,DPT,GREM1,MFAP4,PDLIM3,SFRP2	17
Endocrine System Disorders,Gastrointestinal Disease,Metabolic Disease,Organismal Injury and Abnormalities	Diabetes mellitus	6.41e-10	ADAMTS2,ADORA1,AEBP1,C4A/C4B,CHI3L1,CHRDL2,COL10A1,COL14A1,COL16A1,COL1A1,COL1A2,COL3A1,COL5A1,COL5A2,COL6A1,COL6A2,COL6A3,COL8A1,COL8A2,CPVL,CR1,CTSK,FGFR1,GAS1,GLIS2,GREM1,HTR2A,IGF1,LRRC32,MMP2,PDGFRB,PDGFRL,PRRX2,PTGDS,PTGFR,RARRES2,SERPINF1,SGCD,SULF1,THBS2,THY1,TNFSF4,TSPAN18,VCAM1,ZEB2	45
Embryonic Development,Nervous System Development and Function,Organ Development,Organismal Development,Tissue Development,Visual System Development and Function	Formation of eye	7.21e-10	COL1A1,COL5A1,COL5A2,COL8A1,COL8A2,DKK2,DPT,FBN1,FGF7,FGFR1,FMOD,GAS1,IGF1,LUM,MFRP,MMP2,OGN,SERPINF1,SPARC,TGFB3,THBS2,THY1,TIMP2,VCAM1,WNT2	25
Connective Tissue Development and Function,Tissue Development	Growth of connective tissue	8.06e-10	AEBP1,BGN,CCDC80,CCN4,COL14A1,COL1A1,COMP,CTHRC1,DCN,DDR2,FGF7,FGFR1,GEM,GLI2,GREM1,HTR2A,IGF1,LUM,MMP2,PDGFRB,POSTN,PTGFR,RUNX1T1,SERPINF1,SPARC,SULF1,TIMP2,TMEM119,TWIST2,VCAN,WNT2	31
Digestive System Development and Function,Organismal Development	Morphology of mouth	8.24e-10	ADAMTS2,ANTXR1,CTSK,DCN,FAM20A,FAM20C,FGFR1,GAS1,GLI2,IGF1,ITGA11,POSTN,PRRX1,PRRX2	14
Connective Tissue Disorders,Organismal Injury and Abnormalities,Skeletal and Muscular Disorders,Skeletal and Muscular System Development and Function	Abnormal morphology of appendicular skeleton	8.86e-10	BGN,COL10A1,CTSK,FAM20C,FMOD,GLI2,GPC6,LUM,PCOLCE,PRRX1,SFRP2,SPON1,SULF1,ZNF521	14
Connective Tissue Disorders,Organismal Injury and Abnormalities,Skeletal and Muscular Disorders	Bone deformity	8.96e-10	BGN,COL10A1,CTSK,FAM20C,FMOD,GAS1,GLI2,GPC6,LUM,PCOLCE,PRRX1,PRRX2,SFRP2,SPON1,SULF1	15
Cardiovascular Disease,Organismal Injury and Abnormalities	Thoracic aortic aneurysms and dissections	9.62e-10	ADAMTS2,BGN,COL1A1,COL3A1,COL5A1,COL5A2,FBN1,MYLK,TGFB3	9
Connective Tissue Disorders,Dermatological Diseases and Conditions,Developmental Disorder,Hereditary Disorder,Metabolic Disease,Organismal Injury and Abnormalities,Skeletal and Muscular Disorders	Ehlers-Danlos syndrome type VII	1.02e-09	ADAMTS2,COL1A1,COL1A2,COL5A1,COL5A2	5
Skeletal and Muscular System Development and Function	Morphology of muscle	1.04e-09	ADAM12,ADORA1,ANGPTL2,BGN,CLIP3,COL14A1,COL6A1,DACT1,DCN,FBN1,FMOD,GLI2,HSPB7,HTR2A,IGF1,LAMA2,LMCD1,LUM,MMP2,MYL9,PCOLCE,PTGFR,SGCD,THBS2,VCAM1,WNT2,ZFPM2	27
Embryonic Development,Organ Development,Organismal Development,Respiratory System Development and Function,Tissue Development	Formation of lung	1.36e-09	ADAMTS2,CDH11,CHI3L1,COL3A1,CTSK,FAM20A,FBN1,FGF7,FGFR1,GLI2,GREM1,IGF1,MFAP4,MMP2,RCN3,SPARC,TGFB3,WNT2,ZFPM2,ZNF521	20
Cancer,Gastrointestinal Disease,Organismal Injury and Abnormalities	Intestinal tumor	1.38e-09	ADAM12,ADAMTS10,ADAMTS12,ADAMTS16,ADAMTS2,ADGRA2,ADORA1,AEBP1,ALPK2,ANGPTL2,ANTXR1,ANXA6,AOX1,ASPN,BGN,BNC2,C1QTNF1,C4A/C4B,CADM3,CCDC80,CCN4,CDH11,CHRD,CHRDL2,CLIP3,COL10A1,COL14A1,COL16A1,COL1A1,COL1A2,COL3A1,COL5A1,COL5A2,COL6A1,COL6A2,COL6A3,COL8A1,COLEC12,COMP,CPVL,CPXM1,CPXM2,CR1,CSMD2,CTSK,CYP27A1,DACT1,DACT3,DCN,DDR2,DIRC1,DKK2,DOK5,DPT,ECM2,EMILIN1,EPYC,FAM20A,FAM20C,FBLN5,FBN1,FBXL7,FCR…	157
Embryonic Development,Organismal Development	Morphogenesis of head	1.39e-09	COL1A1,COL5A1,COL5A2,COL8A1,COL8A2,CRISPLD2,CTHRC1,FBN1,FGFR1,GAS1,GLI2,MMP2,PRRX1,PRRX2,TGFB3,TWIST2,WNT2,ZEB2	18
Organismal Development,Skeletal and Muscular Disorders,Skeletal and Muscular System Development and Function	Abnormal morphology of limb	1.62e-09	BGN,COL10A1,CTSK,FAM20C,FMOD,GAS1,GLI2,GPC6,IGF1,LUM,PCOLCE,PRRX1,PRRX2,SFRP2,SPON1,SULF1,ZNF521	17
Digestive System Development and Function	Development of gastrointestinal tract	1.73e-09	ANTXR1,ASPN,BNC2,COL10A1,COL1A1,COL3A1,CTSK,DCN,FAM20A,FAM20C,FGFR1,GAS1,GLI2,LRRC32,PRRX1,PRRX2,SFRP2,TGFB3,VCAM1	19
Organismal Injury and Abnormalities	Fibrosis	1.82e-09	ADORA1,BGN,CDH11,COL1A1,COL1A2,COL3A1,COMP,CTSK,DACT3,DCN,DDR2,FGFR1,GLIS2,GREM1,IGF1,LRRC15,MMP2,PDGFRB,PLA2G5,POSTN,PTGFR,SFRP4,SGCD,SPARC,THBS2,THY1,TIMP2,TNFSF4,ZEB2	29
Connective Tissue Disorders,Developmental Disorder,Hereditary Disorder,Organismal Injury and Abnormalities,Skeletal and Muscular Disorders	Marfan syndrome	1.83e-09	COL1A2,COL3A1,COL5A1,COL5A2,FBN1,MFAP4,MYLK,TAGLN	8
Cellular Assembly and Organization,Tissue Development	Formation of filaments	1.85e-09	ADAMTS10,ADORA1,CDH11,CLIP3,COL5A1,COL6A3,FBN1,FGF7,FMOD,GAS7,IGF1,LMCD1,LPAR4,LUM,MMP2,MYLK,OGN,POSTN,PTGDS,SERPINF1,SPARC,TGFB3,THY1,VCAM1	24
Digestive System Development and Function,Gastrointestinal Disease,Organismal Development,Organismal Injury and Abnormalities	Abnormal morphology of mouth	1.86e-09	ADAMTS2,ANTXR1,CTSK,DCN,FAM20A,FAM20C,FGFR1,GAS1,GLI2,ITGA11,POSTN,PRRX1,PRRX2	13
Connective Tissue Disorders,Inflammatory Disease,Inflammatory Response,Organismal Injury and Abnormalities,Skeletal and Muscular Disorders	Osteoarthritis	1.89e-09	ADAM12,ADAMTS10,ADAMTS12,ADAMTS16,ADAMTS2,ASPN,BGN,CDH11,FGFR1,FMOD,LUM,MMP2,POSTN,PTGDS,RARRES2,TIMP2,VCAM1	17
Organismal Development,Organismal Injury and Abnormalities	Abnormal morphology of head	2.04e-09	ADAMTS2,ADGRA2,ANTXR1,BGN,CDH11,CHRD,COL5A2,COL8A1,COL8A2,CTSK,DCN,DDR2,DKK2,DPT,FAM20A,FAM20C,FGFR1,FMOD,GAS1,GLI2,GPC6,IGF1,ITGA11,LUM,MMP2,OGN,PDGFRB,POSTN,PRRX1,PRRX2,SERPINF1,SFRP2,SPARC,SULF1,TGFB3,TMEM176B,ZNF521	37
Digestive System Development and Function	Development of digestive system	2.08e-09	ANTXR1,ASPN,BNC2,COL10A1,COL1A1,COL3A1,CTSK,DACT1,DCN,FAM20A,FAM20C,FGFR1,GAS1,GLI2,ITGA11,LRRC32,MMP2,POSTN,PRRX1,PRRX2,SFRP2,TGFB3,VCAM1	23
Connective Tissue Development and Function,Connective Tissue Disorders,Organ Morphology,Organismal Development,Organismal Injury and Abnormalities,Skeletal and Muscular Disorders,Skeletal and Muscular System Development and Function,Tissue Development	Abnormal morphology of limb bone	2.16e-09	BGN,COL10A1,CTSK,FAM20C,FMOD,GLI2,GPC6,LUM,PCOLCE,PRRX1,SFRP2,SPON1,SULF1	13
Cancer,Gastrointestinal Disease,Organismal Injury and Abnormalities	Malignant neoplasm of large intestine	2.17e-09	ADAM12,ADAMTS10,ADAMTS12,ADAMTS16,ADAMTS2,ADGRA2,ADORA1,AEBP1,ALPK2,ANGPTL2,ANTXR1,ANXA6,AOX1,ASPN,BGN,BNC2,C1QTNF1,C4A/C4B,CADM3,CCDC80,CCN4,CDH11,CHRD,CHRDL2,CLIP3,COL10A1,COL14A1,COL16A1,COL1A1,COL1A2,COL3A1,COL5A1,COL5A2,COL6A1,COL6A2,COL6A3,COL8A1,COLEC12,COMP,CPVL,CPXM1,CPXM2,CR1,CSMD2,CTSK,CYP27A1,DACT1,DACT3,DCN,DDR2,DIRC1,DKK2,DOK5,DPT,ECM2,EMILIN1,EPYC,FAM20A,FAM20C,FBLN5,FBN1,FBXL7,FCR…	156
Developmental Disorder,Hereditary Disorder,Organismal Injury and Abnormalities,Skeletal and Muscular Disorders	Progressive muscular dystrophy	2.53e-09	ASPN,BGN,COL1A1,COL1A2,COL3A1,COL5A1,COL5A2,COL6A1,COL6A2,COL6A3,COLEC12,EMILIN1,LAMA2,SGCD,SPARC	15
Skeletal and Muscular Disorders	Limb defect	2.63e-09	BGN,COL10A1,CTSK,DACT1,FAM20C,FGFR1,FMOD,GAS1,GLI2,GPC6,HTR2A,LUM,PCOLCE,PRRX1,PRRX2,SCARF2,SFRP2,SPON1,SULF1	19
Developmental Disorder,Organismal Injury and Abnormalities	Congenital malformation of genitourinary system	2.78e-09	ADAMTS2,AEBP1,ANTXR1,C4A/C4B,COL14A1,COL3A1,CYS1,DACT1,FAM20C,FGF7,FILIP1L,GEM,GLI2,GLIS2,HEPH,IGF1,ISLR,RARRES2,RSPO1,SFRP4,TAGLN,TIMP2,ZFPM2	23
Respiratory System Development and Function	Respiratory system development	2.78e-09	ADAMTS2,CDH11,CHI3L1,COL3A1,CTSK,FAM20A,FBN1,FGF7,FGFR1,GAS1,GLI2,GREM1,IGF1,MFAP4,MMP2,RCN3,SPARC,TGFB3,WNT2,ZFPM2,ZNF521	21
Cancer,Organismal Injury and Abnormalities	Frequency of tumor	2.96e-09	ADAM12,ADAMTS10,ADAMTS12,ADAMTS16,ADAMTS2,ADGRA2,ADORA1,AEBP1,ALPK2,ANGPTL2,ANTXR1,AOX1,ASPN,BGN,BNC2,C4A/C4B,CADM3,CCDC80,CCN4,CDH11,CHRD,CLEC11A,CLIP3,COL14A1,COL1A1,COL1A2,COL3A1,COL5A1,COL5A2,COL6A1,COL6A2,COL6A3,COL8A1,COL8A2,COLEC12,COMP,CPVL,CPXM1,CPXM2,CR1,CSMD2,CTHRC1,CYP27A1,DACT1,DACT3,DCN,DDR2,DOK5,DPT,ECM2,EMILIN1,EPYC,FAIM2,FBLN5,FBN1,FBXL7,FCRL5,FGF7,FGFR1,FILIP1L,FNDC1,GAS1,GASK1B…	139
Embryonic Development,Nervous System Development and Function,Ophthalmic Disease,Organ Development,Organ Morphology,Organismal Development,Organismal Injury and Abnormalities,Tissue Development,Visual System Development and Function	Abnormal morphology of cornea	2.97e-09	COL5A2,COL8A1,COL8A2,DKK2,DPT,GAS1,LUM,OGN,TGFB3	9
Embryonic Development,Nervous System Development and Function,Organ Development,Organ Morphology,Organismal Development,Tissue Development,Visual System Development and Function	Morphology of cornea	3.35e-09	COL5A2,COL8A1,COL8A2,DKK2,DPT,FMOD,GAS1,LUM,OGN,TGFB3	10
Carbohydrate Metabolism	Synthesis of polysaccharide	3.65e-09	ASPN,BGN,DCN,FGF7,FGFR1,FMOD,GPC6,IGF1,LUM,OGN,OMD,PDGFRB,PRELP,TGFB3,VCAN,ZFPM2	16
Cancer,Organismal Injury and Abnormalities	Extrapulmonary squamous cell carcinoma	3.89e-09	ADAM12,ADAMTS10,ADAMTS12,ADORA1,AMPH,ANGPTL2,AOX1,ASPN,BGN,BNC2,CDH11,CHI3L1,CHRD,COL10A1,COL1A1,COL1A2,COL5A1,COL6A2,COL6A3,COMP,CPXM2,CR1,CSMD2,CTHRC1,CYP27A1,DCN,DDR2,DKK2,DOK5,DPT,EMILIN1,FBN1,FBXL7,FCRL5,FGF7,FGFR1,FMOD,FNDC1,GASK1B,GPC6,HEPH,HSD17B6,HTRA3,IGDCC4,ITGA11,KIAA1755,LAMA2,LPAR4,LRRC32,MFAP4,MXRA5,MYLK,PDGFRL,PLXNC1,PNMA8B,POSTN,PPFIA2,RIMBP2,RSPO1,RUNX1T1,SCARF2,SNED1,SOD3,SPARC…	76
Cellular Assembly and Organization,Tissue Development	Fibrogenesis	3.92e-09	ADAMTS10,ADORA1,CDH11,CLIP3,COL5A1,COL6A3,FBN1,FGF7,FILIP1L,FMOD,GAS7,IGF1,LMCD1,LPAR4,LUM,MMP2,MYLK,OGN,POSTN,PTGDS,SERPINF1,SPARC,TGFB3,THY1,VCAM1	25
Digestive System Development and Function,Embryonic Development,Organ Development,Organismal Development	Tooth development	4.17e-09	ANTXR1,ASPN,COL10A1,COL1A1,CTSK,DCN,FAM20A,FAM20C,GAS1,GLI2,PRRX1,PRRX2,TGFB3	13
Developmental Disorder,Hereditary Disorder,Organismal Injury and Abnormalities,Renal and Urological Disease	Polycystic Kidney Disease	4.88e-09	ADAMTS2,AEBP1,ANTXR1,C4A/C4B,COL14A1,COL3A1,CYS1,FILIP1L,GEM,GLIS2,HEPH,IGF1,ISLR,RARRES2,SFRP4,TAGLN,TIMP2	17
Cancer,Organismal Injury and Abnormalities	Invasive carcinoma	5.05e-09	ADAMTS10,AOX1,BGN,COL1A2,DACT1,DCN,FBLN5,FGFR1,GREM1,GYPC,IGF1,LRRC15,MMP2,MYL9,MYLK,OLFML2B,PDGFRB,POSTN,TAGLN,TCEAL7,TWIST2	21
Skeletal and Muscular Disorders	Progressive myopathy	5.86e-09	ASPN,BGN,COL1A1,COL1A2,COL3A1,COL5A1,COL5A2,COL6A1,COL6A2,COL6A3,COLEC12,EMILIN1,FGFR1,LAMA2,PDGFRB,SGCD,SPARC	17
Cancer,Organismal Injury and Abnormalities,Reproductive System Disease	Prostatic carcinoma	5.9e-09	ADAMTS16,ADAMTS2,ADGRA2,AEBP1,ALPK2,ANTXR1,ANXA6,AOX1,ASPN,BNC2,C4A/C4B,CCDC80,CDH11,CHRD,CLIP3,COL14A1,COL1A1,COL3A1,COL5A2,COL6A2,COL8A1,CSDC2,DACT1,DDR2,EMILIN1,FAM180A,FBLN5,FBN1,FBXL7,FCRL5,FILIP1L,FNDC1,GGT5,GLI2,GYPC,HEPH,HIC1,HSPA12B,HTRA3,IGF1,ITGA11,KIAA1755,LRRC32,LUM,MFRP,MMP2,MRGPRF,MXRA5,MYL9,MYLK,NTNG2,OLFML2B,PDGFRB,PDGFRL,PDZRN4,PPFIA2,RCN3,RIMBP2,RSPO3,RUNX1T1,SGCD,SNED1,SPON1,S…	77
Skeletal and Muscular Disorders,Skeletal and Muscular System Development and Function	Abnormal morphology of muscle	6.3e-09	ADAM12,BGN,CLIP3,COL14A1,COL6A1,DCN,FBN1,FMOD,GLI2,HSPB7,HTR2A,IGF1,LAMA2,LUM,MMP2,PCOLCE,THBS2,VCAM1,ZFPM2	19
Cardiovascular System Development and Function	Morphology of cardiovascular system	7.43e-09	ADAM12,ADGRA2,ADORA1,BGN,COL3A1,COL5A1,COL8A1,COL8A2,DACT1,FBLN5,FBN1,FGFR1,FMOD,HSPB2,HSPB7,HTR2A,IGF1,ITGA11,LMCD1,LUM,MMP2,MYL9,PDGFRB,PDLIM3,POSTN,PRRX1,PRRX2,PTGDS,RSPO3,SGCD,TGFB3,THBS2,TIMP2,VCAM1,ZFPM2,ZNF521	36
Skeletal and Muscular System Development and Function	Morphogenesis of skeletal system	7.74e-09	COL1A1,COMP,FGFR1,FMOD,LUM,MMP2,PDGFRB,PRRX1,PRRX2,RFLNA/ZNF664-RFLNA,SFRP2,SFRP4,TGFB3	13
Embryonic Development,Organismal Development	Development of body trunk	7.95e-09	ADAMTS16,ADAMTS2,AEBP1,ALPK2,CDH11,CHI3L1,COL3A1,COL5A1,CTSK,CYP27A1,CYS1,EMILIN1,FAM20A,FBN1,FGF7,FGFR1,FILIP1L,GAS1,GEM,GLI2,GLIS2,GREM1,IGF1,ITGA11,MFAP4,MMP2,MYLK,PDGFRB,PDLIM3,RCN3,RSPO1,RSPO3,SGCD,SPARC,SULF1,TGFB3,TIMP2,VCAM1,VCAN,WNT2,ZEB2,ZFPM2,ZNF521	43
Connective Tissue Disorders,Dermatological Diseases and Conditions,Developmental Disorder,Hereditary Disorder,Metabolic Disease,Organismal Injury and Abnormalities,Skeletal and Muscular Disorders	Ehlers-Danlos syndrome	9.98e-09	ADAMTS2,AEBP1,COL1A1,COL1A2,COL3A1,COL5A1,COL5A2	7
Organismal Injury and Abnormalities,Renal and Urological Disease	Cystic kidney disease	1.01e-08	ADAMTS2,AEBP1,ANTXR1,C4A/C4B,COL14A1,COL3A1,CYS1,DACT1,FILIP1L,GEM,GLIS2,HEPH,IGF1,ISLR,RARRES2,SFRP4,TAGLN,TIMP2	18
Developmental Disorder,Organismal Injury and Abnormalities,Renal and Urological Disease	Congenital anomalies of kidney and urinary tract	1.03e-08	ADAMTS2,AEBP1,ANTXR1,C4A/C4B,COL14A1,COL3A1,CYS1,DACT1,FGF7,FILIP1L,GEM,GLIS2,HEPH,IGF1,ISLR,RARRES2,SFRP4,TAGLN,TIMP2	19
Hereditary Disorder,Organismal Injury and Abnormalities,Skeletal and Muscular Disorders	Autosomal dominant myopathy	1.11e-08	ASPN,BGN,COL1A1,COL1A2,COL3A1,COL5A1,COL5A2,COL6A1,COL6A2,COL6A3,COLEC12,DDR2,EMILIN1,SPARC,TGFB3	15
Cancer,Organismal Injury and Abnormalities,Reproductive System Disease	Prostatic adenocarcinoma	1.15e-08	ADAMTS16,ADAMTS2,ADGRA2,AEBP1,ALPK2,ANXA6,AOX1,ASPN,BNC2,C4A/C4B,CCDC80,CDH11,CHRD,CLIP3,COL14A1,COL1A1,COL3A1,COL5A2,COL6A2,COL8A1,CSDC2,DACT1,DDR2,EMILIN1,FAM180A,FBLN5,FBN1,FBXL7,FCRL5,FILIP1L,FNDC1,GGT5,GLI2,GYPC,HEPH,HIC1,HSPA12B,HTRA3,ITGA11,KIAA1755,LRRC32,LUM,MFRP,MMP2,MRGPRF,MXRA5,MYL9,MYLK,NTNG2,OLFML2B,PDGFRB,PDGFRL,PDZRN4,PPFIA2,RCN3,RIMBP2,RSPO3,RUNX1T1,SGCD,SPON1,ST6GAL2,SYNDIG1,TCE…	74
Cellular Assembly and Organization,Tissue Development	Formation of collagen fibrils	1.19e-08	COL5A1,IGF1,MMP2,OGN,POSTN	5
Embryonic Development,Nervous System Development and Function,Ophthalmic Disease,Organ Development,Organ Morphology,Organismal Development,Organismal Injury and Abnormalities,Tissue Development,Visual System Development and Function	Thinning of cornea	1.19e-08	COL8A1,COL8A2,DPT,LUM,TGFB3	5
Cancer,Gastrointestinal Disease,Organismal Injury and Abnormalities	Non-colon gastrointestinal cancer	1.22e-08	ADAM12,ADAMTS10,ADAMTS12,ADAMTS16,AMPH,AOX1,ASPN,BGN,BNC2,CCDC80,CCN4,CDH11,CHI3L1,CHRD,CLIP3,COL10A1,COL14A1,COL1A1,COL1A2,COL5A1,COL6A2,COL6A3,COL8A1,COL8A2,CPXM2,CR1,CTHRC1,CYP27A1,DCN,DDR2,DOK5,DPT,FBLN5,FBN1,FCRL5,FGF7,FGFR1,FILIP1L,FNDC1,GEM,GPC6,GYPC,HSD17B6,HTRA3,ITGA11,LAMA2,MFAP4,MFRP,MMP2,MXRA5,MXRA8,MYL9,PDGFRB,PDGFRL,PDZRN4,PLXNC1,POSTN,PPFIA2,RCN3,RIMBP2,RUNX1T1,SFRP4,SOD3,SPON1,ST6…	76
Cellular Movement	Invasion of cells	1.24e-08	ADAM12,CCN4,CDH11,CHI3L1,CHRD,CTSK,DCN,DDR2,FAIM2,FBLN5,FGF7,FGFR1,FMOD,GEM,GLI2,HIC1,HTRA3,IGF1,LPAR4,LRRC15,MMP2,MRAS,MYLK,POSTN,PRRX1,SERPINF1,SPARC,ST6GALNAC5,SULF1,TAGLN,TGFB3,THBS2,TIMP2,TMEM176B,TWIST2,UNC5C,VCAM1,VCAN,ZEB2	39
Cellular Development,Connective Tissue Development and Function,Tissue Development	Differentiation of bone cells	1.36e-08	BGN,CCN4,CHRD,COL1A1,CTHRC1,DDR2,DKK2,FAM20C,FBN1,FGFR1,GLI2,GREM1,IGF1,POSTN,PRRX2,SERPINF1,SFRP2,SFRP4,TMEM119,TWIST2,ZNF521	21
Cancer,Organismal Injury and Abnormalities,Renal and Urological Disease	Chromophobe renal cell carcinoma	1.38e-08	AOX1,CLIP3,DCN,FBLN5,FGFR1,GYPC,MYL9,PDGFRB,TCEAL7,TWIST2	10
Cellular Development,Cellular Growth and Proliferation,Connective Tissue Development and Function,Tissue Development	Cell proliferation of fibroblasts	1.39e-08	AEBP1,CCDC80,CCN4,COL14A1,DCN,DDR2,FGFR1,GEM,HTR2A,IGF1,LUM,MMP2,PDGFRB,POSTN,PTGFR,SERPINF1,SPARC,SULF1,VCAN,WNT2	20
Cancer,Gastrointestinal Disease,Organismal Injury and Abnormalities	Colorectal tumor	1.51e-08	ADAM12,ADAMTS12,ADAMTS16,ADAMTS2,ADGRA2,ADORA1,AEBP1,ALPK2,ANGPTL2,ANTXR1,AOX1,ASPN,BGN,BNC2,CADM3,CCDC80,CCN4,CLIP3,COL14A1,COL1A1,COL1A2,COL3A1,COL5A1,COL5A2,COL6A1,COL6A2,COL6A3,COL8A1,COLEC12,COMP,CPVL,CPXM1,CPXM2,CR1,CSMD2,CYP27A1,DACT3,DCN,DDR2,DPT,ECM2,EMILIN1,FBLN5,FBN1,FGFR1,FNDC1,GASK1B,GGT5,GLI2,GLIS2,GPC6,GYPC,HSPA12B,IGF1,ISLR,LAMA2,LRRC32,MFRP,MMP2,MRGPRF,MXRA5,MXRA8,MYL9,MYLK,NAP1L…	106
Dental Disease,Gastrointestinal Disease,Organismal Injury and Abnormalities	Congenital anomaly of tooth	1.52e-08	FAM20A,FAM20C,GAS1,GLI2,LAMA2,PRRX1,PRRX2,SMOC2,ZNF521	9
Organismal Development,Organismal Injury and Abnormalities	Abnormal morphology of thoracic cavity	1.53e-08	ADAM12,ADORA1,BGN,COL10A1,COL3A1,CTSK,DACT1,DCN,FAM20A,FBN1,FGFR1,FMOD,GLI2,HSPB2,HSPB7,HTR2A,IGF1,LMCD1,LUM,MFAP4,MMP2,MYL9,PDLIM3,POSTN,PRRX1,PRRX2,PTGDS,RCN3,RSPO3,SGCD,TGFB3,THBS2,TIMP2,VCAM1,ZFPM2	35
Cardiovascular System Development and Function,Organismal Development	Vasculogenesis	1.82e-08	ADAMTS2,ADGRA2,ANGPTL2,CHI3L1,COL1A1,COL1A2,COL8A1,COL8A2,COMP,DCN,DDR2,FBLN5,FGFR1,GEM,HTR2A,IGF1,LAMA2,MMP2,PDGFRB,PRRX1,PRRX2,SERPINF1,SFRP2,SMOC2,SPARC,SULF1,THBS2,THY1,TIMP2,VCAM1,WNT2,ZFPM2	32
Gastrointestinal Disease,Organismal Injury and Abnormalities	Colorectal disorder	1.94e-08	ADAM12,ADAMTS12,ADAMTS16,ADAMTS2,ADGRA2,ADORA1,AEBP1,ALPK2,ANGPTL2,ANTXR1,AOX1,ASPN,BGN,BNC2,CADM3,CCDC80,CCN4,CLIP3,COL14A1,COL1A1,COL1A2,COL3A1,COL5A1,COL5A2,COL6A1,COL6A2,COL6A3,COL8A1,COLEC12,COMP,CPVL,CPXM1,CPXM2,CR1,CSMD2,CYP27A1,DACT1,DACT3,DCN,DDR2,DPT,ECM2,EMILIN1,FBLN5,FBN1,FGFR1,FNDC1,GASK1B,GGT5,GLI2,GLIS2,GPC6,GYPC,HSPA12B,IGF1,ISLR,LAMA2,LRRC32,MFRP,MMP2,MRGPRF,MXRA5,MXRA8,MYL9,MYLK…	108
Cancer,Organismal Injury and Abnormalities	Development of malignant tumor	2.23e-08	ADAM12,ADAMTS10,ADAMTS12,ADAMTS16,ADAMTS2,ADGRA2,ADORA1,AEBP1,ALPK2,ANGPTL2,ANTXR1,AOX1,ASPN,BGN,BNC2,C4A/C4B,CADM3,CCDC80,CCN4,CDH11,CHRD,CLEC11A,CLIP3,COL14A1,COL1A1,COL1A2,COL3A1,COL5A1,COL5A2,COL6A1,COL6A2,COL6A3,COL8A1,COL8A2,COLEC12,COMP,CPVL,CPXM1,CPXM2,CR1,CSMD2,CTHRC1,CYP27A1,DACT1,DACT3,DCN,DDR2,DOK5,ECM2,EMILIN1,EPYC,FAIM2,FBLN5,FBN1,FBXL7,FCRL5,FGF7,FGFR1,FILIP1L,FNDC1,GAS1,GASK1B,GEM…	135
Cancer,Organismal Injury and Abnormalities,Reproductive System Disease	Breast carcinoma	2.23e-08	ADAMTS10,AMPH,ANGPTL2,AOX1,BGN,CHI3L1,COL14A1,COL1A2,COL5A2,COL6A1,COL8A1,CPXM2,CSMD2,DACT1,DACT3,DCN,DDR2,DOK5,FBLN5,FBN1,FBXL7,FCRL5,FGF7,FGFR1,GAS7,GREM1,GYPC,HSD17B6,HSPB7,IGDCC4,IGF1,LRRC15,LRRC32,MFRP,MMP2,MXRA5,MYL9,MYLK,OLFML2B,PDGFRB,PDZRN4,POSTN,PRRX1,RAB3IL1,RUNX1T1,SERPINF1,SYNDIG1,TAGLN,TCEAL7,TWIST2	50
Cancer,Hematological Disease,Immunological Disease,Organismal Injury and Abnormalities	Lymphoma	2.39e-08	ADGRA2,ADORA1,AMPH,ANTXR1,ANXA6,BNC2,C1QTNF1,CDH11,CHI3L1,CHRD,COL1A1,COL1A2,COL3A1,COL6A1,COL6A2,COL6A3,COL8A2,DCN,DDR2,DPT,FBN1,FGFR1,FILIP1L,FNDC1,GLI2,HIC1,IGF1,MMP2,PCOLCE,PDGFRB,PDLIM3,PDZRN3,POSTN,PPFIA2,SERPINF1,SPARC,SYNDIG1,TGFB3,THBS2,THY1,TIMP2,UNC5C,VCAM1,ZNF521	44
Embryonic Development,Organismal Development,Tissue Development	Growth of mesenchyme	2.48e-08	CHRD,FGF7,FGFR1,GAS1,IGF1,PRRX1,PRRX2,RARRES2,TIMP2,WNT2	10
Cancer,Hematological Disease,Immunological Disease,Organismal Injury and Abnormalities	Non-Hodgkin lymphoma	2.49e-08	ADORA1,AMPH,ANTXR1,ANXA6,BNC2,C1QTNF1,CDH11,CHRD,COL1A1,COL1A2,COL3A1,COL6A1,COL6A2,COL8A2,DCN,DDR2,FBN1,FILIP1L,FNDC1,GLI2,HIC1,IGF1,MMP2,PCOLCE,PDGFRB,PDLIM3,PDZRN3,POSTN,PPFIA2,SERPINF1,SPARC,SYNDIG1,TGFB3,THBS2,THY1,TIMP2,UNC5C,VCAM1,ZNF521	39
Cellular Movement	Cell movement of epithelial cells	2.56e-08	CDH11,FBLN5,FBN1,FGF7,FGFR1,IGF1,MMP2,MRAS,POSTN,SERPINF1,SPARC,TGFB3,THBS2	13
Cell-To-Cell Signaling and Interaction	Adhesion of connective tissue cells	2.56e-08	ADAM12,ADGRA2,CDH11,COL1A1,ITGA11,MMP2,POSTN,SPARC,THBS2,THY1,TIMP2,VCAM1,VCAN	13
Cardiovascular Disease,Cardiovascular System Development and Function	Abnormal morphology of cardiovascular system	2.6e-08	ADAM12,ADGRA2,ADORA1,BGN,COL3A1,COL5A1,COL8A1,COL8A2,DACT1,FBN1,FGFR1,FMOD,HSPB2,HSPB7,HTR2A,IGF1,LMCD1,LUM,MMP2,MYL9,PDGFRB,PDLIM3,POSTN,PRRX1,PRRX2,PTGDS,RSPO3,SGCD,TGFB3,THBS2,TIMP2,VCAM1,ZFPM2	33
Cancer,Gastrointestinal Disease,Organismal Injury and Abnormalities	Colorectal cancer	2.66e-08	ADAM12,ADAMTS12,ADAMTS16,ADAMTS2,ADGRA2,ADORA1,AEBP1,ALPK2,ANGPTL2,ANTXR1,AOX1,ASPN,BGN,BNC2,CADM3,CCDC80,CCN4,CLIP3,COL14A1,COL1A1,COL1A2,COL3A1,COL5A1,COL5A2,COL6A1,COL6A2,COL6A3,COL8A1,COLEC12,COMP,CPVL,CPXM1,CPXM2,CR1,CSMD2,CYP27A1,DACT3,DCN,DDR2,DPT,ECM2,EMILIN1,FBLN5,FBN1,FGFR1,FNDC1,GASK1B,GGT5,GLI2,GLIS2,GPC6,GYPC,HSPA12B,IGF1,ISLR,LAMA2,LRRC32,MFRP,MMP2,MRGPRF,MXRA5,MXRA8,MYL9,MYLK,NAP1L…	104
Cancer,Organismal Injury and Abnormalities	Head and neck squamous cell carcinoma	2.77e-08	ADAM12,ADAMTS12,ADORA1,AMPH,AOX1,ASPN,BGN,BNC2,CDH11,CHI3L1,CHRD,COL10A1,COL1A2,COL5A1,COL6A2,COMP,CPXM2,CR1,CSMD2,CTHRC1,CYP27A1,DCN,DDR2,DOK5,DPT,EMILIN1,FBXL7,FCRL5,FGF7,FGFR1,FMOD,FNDC1,GASK1B,GPC6,HEPH,HSD17B6,HTRA3,IGDCC4,ITGA11,LAMA2,LRRC32,MFAP4,MXRA5,PDGFRL,PNMA8B,POSTN,PPFIA2,RIMBP2,RUNX1T1,SCARF2,SNED1,SOD3,SPARC,SPON1,SULF1,TAGLN,TMEM119,TMEM176A,TMEM176B,UNC5C,VCAN,ZEB2,ZNF521	63
Cancer,Hematological Disease,Immunological Disease,Organismal Injury and Abnormalities	Peripheral T-cell lymphoma	2.77e-08	C1QTNF1,CDH11,COL1A2,COL3A1,COL6A1,COL6A2,FBN1,FNDC1,MMP2,PCOLCE,PDGFRB,SERPINF1,SPARC,TGFB3,THY1,VCAM1	16
Connective Tissue Disorders,Dermatological Diseases and Conditions,Developmental Disorder,Hereditary Disorder,Metabolic Disease,Organismal Injury and Abnormalities,Skeletal and Muscular Disorders	Autosomal dominant Ehlers-Danlos syndrome type VII	2.84e-08	COL1A1,COL1A2,COL5A1,COL5A2	4
Organismal Development	Morphology of body cavity	3.1e-08	ADAM12,ADORA1,AEBP1,ANTXR1,BGN,C4A/C4B,CDH11,COL10A1,COL3A1,CTHRC1,CTSK,CYP27A1,DACT1,DACT3,DCN,FAM20A,FBN1,FGF7,FGFR1,FMOD,GLI2,GLIS2,GREM1,HSPB2,HSPB7,HTR2A,IGF1,ITGA11,LMCD1,LUM,MFAP4,MMP2,MYL9,MYLK,PDGFRB,PDLIM3,POSTN,PRRX1,PRRX2,PTGDS,RCN3,RSPO3,SGCD,SPARC,TGFB3,THBS2,TIMP2,VCAM1,ZEB2,ZFPM2,ZNF521	51
Cancer,Gastrointestinal Disease,Organismal Injury and Abnormalities	Upper gastrointestinal carcinoma	3.3e-08	ADAM12,ADAMTS10,ADAMTS12,ADAMTS16,AMPH,AOX1,ASPN,BGN,BNC2,CCDC80,CCN4,CDH11,CHI3L1,CHRD,COL10A1,COL14A1,COL1A1,COL1A2,COL5A1,COL6A2,COL6A3,COL8A1,COL8A2,CPXM2,CR1,CTHRC1,CYP27A1,DCN,DDR2,DOK5,DPT,FBN1,FCRL5,FGF7,FGFR1,FILIP1L,FNDC1,GEM,GPC6,HSD17B6,HTRA3,ITGA11,LAMA2,MFAP4,MFRP,MMP2,MXRA5,MXRA8,PDGFRB,PDGFRL,PLXNC1,POSTN,PPFIA2,RCN3,RIMBP2,RUNX1T1,SOD3,SPON1,ST6GAL2,SULF1,TAGLN,THY1,TMEM119,TMEM1…	68
Cell-To-Cell Signaling and Interaction,Tissue Development	Binding of extracellular matrix	3.59e-08	ADAMTS12,COL3A1,ECM2,EMILIN1,FBLN5,ITGA11,POSTN,PPFIA2,THBS2,VCAM1,VCAN	11
Carbohydrate Metabolism,Small Molecule Biochemistry	Catabolism of keratan sulfate	3.7e-08	FMOD,LUM,OGN,OMD,PRELP	5
Connective Tissue Disorders,Developmental Disorder,Hereditary Disorder,Organismal Injury and Abnormalities,Skeletal and Muscular Disorders	Classic Marfan syndrome	3.7e-08	COL3A1,COL5A1,COL5A2,FBN1,MYLK	5
Dermatological Diseases and Conditions,Developmental Disorder,Organismal Injury and Abnormalities	Congenital anomaly of skin	4.09e-08	ADAMTS2,AEBP1,COL1A1,COL1A2,COL3A1,COL5A1,COL5A2,FBLN5,FGFR1,IGF1,POSTN,TWIST2	12
Cancer,Organismal Injury and Abnormalities,Respiratory Disease	Respiratory system tumor	4.2e-08	ADAM12,ADAMTS12,ADORA1,ALPK2,AMPH,ANTXR1,AOX1,BGN,CDH11,CHRD,COL1A1,COL1A2,COL3A1,COL5A1,COL6A3,COMP,CR1,CSMD2,DCN,DDR2,DOK5,DPT,FAIM2,FBLN5,FBN1,FBXL7,FCRL5,FGF7,FGFR1,FNDC1,GAS1,GEM,GPC6,GYPC,HEPH,HSD17B6,IGF1,LAMA2,LMCD1,LRRC32,LUM,MMP2,MXRA5,MYL9,NAP1L3,NTM,PDGFRB,PLXNC1,PODN,POSTN,PPFIA2,PRELP,PTGDS,RIMBP2,RUNX1T1,SCARF2,SFRP4,SPARC,SYNDIG1,TCEAL7,THBS2,THY1,TMEM176A,TWIST2,UNC5C,VCAM1,VCAN,…	72
Cardiovascular Disease,Hereditary Disorder,Organismal Injury and Abnormalities	Familial vascular disease	4.79e-08	ANTXR1,BGN,COL1A1,COL3A1,COL5A1,COL5A2,DCN,FBN1,HTR2A,IGF1,MYLK,PDGFRB,TGFB3,THBS2,VCAN,ZFPM2	16
Cellular Movement,Skeletal and Muscular System Development and Function	Cell movement of smooth muscle cells	4.82e-08	BGN,CCN4,COL1A1,COMP,FBLN5,FBN1,FGFR1,IGF1,LAMA2,MMP2,PDGFRB,POSTN,VCAN	13
Skeletal and Muscular System Development and Function	Mineralization of bone	4.82e-08	ASPN,COL1A2,COMP,DDR2,DKK2,FAM20C,GREM1,IGF1,ITGA11,POSTN,SFRP4,TGFB3,TMEM119	13
Cell-To-Cell Signaling and Interaction,Cellular Assembly and Organization,Tissue Development	Binding of cell-associated matrix	5.09e-08	ADAMTS12,COL3A1,ECM2,EMILIN1,FBLN5,ITGA11,POSTN,PPFIA2,THBS2,VCAM1	10
Connective Tissue Development and Function,Connective Tissue Disorders,Organ Morphology,Organismal Development,Organismal Injury and Abnormalities,Skeletal and Muscular Disorders,Skeletal and Muscular System Development and Function,Tissue Development	Abnormal morphology of femur	6.53e-08	BGN,COL10A1,FAM20C,FMOD,GLI2,GPC6,LUM,PCOLCE,SPON1	9
Connective Tissue Development and Function,Tissue Morphology	Quantity of connective tissue cells	6.63e-08	ADAM12,BGN,CDH11,COL1A1,CTSK,DCN,DKK2,FGFR1,GLI2,IGF1,MMP2,PDGFRB,POSTN,SFRP4,SPARC,ZNF521	16
Cardiovascular Disease	Vascular lesion	6.77e-08	COL1A1,COL3A1,COL5A1,COL5A2,CTSK,FBN1,IGF1,MMP2,MYL9,MYLK,PLA2G5,SPARC,TGFB3,TIMP2,TNFSF4,VCAM1,VCAN	17
Cell-To-Cell Signaling and Interaction	Aggregation of cells	7.39e-08	ANGPTL2,C1QTNF1,CDH11,COL14A1,COMP,GLI2,HTR2A,IGF1,LPAR4,MRAS,MYLK,PDGFRB,SCARF2,SERPINF1,THBS2,TIMP2,VCAM1,WNT2	18
Respiratory System Development and Function	Morphology of respiratory system	7.64e-08	ADAMTS2,CDH11,CLIP3,COL3A1,COL6A1,CTSK,DDR2,FAM20A,FBN1,GLI2,GPC6,IGF1,MFAP4,MMP2,PRRX1,RCN3,TGFB3,ZNF521	18
Connective Tissue Disorders,Dental Disease,Digestive System Development and Function,Gastrointestinal Disease,Organismal Development,Organismal Injury and Abnormalities,Skeletal and Muscular Disorders,Skeletal and Muscular System Development and Function,Tissue Morphology	Abnormal morphology of periodontal ligament	8.47e-08	ANTXR1,DCN,ITGA11,POSTN	4
Embryonic Development,Nervous System Development and Function,Ophthalmic Disease,Organ Development,Organ Morphology,Organismal Development,Organismal Injury and Abnormalities,Tissue Development,Visual System Development and Function	Abnormal morphology of anterior segment of the eye	9.13e-08	COL5A2,COL8A1,COL8A2,DKK2,DPT,GAS1,LUM,OGN,SPARC,TGFB3	10
Metabolic Disease,Organismal Injury and Abnormalities	Glucose metabolism disorder	9.22e-08	ADAMTS2,ADORA1,AEBP1,C4A/C4B,CHI3L1,CHRDL2,COL10A1,COL14A1,COL16A1,COL1A1,COL1A2,COL3A1,COL5A1,COL5A2,COL6A1,COL6A2,COL6A3,COL8A1,COL8A2,CPVL,CR1,CTHRC1,CTSK,FGFR1,GAS1,GLIS2,GREM1,HTR2A,IGF1,LRRC32,MMP2,PDGFRB,PDGFRL,PRRX2,PTGDS,PTGFR,RARRES2,SERPINF1,SGCD,SULF1,THBS2,THY1,TNFSF4,TSPAN18,VCAM1,ZEB2	46
Organismal Development	Abnormal morphology of body cavity	9.82e-08	ADAM12,ADORA1,AEBP1,ANTXR1,BGN,C4A/C4B,COL10A1,COL3A1,CTHRC1,CTSK,CYP27A1,DACT1,DACT3,DCN,FAM20A,FBN1,FGF7,FGFR1,FMOD,GLI2,GLIS2,HSPB2,HSPB7,HTR2A,IGF1,LMCD1,LUM,MFAP4,MMP2,MYL9,MYLK,PDGFRB,PDLIM3,POSTN,PRRX1,PRRX2,PTGDS,RCN3,RSPO3,SGCD,TGFB3,THBS2,TIMP2,VCAM1,ZEB2,ZFPM2	46
Embryonic Development,Organ Development,Organismal Development,Skeletal and Muscular System Development and Function,Tissue Development	Formation of muscle	1.19e-07	ADAM12,BGN,COL6A3,COMP,FGFR1,FILIP1L,FMOD,HSPB2,IGF1,ITGA11,LAMA2,MMP2,MRAS,MYLK,PDGFRB,RSPO1,SGCD,VCAM1,WNT2,ZFPM2	20
Cancer,Organismal Injury and Abnormalities	Tumorigenesis of epithelial neoplasm	1.22e-07	ADAMTS10,ADAMTS12,ADAMTS16,ADAMTS2,ADGRA2,ADORA1,AEBP1,ALPK2,ANGPTL2,ANTXR1,AOX1,ASPN,BGN,BNC2,C4A/C4B,CADM3,CCDC80,CCN4,CDH11,CHRD,CLIP3,COL14A1,COL1A1,COL1A2,COL3A1,COL5A1,COL5A2,COL6A1,COL6A2,COL6A3,COL8A1,COL8A2,COLEC12,COMP,CPVL,CPXM1,CPXM2,CR1,CSMD2,CYP27A1,DACT1,DACT3,DCN,DDR2,DOK5,DPT,ECM2,EMILIN1,EPYC,FAIM2,FBLN5,FBN1,FBXL7,FCRL5,FGF7,FGFR1,FILIP1L,FNDC1,GAS1,GASK1B,GEM,GGT5,GLI2,GLIS2,G…	133
Cellular Assembly and Organization,Tissue Development	Formation of fibrils	1.22e-07	COL5A1,FMOD,IGF1,LUM,MMP2,OGN,POSTN	7
Connective Tissue Development and Function,Connective Tissue Disorders,Organismal Injury and Abnormalities,Skeletal and Muscular Disorders,Skeletal and Muscular System Development and Function,Tissue Morphology	Abnormal morphology of cartilage tissue	1.3e-07	BGN,COL10A1,FMOD,GLI2,IGF1,LUM,MMP2,PRRX1,TGFB3	9
Cellular Movement,Immune Cell Trafficking	Leukocyte migration	1.36e-07	ADORA1,ANGPTL2,BGN,C4A/C4B,CHI3L1,CLEC11A,COL1A1,COL1A2,CR1,DCN,DDR2,FGFR1,GGT5,GLIS2,GREM1,GYPC,IGF1,LUM,MMP2,MYLK,PLA2G5,PLXNC1,PNOC,PTGDS,RARRES2,RSPO3,SERPINF1,SOD3,SPARC,THBS2,THY1,TIMP2,TNFSF4,VCAM1,VCAN	35
Cancer,Gastrointestinal Disease,Organismal Injury and Abnormalities	Upper gastrointestinal tract tumor	1.38e-07	ADAM12,ADAMTS10,ADAMTS12,ADAMTS16,AMPH,AOX1,ASPN,BGN,BNC2,CCDC80,CCN4,CDH11,CHI3L1,CHRD,COL10A1,COL14A1,COL1A1,COL1A2,COL5A1,COL6A2,COL6A3,COL8A1,COL8A2,CPXM2,CR1,CTHRC1,CYP27A1,DCN,DDR2,DOK5,DPT,FBN1,FCRL5,FGF7,FGFR1,FILIP1L,FNDC1,GEM,GPC6,HSD17B6,HTRA3,ISLR,ITGA11,LAMA2,MFAP4,MFRP,MMP2,MXRA5,MXRA8,PDGFRB,PDGFRL,PLXNC1,POSTN,PPFIA2,RCN3,RIMBP2,RUNX1T1,SOD3,SPON1,ST6GAL2,SULF1,TAGLN,THY1,TMEM119,…	69
Skeletal and Muscular Disorders	Abnormality of limb	1.39e-07	BGN,COL10A1,CTSK,FAM20C,FMOD,GAS1,GLI2,GPC6,IGF1,LUM,PCOLCE,PRRX1,PRRX2,SFRP2,SPON1,SULF1,VCAM1,ZNF521	18
Cancer,Gastrointestinal Disease,Hepatic System Disease,Organismal Injury and Abnormalities	Liver carcinoma	1.56e-07	ADAM12,ADAMTS2,AEBP1,ALPK2,AMPH,AOX1,ASPN,BNC2,C1QTNF1,CADM3,CCDC80,CDH11,CHRD,COL10A1,COL16A1,COL1A1,COL1A2,COL5A1,COL5A2,COL6A1,COL6A2,COL8A2,COMP,CPXM1,CPXM2,CR1,CSMD2,CTHRC1,CYP27A1,DACT1,DCN,DDR2,DPT,FAM20C,FBLN5,FBN1,FBXL7,FCRL5,FGFR1,GAS7,GGT5,GLI2,GREM1,HEPH,HIC1,HSD17B6,IGDCC4,IGF1,LAMA2,LMCD1,LRRC32,MFAP4,MMP2,MRAS,MXRA5,MYLK,OLFML1,OLFML2B,PDGFRB,PDGFRL,PDZRN3,PDZRN4,PLXNC1,PNMA8B,POST…	89
Embryonic Development,Organ Development,Organismal Development,Renal and Urological System Development and Function,Tissue Development	Formation of kidney	1.59e-07	ADAMTS16,CYP27A1,CYS1,FBN1,FGF7,FGFR1,GEM,GLI2,GLIS2,GREM1,IGF1,ITGA11,PDGFRB,SULF1,TIMP2,VCAN,ZNF521	17
Cell-To-Cell Signaling and Interaction,Tissue Development	Adhesion of extracellular matrix	1.7e-07	ADAMTS12,COL3A1,ECM2,EMILIN1,FBLN5,ITGA11,POSTN,PPFIA2,VCAM1,VCAN	10
Cancer,Organismal Injury and Abnormalities,Skeletal and Muscular Disorders	Leiomyoma	1.73e-07	ADAM12,CHRDL2,COL6A3,DPT,ECM2,FBN1,FGFR1,FMOD,HSPB7,IGF1,MMP2,NEGR1,PDGFRB,PLXNC1,TGFB3,VCAN	16
Cancer,Organismal Injury and Abnormalities	Development of adenocarcinoma	1.83e-07	ADAMTS10,ADAMTS12,ADAMTS16,ADAMTS2,ADORA1,AEBP1,ALPK2,AOX1,ASPN,BGN,BNC2,C4A/C4B,CCN4,CLIP3,COL14A1,COL1A1,COL1A2,COL3A1,COL5A1,COL6A2,COL6A3,COLEC12,CPXM2,CR1,CSMD2,DACT1,DCN,DDR2,DOK5,ECM2,EPYC,FAIM2,FBLN5,FBN1,FBXL7,FCRL5,FGF7,FGFR1,FILIP1L,FNDC1,GAS1,GASK1B,GEM,GGT5,GLI2,GPC6,GYPC,HEPH,HSD17B6,HSPA12B,HTR2A,IGF1,ITGA11,KIAA1755,LAMA2,LMCD1,LUM,MMP2,MXRA5,MYL9,NAP1L3,NEGR1,NTM,OLFML1,OLFML2B,O…	95
Connective Tissue Disorders,Metabolic Disease,Organismal Injury and Abnormalities,Skeletal and Muscular Disorders	Metabolic bone disease	1.87e-07	ADAMTS2,AEBP1,COL1A1,COL1A2,COL3A1,COL5A1,COL5A2,SERPINF1,SPARC	9
Cancer,Organismal Injury and Abnormalities	Connective tissue tumor	1.96e-07	ASPN,CADM3,CDH11,CHRD,COL10A1,COL14A1,COL16A1,COL1A1,COL1A2,COL3A1,COL5A1,COL5A2,COL6A1,COL6A2,COL6A3,COL8A1,COL8A2,DACT3,DCN,DDR2,FAM20A,FAM20C,FBN1,FGFR1,GLI2,IGF1,ISLR,ITGA11,KIAA1755,MMP2,PDGFRB,PDZRN3,RUNX1T1,SFRP2,SNED1,SPARC,SPON1,SYNDIG1,TAGLN,VCAN	40
Cancer,Organismal Injury and Abnormalities,Respiratory Disease	Lung cancer	2.14e-07	ADAM12,ADAMTS12,ADORA1,ALPK2,ANTXR1,AOX1,BGN,COL1A1,COL3A1,COL5A1,COL6A3,COMP,CR1,CSMD2,DCN,DDR2,DOK5,DPT,FAIM2,FBLN5,FBN1,FBXL7,FCRL5,FGF7,FGFR1,GAS1,GEM,GPC6,GYPC,HEPH,HSD17B6,IGF1,LAMA2,LMCD1,LRRC32,LUM,MMP2,MXRA5,MYL9,NAP1L3,NTM,PDGFRB,PODN,POSTN,PRELP,PTGDS,RUNX1T1,SCARF2,SFRP4,SPARC,SYNDIG1,TCEAL7,THBS2,TMEM176A,TWIST2,VCAM1,VCAN,WNT2,XPNPEP2,ZEB2,ZFPM2	61
Cancer,Organismal Injury and Abnormalities,Respiratory Disease	Lung tumor	2.23e-07	ADAM12,ADAMTS12,ADORA1,ALPK2,ANTXR1,AOX1,BGN,COL1A1,COL3A1,COL5A1,COL6A3,COMP,CR1,CSMD2,DCN,DDR2,DOK5,DPT,FAIM2,FBLN5,FBN1,FBXL7,FCRL5,FGF7,FGFR1,GAS1,GEM,GPC6,GYPC,HEPH,HSD17B6,IGF1,LAMA2,LMCD1,LRRC32,LUM,MMP2,MXRA5,MYL9,NAP1L3,NTM,PDGFRB,PODN,POSTN,PRELP,PTGDS,RUNX1T1,SCARF2,SFRP4,SPARC,SYNDIG1,TCEAL7,THBS2,THY1,TMEM176A,TWIST2,VCAM1,VCAN,WNT2,XPNPEP2,ZEB2,ZFPM2	62
Dermatological Diseases and Conditions,Developmental Disorder,Hereditary Disorder,Metabolic Disease,Organismal Injury and Abnormalities	Premature aging	2.41e-07	COL10A1,COL8A2,COLEC12,COMP,DPT,FBN1,PDGFRB,PRRX2,SGCD,THBS2,TWIST2	11
Organismal Injury and Abnormalities,Reproductive System Disease	Benign pelvic disease	2.48e-07	ADAM12,CADM3,CHRDL2,COL6A1,COL6A2,COL6A3,DCN,DPT,ECM2,FBN1,FGF7,FMOD,GREM1,HSPB7,MMP2,NEGR1,PDGFRB,PLXNC1,SFRP4,TGFB3,THBS2,THY1,TIMP2,VCAN	24
Embryonic Development,Organismal Development,Skeletal and Muscular System Development and Function	Limb development	2.51e-07	COL1A2,COMP,FGFR1,GAS1,GLI2,GPC6,GREM1,IGF1,ITGA11,POSTN,PRRX1,PRRX2,SFRP2,TGFB3,ZNF521	15
Digestive System Development and Function	Morphology of digestive system	2.55e-07	ADAMTS2,AEBP1,ANTXR1,C4A/C4B,COL3A1,CTHRC1,CTSK,CYP27A1,DACT1,DCN,FAM20A,FAM20C,FGF7,FGFR1,GAS1,GLI2,HTR2A,IGF1,ITGA11,POSTN,PRRX1,PRRX2,SFRP4,SULF1,TGFB3,TIMP2,ZFPM2,ZNF521	28
Cancer,Gastrointestinal Disease,Organismal Injury and Abnormalities	Development of digestive organ tumor	2.6e-07	ADAMTS10,ADAMTS12,ADAMTS16,ADAMTS2,ADGRA2,ADORA1,AEBP1,ALPK2,ANTXR1,AOX1,BNC2,CADM3,CCDC80,CCN4,CDH11,CHRD,CLIP3,COL14A1,COL1A1,COL1A2,COL5A1,COL5A2,COL6A1,COL6A2,COL6A3,COL8A1,COL8A2,COLEC12,COMP,CPVL,CPXM1,CPXM2,CR1,CSMD2,CYP27A1,DACT3,DCN,DDR2,DOK5,ECM2,EMILIN1,FBLN5,FBN1,FCRL5,FGF7,FGFR1,FILIP1L,FNDC1,GEM,GGT5,GLI2,GLIS2,GPC6,GYPC,HSPA12B,IGF1,LAMA2,LRRC32,MFRP,MMP2,MRGPRF,MXRA5,MXRA8,MYL9,MY…	100
Connective Tissue Development and Function,Skeletal and Muscular System Development and Function,Tissue Development,Tissue Morphology	Morphology of epiphyseal growth plate	2.65e-07	COL10A1,CTSK,DDR2,FAM20C,GLI2,IGF1,PRRX1,PRRX2,ZNF521	9
Carbohydrate Metabolism	Catabolism of polysaccharide	2.65e-07	FMOD,GPC6,LUM,MMP2,OGN,OMD,POSTN,PRELP,SOD3	9
Cancer,Gastrointestinal Disease,Organismal Injury and Abnormalities	Hepatobiliary carcinoma	2.79e-07	ADAM12,ADAMTS2,AEBP1,ALPK2,AMPH,AOX1,ASPN,BNC2,C1QTNF1,CADM3,CCDC80,CDH11,CHRD,COL10A1,COL16A1,COL1A1,COL1A2,COL5A1,COL5A2,COL6A1,COL6A2,COL8A2,COMP,CPXM1,CPXM2,CR1,CSMD2,CTHRC1,CYP27A1,DACT1,DCN,DDR2,DPT,FAM20C,FBLN5,FBN1,FBXL7,FCRL5,FGFR1,FNDC1,GAS7,GGT5,GLI2,GREM1,HEPH,HIC1,HSD17B6,IGDCC4,IGF1,LAMA2,LMCD1,LRRC32,MFAP4,MFRP,MMP2,MRAS,MXRA5,MYLK,OLFML1,OLFML2B,P4HA3,PDGFRB,PDGFRL,PDZRN3,PDZRN4,P…	92
Cancer,Organismal Injury and Abnormalities	Upper aero-digestive squamous cell carcinoma	2.8e-07	ADAM12,ADAMTS12,ADORA1,AMPH,ASPN,BGN,BNC2,CDH11,CHI3L1,CHRD,COL10A1,COL1A1,COL1A2,COL5A1,COL6A2,CPXM2,CTHRC1,CYP27A1,DCN,DDR2,DOK5,DPT,FBXL7,FCRL5,FGF7,FGFR1,FNDC1,GPC6,HSD17B6,HTRA3,ITGA11,LAMA2,MFAP4,POSTN,PPFIA2,RIMBP2,RUNX1T1,SOD3,SPON1,SULF1,TAGLN,THY1,TMEM176B,UNC5C,VCAN,ZEB2,ZNF521	47
Cellular Development,Cellular Growth and Proliferation,Embryonic Development,Organismal Development,Tissue Development	Proliferation of mesenchymal cells	2.88e-07	CHRD,FGF7,FGFR1,GAS1,IGF1,PRRX1,PRRX2,RARRES2,WNT2	9
Cancer,Organismal Injury and Abnormalities	Upper aerodigestive tract carcinoma	3.41e-07	ADAM12,ADAMTS12,ADAMTS16,ADORA1,AMPH,AOX1,ASPN,BGN,BNC2,CDH11,CHI3L1,CHRD,COL10A1,COL1A1,COL1A2,COL5A1,COL6A2,COL8A1,CPXM2,CTHRC1,CYP27A1,DCN,DDR2,DOK5,DPT,FBXL7,FCRL5,FGF7,FGFR1,FNDC1,GPC6,HSD17B6,HTRA3,ITGA11,LAMA2,MFAP4,MFRP,MMP2,PDGFRL,PLXNC1,POSTN,PPFIA2,RIMBP2,RUNX1T1,SOD3,SPON1,SULF1,TAGLN,THY1,TMEM119,TMEM176B,UNC5C,VCAN,ZEB2,ZNF521	55
Carbohydrate Metabolism,Small Molecule Biochemistry	Catabolism of glycosaminoglycan	3.42e-07	FMOD,GPC6,LUM,OGN,OMD,PRELP,SOD3	7
Digestive System Development and Function,Gastrointestinal Disease	Abnormal morphology of digestive system	3.51e-07	ADAMTS2,AEBP1,ANTXR1,C4A/C4B,COL3A1,CTHRC1,CTSK,CYP27A1,DACT1,DCN,FAM20A,FAM20C,FGFR1,GAS1,GLI2,HTR2A,ITGA11,POSTN,PRRX1,PRRX2,SFRP4,SULF1,TGFB3,ZFPM2	24
Respiratory Disease,Respiratory System Development and Function	Abnormal morphology of respiratory system	4.04e-07	ADAMTS2,CLIP3,COL3A1,COL6A1,CTSK,DDR2,FAM20A,FBN1,GLI2,GPC6,IGF1,MFAP4,MMP2,PRRX1,RCN3,TGFB3	16
Cancer,Organismal Injury and Abnormalities	Development of carcinoma	4.22e-07	ADAMTS10,ADAMTS12,ADAMTS16,ADAMTS2,ADGRA2,ADORA1,AEBP1,ALPK2,ANGPTL2,ANTXR1,AOX1,ASPN,BGN,BNC2,C4A/C4B,CADM3,CCDC80,CCN4,CDH11,CHRD,CLIP3,COL14A1,COL1A1,COL1A2,COL3A1,COL5A1,COL5A2,COL6A1,COL6A2,COL6A3,COL8A1,COL8A2,COLEC12,COMP,CPVL,CPXM1,CPXM2,CR1,CSMD2,CYP27A1,DACT1,DACT3,DCN,DDR2,DOK5,ECM2,EMILIN1,EPYC,FAIM2,FBLN5,FBN1,FBXL7,FCRL5,FGF7,FGFR1,FILIP1L,FNDC1,GAS1,GASK1B,GEM,GGT5,GLI2,GLIS2,GPC6,…	130
Cancer,Organismal Injury and Abnormalities	Carcinoma in situ of breast and genitourinary system	4.26e-07	BGN,DACT1,FAM20C,GREM1,IGDCC4,LRRC15,NTNG2,OLFML2B,PDZRN3,POSTN	10
Cancer,Gastrointestinal Disease,Hepatic System Disease,Organismal Injury and Abnormalities	Liver cancer	4.62e-07	ADAM12,ADAMTS2,AEBP1,ALPK2,AMPH,AOX1,ASPN,BNC2,C1QTNF1,CADM3,CCDC80,CDH11,CHRD,COL10A1,COL16A1,COL1A1,COL1A2,COL5A1,COL5A2,COL6A1,COL6A2,COL8A2,COMP,CPXM1,CPXM2,CR1,CSMD2,CTHRC1,CYP27A1,DACT1,DCN,DDR2,DPT,FAM20C,FBLN5,FBN1,FBXL7,FCRL5,FGFR1,GAS7,GGT5,GLI2,GREM1,HEPH,HIC1,HSD17B6,IGDCC4,IGF1,LAMA2,LMCD1,LRRC32,MFAP4,MMP2,MRAS,MXRA5,MYLK,OLFML1,OLFML2B,PDGFRB,PDGFRL,PDZRN3,PDZRN4,PLXNC1,PNMA8B,POST…	90
Organismal Injury and Abnormalities	Wound	4.67e-07	AEBP1,COL1A1,COL3A1,COL5A1,DDR2,EMILIN1,FGF7,FGFR1,IGF1,LUM,PDGFRB,POSTN,SPARC,THBS2	14
Cancer,Hematological Disease,Immunological Disease,Organismal Injury and Abnormalities	Tumorigenesis of lymphocytes	4.87e-07	ADAMTS16,ADGRA2,ADORA1,AMPH,ANTXR1,ANXA6,BNC2,C1QTNF1,CDH11,CHI3L1,CHRD,COL1A1,COL1A2,COL3A1,COL6A1,COL6A2,COL6A3,COL8A2,CTSK,DCN,DDR2,DPT,FBN1,FGFR1,FILIP1L,FNDC1,GLI2,HIC1,IGF1,MMP2,PCOLCE,PDGFRB,PDLIM3,PDZRN3,POSTN,PPFIA2,RUNX1T1,SERPINF1,SPARC,SYNDIG1,TGFB3,THBS2,THY1,TIMP2,UNC5C,VCAM1,VCAN,ZEB2,ZNF521	49
Organismal Functions,Organismal Injury and Abnormalities,Tissue Morphology	Healing of wound	4.88e-07	AEBP1,COL1A1,COL3A1,COL5A1,DDR2,FGF7,FGFR1,IGF1,LUM,POSTN,SPARC,THBS2	12
Carbohydrate Metabolism	Metabolism of carbohydrate	5.1e-07	ADORA1,ASPN,BGN,DCN,FBN1,FGF7,FGFR1,FMOD,GPC6,HTR2A,IGF1,LUM,MMP2,OGN,OMD,PDGFRB,PLA2G5,POSTN,PRELP,PTGFR,SOD3,ST6GAL2,ST6GALNAC5,SULF1,TGFB3,VCAN,ZFPM2	27
Connective Tissue Development and Function,Skeletal and Muscular System Development and Function,Tissue Development	Volume of bone	5.46e-07	COL1A1,COL1A2,CTSK,FAM20C,GREM1,IGF1,MMP2,POSTN,SFRP4,SPON1,TMEM119	11
Cell-To-Cell Signaling and Interaction,Cellular Assembly and Organization,Tissue Development	Adhesion of cell-associated matrix	5.5e-07	ADAMTS12,COL3A1,ECM2,EMILIN1,FBLN5,ITGA11,POSTN,PPFIA2,VCAM1	9
Tissue Development	Branching of epithelial tissue	5.54e-07	ANGPTL2,DCN,FGF7,FGFR1,GEM,GLI2,GREM1,IGF1,LAMA2,TIMP2	10
Connective Tissue Disorders,Developmental Disorder,Hereditary Disorder,Immunological Disease,Organismal Injury and Abnormalities,Skeletal and Muscular Disorders	Autosomal dominant Ullrich congenital muscular dystrophy	6.63e-07	COL6A1,COL6A2,COL6A3	3
Connective Tissue Disorders,Dermatological Diseases and Conditions,Developmental Disorder,Hereditary Disorder,Metabolic Disease,Organismal Injury and Abnormalities,Skeletal and Muscular Disorders	Ehlers-Danlos syndrome type VIIA	6.63e-07	COL1A1,COL5A1,COL5A2	3
Skeletal and Muscular System Development and Function,Tissue Morphology	Strength of tendon	6.63e-07	COL14A1,FMOD,LUM	3
Dermatological Diseases and Conditions,Hair and Skin Development and Function,Organismal Injury and Abnormalities	Skin fragility	6.63e-07	ADAMTS2,DCN,LUM	3
Connective Tissue Disorders,Developmental Disorder,Hereditary Disorder,Immunological Disease,Organismal Injury and Abnormalities,Skeletal and Muscular Disorders	Autosomal recessive Ullrich congenital muscular dystrophy	6.63e-07	COL6A1,COL6A2,COL6A3	3
Digestive System Development and Function,Embryonic Development,Organ Development,Organismal Development	Development of incisor	6.97e-07	GAS1,GLI2,PRRX1,PRRX2	4
Cardiovascular System Development and Function	Morphology of vessel	7.14e-07	ADGRA2,COL3A1,COL5A1,FBLN5,FBN1,FMOD,HSPB7,IGF1,LUM,MMP2,PDGFRB,PRRX1,PRRX2,TGFB3,THBS2,TIMP2,VCAM1	17
Cancer,Organismal Injury and Abnormalities	Lymphoid cancer	7.23e-07	ADAM12,ADAMTS16,ADGRA2,ADORA1,AMPH,ANTXR1,ANXA6,BNC2,C1QTNF1,CDH11,CHI3L1,CHRD,COL1A1,COL1A2,COL3A1,COL6A1,COL6A2,COL6A3,COL8A2,CTSK,DCN,DDR2,DPT,FBN1,FGFR1,FILIP1L,FNDC1,GLI2,HIC1,IGF1,MMP2,PCOLCE,PDGFRB,PDLIM3,PDZRN3,POSTN,PPFIA2,RUNX1T1,SERPINF1,SPARC,SYNDIG1,TGFB3,THBS2,THY1,TIMP2,TWIST2,UNC5C,VCAM1,VCAN,ZEB2,ZNF521	51
Cancer,Gastrointestinal Disease,Hepatic System Disease,Organismal Injury and Abnormalities	Hepatobiliary system cancer	7.52e-07	ADAM12,ADAMTS2,AEBP1,ALPK2,AMPH,AOX1,ASPN,BNC2,C1QTNF1,CADM3,CCDC80,CDH11,CHRD,COL10A1,COL16A1,COL1A1,COL1A2,COL5A1,COL5A2,COL6A1,COL6A2,COL8A2,COMP,CPXM1,CPXM2,CR1,CSMD2,CTHRC1,CYP27A1,DACT1,DCN,DDR2,DPT,FAM20C,FBLN5,FBN1,FBXL7,FCRL5,FGFR1,FNDC1,GAS7,GGT5,GLI2,GREM1,HEPH,HIC1,HSD17B6,IGDCC4,IGF1,LAMA2,LMCD1,LRRC32,MFAP4,MFRP,MMP2,MRAS,MXRA5,MYLK,OLFML1,OLFML2B,P4HA3,PDGFRB,PDGFRL,PDZRN3,PDZRN4,P…	93
Connective Tissue Development and Function,Connective Tissue Disorders,Organismal Development,Organismal Injury and Abnormalities,Skeletal and Muscular Disorders,Skeletal and Muscular System Development and Function,Tissue Development	Abnormal morphology of skull	7.58e-07	ANTXR1,BGN,CTSK,DDR2,FAM20C,FMOD,GAS1,GLI2,GPC6,MMP2,PRRX1,PRRX2,SULF1	13
Cancer,Hematological Disease,Immunological Disease,Organismal Injury and Abnormalities	T-cell non-Hodgkin lymphoma	7.89e-07	ADORA1,C1QTNF1,CDH11,COL1A1,COL1A2,COL3A1,COL6A1,COL6A2,DCN,FBN1,FNDC1,HIC1,MMP2,PCOLCE,PDGFRB,SERPINF1,SPARC,TGFB3,THY1,TIMP2,VCAM1	21
Organ Morphology	Morphology of skin	8.05e-07	ADAMTS2,BGN,COL5A1,COL5A2,DCN,DPT,FBLN5,FBN1,FGF7,FGFR1,FMOD,HEPH,IGF1,LUM,TGFB3,THBS2	16
Connective Tissue Disorders,Developmental Disorder,Gastrointestinal Disease,Organismal Injury and Abnormalities,Skeletal and Muscular Disorders	Abnormality of mandible	8.16e-07	BGN,CTSK,FMOD,GLI2,MMP2,POSTN,PRRX1,PRRX2	8
Connective Tissue Development and Function,Skeletal and Muscular System Development and Function,Tissue Development	Ossification of bone	8.87e-07	BGN,FMOD,GLI2,IGF1,MMP2,PRRX1,PRRX2,SFRP2,SFRP4,TGFB3,TMEM119	11
Cancer,Organismal Injury and Abnormalities,Respiratory Disease	Lung carcinoma	9.66e-07	ADAM12,ADAMTS12,ADORA1,ALPK2,ANTXR1,AOX1,BGN,COL1A1,COL3A1,COL5A1,COL6A3,COMP,CR1,CSMD2,DCN,DDR2,DOK5,DPT,FAIM2,FBLN5,FBN1,FBXL7,FCRL5,FGF7,FGFR1,GAS1,GEM,GPC6,GYPC,HEPH,HSD17B6,IGF1,LAMA2,LMCD1,LUM,MMP2,MXRA5,MYL9,NAP1L3,NTM,PDGFRB,PODN,PRELP,RUNX1T1,SCARF2,SFRP4,SPARC,SYNDIG1,TCEAL7,TMEM176A,TWIST2,VCAM1,VCAN,WNT2,XPNPEP2,ZFPM2	56
Dermatological Diseases and Conditions,Developmental Disorder,Hereditary Disorder,Metabolic Disease,Organismal Injury and Abnormalities	Hutchinson-Gilford progeria syndrome	9.98e-07	COL10A1,COL8A2,COLEC12,COMP,DPT,PRRX2,SGCD,THBS2,TWIST2	9
Cellular Movement	Migration of epithelial cells	1.03e-06	FBLN5,FGF7,FGFR1,IGF1,MMP2,MRAS,POSTN,SERPINF1,TGFB3,THBS2	10
Cardiovascular System Development and Function,Tissue Morphology	Morphology of blood vessel	1.04e-06	ADGRA2,COL3A1,COL5A1,FBLN5,FBN1,FMOD,HSPB7,IGF1,LUM,MMP2,PDGFRB,PRRX1,PRRX2,TGFB3,THBS2,TIMP2	16
Cancer,Hematological Disease,Organismal Injury and Abnormalities	Hematologic cancer of cells	1.06e-06	ADAMTS16,ADGRA2,ADORA1,AMPH,ANTXR1,ANXA6,BNC2,C1QTNF1,CDH11,CHI3L1,CHRD,COL1A1,COL1A2,COL3A1,COL6A1,COL6A2,COL6A3,COL8A2,DCN,DDR2,DPT,FBN1,FGFR1,FILIP1L,FNDC1,GLI2,HIC1,IGF1,MMP2,PCOLCE,PDGFRB,PDLIM3,PDZRN3,POSTN,PPFIA2,RUNX1T1,SERPINF1,SPARC,SYNDIG1,TGFB3,THBS2,THY1,TIMP2,UNC5C,VCAM1,VCAN,ZEB2,ZNF521	48
Cellular Development,Cellular Growth and Proliferation,Organ Development,Skeletal and Muscular System Development and Function,Tissue Development	Proliferation of smooth muscle cells	1.17e-06	CCN4,COL1A1,FBLN5,IGF1,LMCD1,MMP2,OGN,PDGFRB,POSTN,PRRX1,PTGDS,SPARC,TGFB3,VCAN,WNT2	15
Cardiovascular System Development and Function,Cellular Development,Cellular Function and Maintenance,Cellular Growth and Proliferation,Organismal Development,Tissue Development	Endothelial cell development	1.24e-06	ADAMTS2,COL1A1,COL1A2,COL8A1,COL8A2,COMP,FGFR1,IGF1,MMP2,SERPINF1,SMOC2,SPARC,SULF1,THBS2,THY1,TIMP2,VCAM1,WNT2	18
Cancer,Hematological Disease,Immunological Disease,Organismal Injury and Abnormalities	Neoplasia of leukocytes	1.4e-06	ADAMTS16,ADGRA2,ADORA1,AMPH,ANTXR1,ANXA6,BNC2,C1QTNF1,C4A/C4B,CDH11,CHI3L1,CHRD,COL1A1,COL1A2,COL3A1,COL6A1,COL6A2,COL6A3,COL8A2,CTSK,DCN,DDR2,DPT,FBN1,FGFR1,FILIP1L,FNDC1,GLI2,HIC1,IGF1,MMP2,PCOLCE,PDGFRB,PDLIM3,PDZRN3,POSTN,PPFIA2,RUNX1T1,SERPINF1,SPARC,SYNDIG1,TGFB3,THBS2,THY1,TIMP2,UNC5C,VCAM1,VCAN,ZEB2,ZNF521	50
Dermatological Diseases and Conditions,Organ Morphology,Organismal Injury and Abnormalities	Abnormal morphology of dermis	1.45e-06	BGN,COL5A1,COL5A2,DCN,DPT,IGF1,LUM	7
Cancer,Organismal Injury and Abnormalities	Advanced extracranial solid tumor	1.49e-06	ADAM12,ANGPTL2,C4A/C4B,COL6A3,COLEC12,DDR2,FGFR1,ISLR,LMCD1,MMP2,OLFML3,PCOLCE,PDGFRB,PDLIM3,PDZRN3,POSTN,PRRX1,PRRX2,TMEM176B,TWIST2,VCAM1,VCAN,ZEB2,ZFPM2	24
Cancer,Organismal Injury and Abnormalities	Visceral metastasis	1.56e-06	ADAM12,ANGPTL2,COL6A3,COLEC12,DDR2,FGFR1,ISLR,LMCD1,MMP2,OLFML3,PCOLCE,PDGFRB,PDLIM3,PDZRN3,POSTN,PRRX1,PRRX2,VCAM1,ZEB2	19
Cancer,Organismal Injury and Abnormalities,Reproductive System Disease	Endometrial carcinoma	1.58e-06	ADAMTS12,ADAMTS16,ADAMTS2,ALPK2,AOX1,ASPN,BNC2,CADM3,CCN4,CHRD,CLIP3,COL14A1,COL3A1,COL5A1,COL6A3,COLEC12,CR1,DACT1,DCN,DDR2,ECM2,EPYC,FBLN5,FBN1,FGFR1,FILIP1L,FNDC1,GASK1B,GYPC,HEPH,HTR2A,ISLR,KIAA1755,LAMA2,LUM,MMP2,MYL9,NEGR1,OLFML1,OLFML2B,PDZRN3,PDZRN4,PLA2G5,PLXNC1,PNMA8B,PPFIA2,PTGFR,RIMBP2,RUNX1T1,SFRP4,SNED1,SPON1,SULF1,TCEAL7,TIMP2,TWIST2,UNC5C,VCAN,ZCCHC24,ZEB2,ZFPM2	61
Cancer,Organismal Injury and Abnormalities	Secondary tumor	1.58e-06	ADAM12,ANGPTL2,C4A/C4B,CCDC80,CCN4,COL6A3,COLEC12,CTHRC1,DDR2,FGFR1,GAS7,HIC1,IGF1,ISLR,LMCD1,LRRC32,MMP2,OLFML3,PCOLCE,PDGFRB,PDLIM3,PDZRN3,POSTN,PRRX1,PRRX2,SERPINF1,SMOC2,SOD3,TGFB3,THY1,TWIST2,VCAM1,VCAN,ZEB2	34
Cancer,Organismal Injury and Abnormalities	Advanced malignant tumor	1.61e-06	ADAM12,ANGPTL2,C4A/C4B,CCDC80,CCN4,COL6A3,COLEC12,CTHRC1,DDR2,FGFR1,GAS7,HIC1,IGF1,ISLR,LMCD1,LRRC32,MMP2,OLFML3,PCOLCE,PDGFRB,PDLIM3,PDZRN3,POSTN,PRRX1,PRRX2,SERPINF1,SMOC2,SOD3,TGFB3,THY1,TMEM176B,TWIST2,VCAM1,VCAN,ZEB2,ZFPM2	36
Cellular Movement,Hematological System Development and Function,Immune Cell Trafficking	Cell movement of leukocytes	1.64e-06	ADORA1,ANGPTL2,BGN,C4A/C4B,CLEC11A,COL1A1,CR1,DCN,DDR2,GLIS2,GREM1,LUM,MMP2,MYLK,PLA2G5,PLXNC1,PNOC,PTGDS,RARRES2,RSPO3,SERPINF1,SOD3,SPARC,THBS2,THY1,TIMP2,TNFSF4,VCAM1,VCAN	29
Cancer,Organismal Injury and Abnormalities	Lymphoreticular neoplasm	1.68e-06	ADAMTS12,ADGRA2,ADORA1,AMPH,ANTXR1,ANXA6,BNC2,C1QTNF1,C4A/C4B,CDH11,CHI3L1,CHRD,COL16A1,COL1A1,COL1A2,COL3A1,COL5A2,COL6A1,COL6A2,COL6A3,COL8A2,CR1,DCN,DDR2,DPT,FBN1,FBXL7,FGFR1,FILIP1L,FNDC1,GLI2,GREM1,HIC1,IGF1,LUM,MMP2,MXRA5,MYL9,NAP1L3,PCOLCE,PDGFRB,PDLIM3,PDZRN3,PLXNC1,POSTN,PPFIA2,RUNX1T1,SERPINF1,SPARC,SYNDIG1,TGFB3,THBS2,THY1,TIMP2,UNC5C,VCAM1,XPNPEP2,ZEB2,ZNF521	59
Cancer,Neurological Disease,Organismal Injury and Abnormalities	Central nervous system cancer	1.75e-06	ADAM12,ADAMTS12,ADGRA2,ADORA1,ALPK2,AOX1,CCDC80,CHI3L1,CLEC11A,COL1A1,COL1A2,COL3A1,COL6A2,DDR2,DPT,FGFR1,FNDC1,GLI2,HTRA3,IGF1,LRRC32,LUM,MMP2,NAP1L3,NEGR1,OLFML1,PCBP3,PDGFRB,PODNL1,PTGDS,RARRES2,SPON1,TAGLN,VCAM1,ZEB2	35
Connective Tissue Development and Function,Connective Tissue Disorders,Organ Morphology,Organismal Injury and Abnormalities,Skeletal and Muscular Disorders,Skeletal and Muscular System Development and Function,Tissue Development	Abnormal morphology of long bones	1.8e-06	ANTXR1,BGN,GLI2,IGF1,PCOLCE,PRRX1,SFRP4	7
Connective Tissue Development and Function,Connective Tissue Disorders,Organ Morphology,Organismal Injury and Abnormalities,Skeletal and Muscular Disorders,Skeletal and Muscular System Development and Function,Tissue Development,Tissue Morphology	Abnormal morphology of articular cartilage	1.8e-06	BGN,FMOD,LUM,MMP2	4
Dental Disease,Digestive System Development and Function,Gastrointestinal Disease,Organismal Development,Organismal Injury and Abnormalities,Tissue Morphology	Abnormal morphology of enamel	1.8e-06	FAM20A,FAM20C,ITGA11,POSTN	4
Cellular Movement,Connective Tissue Development and Function	Cell movement of fibroblasts	1.84e-06	COL1A1,DDR2,DPT,FBN1,FGFR1,MRAS,POSTN,SERPINF1,SPARC,TGFB3,THBS2,TIMP2	12
Cancer,Gastrointestinal Disease,Organismal Injury and Abnormalities	Metastatic colorectal cancer	1.97e-06	ANGPTL2,COL6A3,COLEC12,DDR2,FGFR1,ISLR,MMP2,OLFML3,PCOLCE,PDGFRB,PDLIM3,PDZRN3,PRRX1,PRRX2,VCAM1	15
Cardiovascular System Development and Function	Morphogenesis of cardiovascular system	1.98e-06	ALPK2,COL1A1,COL5A1,COMP,EMILIN1,FGFR1,MMP2,PRRX1,PRRX2,SFRP2,TIMP2,VCAM1,WNT2,ZFPM2	14
Cardiovascular Disease,Cardiovascular System Development and Function,Organismal Injury and Abnormalities,Tissue Morphology	Abnormal morphology of blood vessel	1.98e-06	ADGRA2,COL3A1,COL5A1,FBN1,FMOD,HSPB7,IGF1,LUM,MMP2,PDGFRB,PRRX1,PRRX2,TGFB3,THBS2	14
Connective Tissue Disorders,Organismal Injury and Abnormalities,Skeletal and Muscular Disorders,Skeletal and Muscular System Development and Function	Abnormal morphology of joint	1.99e-06	ANTXR1,BGN,FMOD,GAS1,GLI2,LUM,MMP2	7
Embryonic Development,Organismal Development	Morphogenesis of embryo	2.05e-06	ADAMTS16,DACT1,FGF7,FGFR1,GAS1,GLI2,GREM1,PRRX1,PRRX2,SFRP2,TGFB3,TIMP2,ZEB2,ZFPM2	14
Connective Tissue Disorders,Developmental Disorder,Organismal Injury and Abnormalities,Skeletal and Muscular Disorders	Dysplasia of bone	2.07e-06	COL10A1,COL1A1,COL1A2,FAM20C,FGFR1,SERPINF1,SFRP4,SPARC	8
Skeletal and Muscular Disorders	Abnormality of lower limb	2.27e-06	BGN,COL10A1,CTSK,FAM20C,FMOD,GLI2,GPC6,IGF1,LUM,PCOLCE,PRRX1,SPON1	12
Organismal Injury and Abnormalities	Calcinosis	2.42e-06	FAM20A,MMP2,PDGFRB,POSTN,SFRP4,SGCD,SPARC,TIMP2	8
Cellular Movement	Cell movement of myeloid cells	2.49e-06	ADORA1,ANGPTL2,C4A/C4B,CLEC11A,COL1A1,CR1,DDR2,GLIS2,GREM1,LUM,MYLK,PLA2G5,PNOC,PTGDS,RARRES2,RSPO3,SERPINF1,SOD3,THBS2,TIMP2,TNFSF4,VCAM1,VCAN	23
Connective Tissue Disorders,Developmental Disorder,Hereditary Disorder,Immunological Disease,Organismal Injury and Abnormalities,Skeletal and Muscular Disorders	Bethlem myopathy	2.63e-06	COL6A1,COL6A2,COL6A3	3
Cellular Assembly and Organization,Tissue Development	Formation of microfibrils	2.63e-06	ADAMTS10,COL6A3,FBN1	3
Cellular Movement	Cell movement of tumor cell lines	2.72e-06	ADAM12,CCN4,CDH11,COL1A1,DCN,DDR2,FAIM2,FBLN5,FBN1,FGF7,FGFR1,HIC1,HTR2A,IGF1,LMCD1,LPAR4,MIR100HG,MMP2,MRAS,POSTN,PRRX1,RARRES2,SERPINF1,SFRP4,SMOC2,SPARC,SULF1,TGFB3,THBS2,TIMP2,TWIST2,VCAM1,VCAN,ZEB2	34
Connective Tissue Development and Function,Connective Tissue Disorders,Organismal Injury and Abnormalities,Skeletal and Muscular Disorders,Skeletal and Muscular System Development and Function,Tissue Development	Abnormal morphology of trabecular bone	2.82e-06	BGN,COL10A1,CTSK,FAM20C,IGF1,MMP2,PCOLCE,SPARC	8
Connective Tissue Disorders,Organismal Injury and Abnormalities,Skeletal and Muscular Disorders	Non-traumatic arthropathy	2.86e-06	ADAM12,ADAMTS10,ADAMTS12,ADAMTS16,ADAMTS2,ALPK2,ASPN,BGN,C4A/C4B,CDH11,CHI3L1,COL10A1,COL3A1,COMP,CR1,FBXL7,FGFR1,FMOD,HTR2A,IGF1,LUM,MMP2,PDGFRL,POSTN,PTGDS,RARRES2,TIMP2,TNFSF4,VCAM1	29
Cancer,Hematological Disease,Immunological Disease,Organismal Injury and Abnormalities	Lymphocytic cancer	2.9e-06	ADAMTS16,ADGRA2,ADORA1,AMPH,ANTXR1,ANXA6,BNC2,C1QTNF1,CDH11,CHI3L1,CHRD,COL1A1,COL1A2,COL3A1,COL6A1,COL6A2,COL6A3,COL8A2,CTSK,DCN,DDR2,DPT,FBN1,FGFR1,FILIP1L,FNDC1,GLI2,HIC1,IGF1,MMP2,PCOLCE,PDGFRB,PDLIM3,PDZRN3,POSTN,PPFIA2,RUNX1T1,SERPINF1,SPARC,SYNDIG1,TGFB3,THBS2,THY1,TIMP2,UNC5C,VCAM1,VCAN,ZEB2,ZNF521	49
Cellular Movement,Hematological System Development and Function,Immune Cell Trafficking,Inflammatory Response	Cell movement of phagocytes	2.96e-06	ADORA1,ANGPTL2,C4A/C4B,CLEC11A,COL1A1,CR1,DDR2,GLIS2,GREM1,LUM,MYLK,PLXNC1,PNOC,PTGDS,RARRES2,RSPO3,SERPINF1,SOD3,THBS2,TIMP2,TNFSF4,VCAM1,VCAN	23
Immunological Disease	Systemic autoimmune syndrome	3.01e-06	ADAM12,ADAMTS2,ALPK2,BGN,C4A/C4B,CDH11,CHI3L1,COL10A1,COL14A1,COL1A1,COL1A2,COL3A1,COL5A1,COL5A2,COL6A1,COL6A2,COL6A3,COL8A1,COMP,CR1,DPT,FBXL7,HSPB2,HTR2A,IGF1,LRRC32,LUM,MMP2,PDGFRL,PTGFR,RARRES2,SGCD,SOD3,TAGLN,TMEM119,TMEM176A,TMEM176B,TNFSF4,VCAM1	39
Cancer,Hematological Disease,Organismal Injury and Abnormalities	Lymphocytic neoplasm	3.01e-06	ADAMTS16,ADGRA2,ADORA1,AMPH,ANTXR1,ANXA6,BNC2,C1QTNF1,CDH11,CHI3L1,CHRD,COL1A1,COL1A2,COL3A1,COL6A1,COL6A2,COL6A3,COL8A2,CTSK,DCN,DDR2,DPT,FBN1,FGFR1,FILIP1L,FNDC1,GLI2,HIC1,IGF1,MMP2,PCOLCE,PDGFRB,PDLIM3,PDZRN3,POSTN,PPFIA2,RUNX1T1,SERPINF1,SPARC,SYNDIG1,TGFB3,THBS2,THY1,TIMP2,UNC5C,VCAM1,VCAN,ZEB2,ZNF521	49
Connective Tissue Development and Function,Skeletal and Muscular System Development and Function,Tissue Development	Volume of trabecular bone	3.04e-06	COL1A1,CTSK,FAM20C,GREM1,IGF1,SFRP4,SPON1,TMEM119	8
Connective Tissue Disorders,Inflammatory Disease,Inflammatory Response,Organismal Injury and Abnormalities,Skeletal and Muscular Disorders	Inflammation of joint	3.46e-06	ADAM12,ADAMTS10,ADAMTS12,ADAMTS16,ADAMTS2,ALPK2,ASPN,BGN,C4A/C4B,CDH11,CHI3L1,COL10A1,COL3A1,COMP,CR1,DDR2,FBXL7,FGFR1,FMOD,HTR2A,IGF1,LUM,MMP2,PDGFRB,PDGFRL,POSTN,PTGDS,RARRES2,SOD3,TIMP2,TNFSF4,VCAM1	32
Connective Tissue Development and Function,Skeletal and Muscular System Development and Function,Tissue Morphology	Quantity of bone cells	3.59e-06	BGN,COL1A1,CTSK,DCN,DKK2,IGF1,MMP2,POSTN,SFRP4,SPARC,ZNF521	11
Connective Tissue Development and Function,Tissue Morphology	Quantity of connective tissue	3.63e-06	ADAM12,AEBP1,ANGPTL2,BGN,CCDC80,CDH11,CLEC11A,COL1A1,CTSK,DCN,DKK2,DPT,FGFR1,GLI2,IGF1,MMP2,PDGFRB,POSTN,RUNX1T1,SFRP4,SPARC,ZEB2,ZNF521	23
Carbohydrate Metabolism	Synthesis of carbohydrate	3.7e-06	ADORA1,ASPN,BGN,DCN,FGF7,FGFR1,FMOD,GPC6,HTR2A,IGF1,LUM,OGN,OMD,PDGFRB,PLA2G5,PRELP,PTGFR,ST6GALNAC5,TGFB3,VCAN,ZFPM2	21
Cellular Movement	Cell movement of connective tissue cells	3.8e-06	COL1A1,DDR2,DPT,FBN1,FGFR1,IGF1,MRAS,POSTN,SERPINF1,SPARC,TGFB3,THBS2,TIMP2	13
Dermatological Diseases and Conditions,Organismal Injury and Abnormalities	Formation of skin lesion	3.91e-06	AEBP1,ANGPTL2,CCN4,CDH11,CLEC11A,COL3A1,GLI2,IGF1,LUM	9
Renal and Urological System Development and Function	Morphology of urinary system	3.94e-06	BGN,C4A/C4B,CYP27A1,DACT1,DACT3,DCN,FAM20A,FGF7,GLIS2,GREM1,IGF1,ITGA11,MYLK,PDGFRB,SPARC,ZNF521	16
Gastrointestinal Disease,Organismal Injury and Abnormalities	Benign oral disorder	4.08e-06	ANTXR1,C4A/C4B,CDH11,CHRD,COL16A1,COMP,FAM20A,FGFR1,GAS1,GLI2,GPC6,LRRC15,PDGFRB,POSTN,SFRP4,SMOC2,TGFB3,TWIST2,VCAM1	19
Cellular Development,Cellular Growth and Proliferation,Connective Tissue Development and Function,Tissue Development	Proliferation of adipocytes	4.1e-06	BGN,DCN,FGF7,FGFR1,IGF1	5
Cancer,Neurological Disease,Organismal Injury and Abnormalities	Central nervous system tumor	4.12e-06	ADAM12,ADAMTS12,ADGRA2,ADORA1,ALPK2,AOX1,CCDC80,CHI3L1,CLEC11A,COL14A1,COL1A1,COL1A2,COL3A1,COL6A1,COL6A2,DDR2,DPT,FGFR1,FNDC1,GLI2,HTRA3,IGF1,LRRC32,LUM,MMP2,NAP1L3,NEGR1,OLFML1,PCBP3,PDGFRB,PODNL1,PTGDS,RARRES2,SPARC,SPON1,TAGLN,VCAM1,ZEB2	38
Embryonic Development,Organismal Development	Development of abdomen	4.13e-06	ADAMTS16,AEBP1,CYP27A1,CYS1,FBN1,FGF7,FGFR1,GEM,GLI2,GLIS2,GREM1,IGF1,ITGA11,MMP2,PDGFRB,RSPO1,RSPO3,SULF1,TIMP2,VCAM1,VCAN,ZEB2,ZNF521	23
Cellular Movement,Skeletal and Muscular System Development and Function	Cell movement of vascular smooth muscle cells	4.14e-06	BGN,CCN4,COMP,FBLN5,FGFR1,IGF1,MMP2,PDGFRB,POSTN	9
Connective Tissue Development and Function,Nervous System Development and Function,Organ Morphology,Organismal Development,Skeletal and Muscular System Development and Function,Tissue Development	Morphology of vertebrae	4.25e-06	ANTXR1,COL10A1,COL1A2,CTSK,DACT1,FAM20C,GLI2,PRRX1,SFRP2,SULF1	10
Cancer,Neurological Disease,Organismal Injury and Abnormalities	Nervous system neoplasm	4.32e-06	ADAM12,ADAMTS12,ADGRA2,ADORA1,ALPK2,AOX1,C4A/C4B,CCDC80,CHI3L1,CLEC11A,COL14A1,COL1A1,COL1A2,COL3A1,COL6A1,COL6A2,DDR2,DPT,FGFR1,FNDC1,GLI2,HTRA3,IGF1,LRRC32,LUM,MMP2,MYL9,NAP1L3,NEGR1,OLFML1,PCBP3,PDGFRB,PODNL1,PTGDS,RARRES2,SPARC,SPON1,TAGLN,VCAM1,ZEB2	40
Cardiovascular System Development and Function	Morphology of vasculature	4.35e-06	ADGRA2,COL3A1,COL5A1,FBLN5,FBN1,FMOD,HSPB7,IGF1,LUM,MMP2,PDGFRB,PRRX1,PRRX2,TGFB3,THBS2,TIMP2,WNT2	17
Cellular Movement	Invasion of tumor cell lines	4.69e-06	ADAM12,CCN4,CDH11,CHRD,CTSK,DCN,DDR2,FAIM2,FBLN5,FGF7,FGFR1,HIC1,HTRA3,IGF1,LPAR4,MMP2,POSTN,PRRX1,SERPINF1,SPARC,ST6GALNAC5,SULF1,TAGLN,TGFB3,TIMP2,TWIST2,VCAM1,VCAN,ZEB2	29
Cellular Movement,Connective Tissue Development and Function	Migration of fibroblasts	4.7e-06	COL1A1,DDR2,DPT,FGFR1,MRAS,POSTN,SERPINF1,TGFB3,THBS2,TIMP2	10
Skeletal and Muscular System Development and Function	Morphology of axial skeleton	4.83e-06	ANTXR1,COL10A1,COL1A2,CTSK,DACT1,FAM20C,FBN1,FGFR1,GLI2,PRRX1,SFRP2,SULF1	12
Carbohydrate Metabolism,Small Molecule Biochemistry	Biosynthesis of keratan sulfate	4.92e-06	FMOD,LUM,OGN,OMD,PRELP	5
Connective Tissue Development and Function,Skeletal and Muscular System Development and Function	Bone mineral density	5.08e-06	BGN,CCN4,CTSK,DCN,DKK2,FAM20C,IGF1,MMP2,POSTN,SPARC,THBS2	11
Connective Tissue Development and Function,Connective Tissue Disorders,Organismal Injury and Abnormalities,Skeletal and Muscular Disorders,Skeletal and Muscular System Development and Function,Tissue Development	Abnormal morphology of diaphysis	5.35e-06	BGN,CTSK,GPC6,SFRP2	4
Organ Morphology,Organismal Development,Renal and Urological System Development and Function	Morphology of kidney	5.75e-06	BGN,C4A/C4B,CYP27A1,DACT1,DACT3,DCN,FAM20A,FGF7,GLIS2,GREM1,IGF1,ITGA11,PDGFRB,SPARC,ZNF521	15
Cellular Development,Cellular Growth and Proliferation,Embryonic Development,Organ Development,Organismal Development,Skeletal and Muscular System Development and Function,Tissue Development	Formation of muscle cells	5.77e-06	ADAM12,COMP,FGFR1,FILIP1L,IGF1,LAMA2,MYLK,PDGFRB,RSPO1,SGCD,VCAM1	11
Cancer,Hematological Disease,Immunological Disease,Organismal Injury and Abnormalities	Angioimmunoblastic T-cell lymphoma	6.27e-06	C1QTNF1,CDH11,COL6A1,COL6A2,FNDC1,PCOLCE,SERPINF1,TGFB3,THY1,VCAM1	10
Embryonic Development,Organismal Development,Tissue Development	Development of mandibular cartilage	6.54e-06	GAS1,PRRX1,PRRX2	3
Connective Tissue Disorders,Developmental Disorder,Gastrointestinal Disease,Neurological Disease,Organismal Development,Organismal Injury and Abnormalities,Skeletal and Muscular Disorders	Microform holoprosencephaly	6.54e-06	FGFR1,GAS1,GLI2	3
Cancer,Organismal Injury and Abnormalities,Reproductive System Disease,Skeletal and Muscular Disorders	Uterine leiomyoma	6.55e-06	ADAM12,CHRDL2,COL6A3,DPT,ECM2,FBN1,FMOD,HSPB7,MMP2,NEGR1,PLXNC1,TGFB3,VCAN	13
Cancer,Hematological Disease,Organismal Injury and Abnormalities	Mature lymphocytic neoplasm	6.92e-06	ADAMTS16,AMPH,ANTXR1,ANXA6,BNC2,C1QTNF1,CDH11,CHRD,COL1A1,COL1A2,COL3A1,COL6A1,COL6A2,COL8A2,CTSK,DPT,FBN1,FGFR1,FILIP1L,FNDC1,GLI2,HIC1,IGF1,MMP2,PCOLCE,PDGFRB,PDLIM3,PDZRN3,POSTN,PPFIA2,SERPINF1,SPARC,SYNDIG1,TGFB3,THBS2,THY1,TIMP2,UNC5C,VCAM1,VCAN,ZNF521	41
Cancer,Organismal Injury and Abnormalities,Reproductive System Disease	Uterine carcinoma	6.92e-06	ADAMTS12,ADAMTS16,ADAMTS2,ALPK2,AOX1,ASPN,BNC2,CADM3,CCN4,CDH11,CHRD,CLIP3,COL14A1,COL3A1,COL5A1,COL6A3,COLEC12,CR1,DACT1,DCN,DDR2,ECM2,EPYC,FBLN5,FBN1,FGFR1,FILIP1L,FNDC1,GASK1B,GYPC,HEPH,HTR2A,ISLR,KIAA1755,LAMA2,LUM,MMP2,MYL9,NEGR1,OLFML1,OLFML2B,PDZRN3,PDZRN4,PLA2G5,PLXNC1,PNMA8B,PPFIA2,PTGFR,RIMBP2,RUNX1T1,SFRP4,SNED1,SPON1,SULF1,TCEAL7,TIMP2,TWIST2,UNC5C,VCAN,ZCCHC24,ZEB2,ZFPM2	62
Cellular Movement,Skeletal and Muscular System Development and Function	Migration of smooth muscle cells	7.22e-06	BGN,CCN4,COL1A1,COMP,FBLN5,FGFR1,IGF1,PDGFRB,POSTN,VCAN	10
Cellular Development,Cellular Growth and Proliferation,Connective Tissue Development and Function,Tissue Development	Proliferation of adipoblasts	7.24e-06	BGN,DCN,FGF7,FGFR1	4
Connective Tissue Disorders,Dermatological Diseases and Conditions,Developmental Disorder,Hereditary Disorder,Metabolic Disease,Organismal Injury and Abnormalities,Skeletal and Muscular Disorders	Autosomal recessive Ehlers-Danlos syndrome	7.24e-06	ADAMTS2,AEBP1,COL1A2,COL3A1	4
Cellular Assembly and Organization	Organization of organelle	8e-06	ADAM12,ADAMTS2,BGN,CADM3,CDH11,COL14A1,COL1A1,COL1A2,COL3A1,COL5A1,COL5A2,COMP,CTHRC1,DACT1,DCN,DDR2,DPT,GEM,GREM1,MFAP4,PDLIM3,SFRP2,SPARC	23
Cellular Movement	Migration of connective tissue cells	8e-06	COL1A1,DDR2,DPT,FGFR1,IGF1,MRAS,POSTN,SERPINF1,TGFB3,THBS2,TIMP2	11
Connective Tissue Development and Function,Connective Tissue Disorders,Gastrointestinal Disease,Organ Morphology,Organismal Development,Organismal Injury and Abnormalities,Skeletal and Muscular Disorders,Skeletal and Muscular System Development and Function,Tissue Development	Abnormal morphology of jaw bone	8.02e-06	BGN,CTSK,FAM20C,FMOD,GLI2,MMP2,PRRX1,PRRX2	8
Cancer,Organismal Injury and Abnormalities,Reproductive System Disease	Endometrial adenocarcinoma	8.19e-06	ADAMTS12,ADAMTS16,ADAMTS2,ALPK2,AOX1,ASPN,BNC2,CCN4,CLIP3,COL14A1,COL5A1,COL6A3,COLEC12,CR1,DACT1,DCN,DDR2,ECM2,EPYC,FBLN5,FBN1,FGFR1,FILIP1L,FNDC1,GASK1B,GYPC,HEPH,HTR2A,KIAA1755,LAMA2,LUM,MYL9,NEGR1,OLFML1,OLFML2B,PDZRN4,PLA2G5,PLXNC1,PNMA8B,PPFIA2,PTGFR,RIMBP2,RUNX1T1,SFRP4,SULF1,TCEAL7,TIMP2,TWIST2,UNC5C,VCAN,ZCCHC24,ZEB2,ZFPM2	53
Organismal Survival	Morbidity or mortality	8.37e-06	ADAM12,ADGRA2,ADORA1,AEBP1,AMPH,ANTXR1,BGN,C4A/C4B,CHRD,CLIP3,COL10A1,COL3A1,COL5A1,COL5A2,COL6A2,DACT1,DCN,FAM20A,FAM20C,FBN1,FGF7,FGFR1,GAS1,GGT5,GLI2,GLIS2,GLT8D2,GPC6,GREM1,HIC1,HSPB7,IGF1,ITGA11,LAMA2,LRRC32,LUM,MMP2,PDGFRB,PLA2G5,POSTN,PRRX1,PRRX2,RCN3,RSPO1,RSPO3,SFRP2,SFRP4,SGCD,SOD3,SULF1,TGFB3,THBS2,TIMP2,TWIST2,VCAM1,VCAN,WNT2,ZEB2,ZFPM2,ZNF521	60
Connective Tissue Development and Function,Connective Tissue Disorders,Organismal Injury and Abnormalities,Skeletal and Muscular Disorders,Skeletal and Muscular System Development and Function,Tissue Development,Tissue Morphology	Abnormal morphology of epiphyseal growth plate	8.44e-06	COL10A1,DDR2,FAM20C,GLI2,IGF1,PRRX1,PRRX2	7
Gastrointestinal Disease,Hepatic System Disease,Organismal Injury and Abnormalities	Liver lesion	9.01e-06	ADAM12,ADAMTS10,ADAMTS2,ADGRA2,ADORA1,AEBP1,ALPK2,AMPH,AOX1,ASPN,BNC2,C1QTNF1,C4A/C4B,CADM3,CCDC80,CDH11,CHRD,COL10A1,COL16A1,COL1A1,COL1A2,COL3A1,COL5A1,COL5A2,COL6A1,COL6A2,COL6A3,COL8A2,COMP,CPXM1,CPXM2,CR1,CSMD2,CTHRC1,CTSK,CYP27A1,DACT1,DCN,DDR2,DPT,EPYC,FAM20C,FBLN5,FBN1,FBXL7,FCRL5,FGF7,FGFR1,GAS7,GGT5,GLI2,GREM1,HEPH,HIC1,HSD17B6,IGDCC4,IGF1,LAMA2,LMCD1,LRRC32,MFAP4,MMP2,MRAS,MXRA5,MYLK,O…	99
Connective Tissue Development and Function,Connective Tissue Disorders,Developmental Disorder,Gastrointestinal Disease,Organ Morphology,Organismal Development,Organismal Injury and Abnormalities,Skeletal and Muscular Disorders,Skeletal and Muscular System Development and Function,Tissue Development	Abnormal morphology of mandible	9.14e-06	BGN,CTSK,FMOD,GLI2,MMP2,PRRX1,PRRX2	7
Cancer,Dermatological Diseases and Conditions,Organismal Injury and Abnormalities	Non-melanoma skin cancer	9.33e-06	ADAM12,ADAMTS10,ANGPTL2,CDH11,COL1A2,COL6A3,CR1,CSMD2,DKK2,FBN1,FGFR1,FNDC1,ITGA11,KIAA1755,LPAR4,LRRC32,MYLK,PDGFRB,PLXNC1,POSTN,PPFIA2,RSPO1,RUNX1T1,TMEM119,VCAM1,VCAN	26
Cellular Development	Epithelial-mesenchymal transition	9.35e-06	ANGPTL2,CCN4,CDH11,DACT3,FBLN5,FGFR1,GLIS2,MMP2,MRAS,POSTN,TGFB3,ZEB2,ZFPM2	13
Cancer,Hematological Disease,Immunological Disease,Organismal Injury and Abnormalities	Mature T-cell neoplasm	9.62e-06	C1QTNF1,CDH11,COL1A1,COL1A2,COL3A1,COL6A1,COL6A2,FBN1,FNDC1,HIC1,MMP2,PCOLCE,PDGFRB,SERPINF1,SPARC,TGFB3,THY1,TIMP2,VCAM1	19
Cancer,Neurological Disease,Organismal Injury and Abnormalities	Central nervous system solid tumor	9.66e-06	ADAM12,ADAMTS12,ADGRA2,ADORA1,ALPK2,AOX1,CCDC80,CHI3L1,CLEC11A,COL14A1,COL1A1,COL1A2,COL3A1,COL6A1,COL6A2,DDR2,DPT,FGFR1,FNDC1,GLI2,HTRA3,IGF1,LRRC32,LUM,NAP1L3,NEGR1,OLFML1,PCBP3,PDGFRB,PODNL1,PTGDS,RARRES2,SPARC,SPON1,TAGLN,VCAM1,ZEB2	37
Connective Tissue Disorders,Organismal Injury and Abnormalities,Skeletal and Muscular Disorders,Skeletal and Muscular System Development and Function	Abnormal morphology of axial skeleton	9.75e-06	ANTXR1,COL10A1,CTSK,DACT1,FAM20C,FBN1,FGFR1,GLI2,PRRX1,SFRP2,SULF1	11
Cancer,Gastrointestinal Disease,Hepatic System Disease,Organismal Injury and Abnormalities	Liver tumor	9.93e-06	ADAM12,ADAMTS10,ADAMTS2,ADGRA2,AEBP1,ALPK2,AMPH,AOX1,ASPN,BNC2,C1QTNF1,CADM3,CCDC80,CDH11,CHRD,COL10A1,COL16A1,COL1A1,COL1A2,COL5A1,COL5A2,COL6A1,COL6A2,COL6A3,COL8A2,COMP,CPXM1,CPXM2,CR1,CSMD2,CTHRC1,CTSK,CYP27A1,DACT1,DCN,DDR2,DPT,EPYC,FAM20C,FBLN5,FBN1,FBXL7,FCRL5,FGF7,FGFR1,GAS7,GGT5,GLI2,GREM1,HEPH,HIC1,HSD17B6,IGDCC4,IGF1,LAMA2,LMCD1,LRRC32,MFAP4,MMP2,MRAS,MXRA5,MYLK,OLFML1,OLFML2B,PDGFRB,P…	96
Cancer,Organismal Injury and Abnormalities,Respiratory Disease	Non-small cell lung carcinoma	1.1e-05	ADAM12,ADAMTS12,ADORA1,ALPK2,AOX1,BGN,COL1A1,COL3A1,COL5A1,COL6A3,COMP,CR1,CSMD2,DCN,DDR2,DOK5,DPT,FAIM2,FBLN5,FBN1,FBXL7,FCRL5,FGF7,FGFR1,GAS1,GEM,GPC6,GYPC,HSD17B6,IGF1,LAMA2,LMCD1,LUM,MMP2,MXRA5,MYL9,NTM,PDGFRB,PODN,PRELP,SFRP4,SPARC,SYNDIG1,TCEAL7,TMEM176A,TWIST2,VCAN,WNT2,ZFPM2	49
Connective Tissue Development and Function,Embryonic Development,Organ Morphology,Organismal Development,Skeletal and Muscular System Development and Function,Tissue Development	Size of femur	1.11e-05	COL1A2,GPC6,IGF1,ITGA11,POSTN	5
Connective Tissue Development and Function,Skeletal and Muscular System Development and Function,Tissue Development	Cartilage development	1.13e-05	BGN,COMP,CTSK,DCN,PRRX1,PRRX2,SFRP2,SULF1,TGFB3,VCAN	10
Organismal Survival	Organismal death	1.16e-05	ADAM12,ADGRA2,ADORA1,AEBP1,AMPH,BGN,C4A/C4B,CHRD,CLIP3,COL10A1,COL3A1,COL5A1,COL5A2,COL6A2,DACT1,DCN,FAM20A,FAM20C,FBN1,FGF7,FGFR1,GAS1,GGT5,GLI2,GLIS2,GLT8D2,GPC6,GREM1,HIC1,HSPB7,IGF1,ITGA11,LAMA2,LRRC32,LUM,MMP2,PDGFRB,PLA2G5,POSTN,PRRX1,PRRX2,RCN3,RSPO1,RSPO3,SFRP2,SFRP4,SGCD,SOD3,SULF1,TGFB3,THBS2,TIMP2,TWIST2,VCAM1,VCAN,WNT2,ZEB2,ZFPM2,ZNF521	59
Cardiovascular Disease,Cardiovascular System Development and Function,Organismal Injury and Abnormalities	Abnormal morphology of vasculature	1.16e-05	ADGRA2,COL3A1,COL5A1,FBN1,FMOD,HSPB7,IGF1,LUM,MMP2,PDGFRB,PRRX1,PRRX2,TGFB3,THBS2,WNT2	15
Cancer,Organismal Injury and Abnormalities	Lymphohematopoietic neoplasia	1.2e-05	ADAM12,ADAMTS12,ADAMTS16,ADGRA2,ADORA1,AMPH,ANTXR1,ANXA6,BNC2,C1QTNF1,C4A/C4B,CDH11,CHI3L1,CHRD,COL16A1,COL1A1,COL1A2,COL3A1,COL5A2,COL6A1,COL6A2,COL6A3,COL8A2,CR1,CTSK,DCN,DDR2,DPT,FBN1,FBXL7,FGFR1,FILIP1L,FNDC1,GLI2,GREM1,HIC1,IGF1,LUM,MMP2,MXRA5,MYL9,NAP1L3,PCOLCE,PDGFRB,PDLIM3,PDZRN3,PLXNC1,POSTN,PPFIA2,RUNX1T1,SERPINF1,SPARC,SYNDIG1,TGFB3,THBS2,THY1,TIMP2,TWIST2,UNC5C,VCAM1,VCAN,XPNPEP2,ZEB2…	64
Connective Tissue Development and Function,Connective Tissue Disorders,Nervous System Development and Function,Organ Morphology,Organismal Development,Organismal Injury and Abnormalities,Skeletal and Muscular Disorders,Skeletal and Muscular System Development and Function,Tissue Development	Abnormal morphology of vertebrae	1.23e-05	ANTXR1,COL10A1,CTSK,DACT1,FAM20C,GLI2,PRRX1,SFRP2,SULF1	9
Cellular Movement,Connective Tissue Development and Function	Cell movement of dermal fibroblasts	1.25e-05	FBN1,POSTN,TGFB3,THBS2	4
Connective Tissue Disorders,Organismal Injury and Abnormalities,Skeletal and Muscular Disorders	Abnormal bone density	1.27e-05	ADAMTS2,BGN,COL1A2,COL3A1,CTHRC1,CTSK,DKK2,FAM20C,FBN1,MMP2,SPARC,ZNF521	12
Connective Tissue Development and Function,Organ Morphology,Skeletal and Muscular System Development and Function,Tissue Development	Length of long bones	1.29e-05	BGN,DCN,DDR2,GPC6,MMP2,SFRP2	6
Digestive System Development and Function,Embryonic Development,Organ Development,Organismal Development	Mineralization of tooth	1.29e-05	ASPN,COL1A1,DCN,FAM20A,FAM20C,TGFB3	6
Cancer,Endocrine System Disorders,Organismal Injury and Abnormalities,Reproductive System Disease	High-grade serous ovarian carcinoma	1.29e-05	AEBP1,COL5A1,COL6A2,POSTN,THBS2,VCAN	6
Connective Tissue Disorders,Organismal Injury and Abnormalities,Skeletal and Muscular Disorders	Abnormality of articular cartilage	1.29e-05	BGN,FMOD,LUM,MMP2,TNFSF4	5
Cellular Assembly and Organization	Quantity of collagen fibrils	1.3e-05	COL5A1,COL6A3,FMOD	3
Organismal Development	Size of body	1.36e-05	AEBP1,ANGPTL2,BGN,COL10A1,COL3A1,COL5A2,CTSK,DACT1,DACT3,DCN,DDR2,DKK2,FAM20C,FMOD,GLI2,IGF1,ITGA11,LAMA2,LUM,MMP2,NEGR1,POSTN,SFRP4,SULF1,TMEM119,WNT2,ZNF521	27
Organismal Development	Size of head	1.4e-05	CHRD,DDR2,FAIM2,FAM20C,FMOD,GAS1,GPC6,IGF1,LAMA2,LUM,POSTN,ZNF521	12
Cancer,Organismal Injury and Abnormalities	Lymphohematopoietic cancer	1.41e-05	ADAM12,ADAMTS12,ADAMTS16,ADGRA2,ADORA1,AMPH,ANTXR1,ANXA6,BNC2,C1QTNF1,C4A/C4B,CDH11,CHI3L1,CHRD,COL16A1,COL1A1,COL1A2,COL3A1,COL5A2,COL6A1,COL6A2,COL6A3,COL8A2,CR1,CTSK,DCN,DDR2,DPT,FBN1,FBXL7,FGFR1,FILIP1L,FNDC1,GLI2,HIC1,IGF1,LUM,MMP2,MXRA5,MYL9,NAP1L3,PCOLCE,PDGFRB,PDLIM3,PDZRN3,PLXNC1,POSTN,PPFIA2,RUNX1T1,SERPINF1,SPARC,SYNDIG1,TGFB3,THBS2,THY1,TIMP2,TWIST2,UNC5C,VCAM1,VCAN,XPNPEP2,ZEB2,ZNF521	63
Cancer,Organismal Injury and Abnormalities,Reproductive System Disease	Ductal carcinoma in situ	1.42e-05	BGN,DACT1,GREM1,LRRC15,OLFML2B,POSTN	6
Cellular Movement	Cell movement of cancer cells	1.42e-05	CCN4,IGF1,LUM,MMP2,PLXNC1,SFRP2,SPARC,VCAM1,VCAN	9
Cell-To-Cell Signaling and Interaction,Cellular Assembly and Organization	Cell-cell contact	1.49e-05	ADAM12,AMPH,CADM3,CDH11,CLIP3,DACT1,GLI2,IGF1,LAMA2,MMP2,MYLK,NEGR1,PDZRN3,RSPO3,SCARF2,SERPINF1,SYNDIG1,TGFB3,THBS2,THY1,VCAM1,WNT2,ZEB2	23
Cardiovascular Disease,Hereditary Disorder,Organismal Injury and Abnormalities	Familial cardiovascular disease	1.53e-05	ANTXR1,BGN,COL1A1,COL1A2,COL3A1,COL5A1,COL5A2,DCN,FBN1,HTR2A,IGF1,MYLK,PDGFRB,PDLIM3,SGCD,TGFB3,THBS2,VCAN,ZFPM2	19
Embryonic Development,Nervous System Development and Function,Organ Development,Organ Morphology,Organismal Development,Tissue Development,Visual System Development and Function	Morphogenesis of eye	1.55e-05	COL5A1,COL5A2,COL8A1,COL8A2,FBN1,GAS1,WNT2	7
Cell-To-Cell Signaling and Interaction,Connective Tissue Development and Function	Attachment of fibroblasts	1.59e-05	MMP2,SPARC,THBS2,TIMP2	4
Cardiovascular System Development and Function,Organ Morphology,Organismal Development	Morphology of heart	1.64e-05	ADAM12,ADORA1,BGN,COL3A1,DACT1,FGFR1,FMOD,HSPB2,HSPB7,HTR2A,IGF1,ITGA11,LMCD1,LUM,MMP2,MYL9,PDLIM3,POSTN,PTGDS,RSPO3,SGCD,THBS2,TIMP2,VCAM1,ZFPM2,ZNF521	26
Cellular Assembly and Organization	Formation of cytoskeleton	1.65e-05	ADORA1,CDH11,CLIP3,FGF7,GAS7,IGF1,LMCD1,LPAR4,MMP2,MYL9,MYLK,PTGDS,SERPINF1,SPARC,TGFB3,THY1,VCAM1	17
Cellular Movement,Skeletal and Muscular System Development and Function	Migration of vascular smooth muscle cells	1.66e-05	BGN,CCN4,COMP,FBLN5,FGFR1,IGF1,PDGFRB,POSTN	8
Dental Disease,Gastrointestinal Disease,Organismal Injury and Abnormalities	Irregular dentition	1.71e-05	GAS1,GLI2,PRRX1,PRRX2,SMOC2	5
Dermatological Diseases and Conditions,Organ Morphology,Organismal Injury and Abnormalities	Abnormal morphology of skin	1.76e-05	ADAMTS2,BGN,COL5A1,COL5A2,DCN,DPT,FGF7,FMOD,HEPH,IGF1,LUM,TGFB3	12
Connective Tissue Disorders,Inflammatory Disease,Organismal Injury and Abnormalities,Skeletal and Muscular Disorders	Rheumatic Disease	1.84e-05	ADAM12,ADAMTS10,ADAMTS12,ADAMTS16,ADAMTS2,ALPK2,ASPN,BGN,C4A/C4B,CDH11,CHI3L1,COL10A1,COL1A1,COL1A2,COL3A1,COMP,CR1,DDR2,FBN1,FBXL7,FGFR1,FMOD,HSPB2,HTR2A,IGF1,LUM,MMP2,PDGFRB,PDGFRL,POSTN,PTGDS,RARRES2,SOD3,TIMP2,TNFSF4,VCAM1	36
Cell Death and Survival,Skeletal and Muscular Disorders	Necrosis of muscle	2.03e-05	ADAM12,C1QTNF1,CCN4,COL1A1,COL6A1,IGF1,LAMA2,MMP2,PDGFRB,PLA2G5,PTGDS,SERPINF1,SGCD,THBS2,TIMP2	15
Cancer,Hematological Disease,Immunological Disease,Organismal Injury and Abnormalities	T-cell malignant neoplasm	2.07e-05	ADORA1,C1QTNF1,CDH11,COL1A1,COL1A2,COL3A1,COL6A1,COL6A2,DCN,DDR2,FBN1,FNDC1,HIC1,MMP2,PCOLCE,PDGFRB,SERPINF1,SPARC,TGFB3,THY1,TIMP2,VCAM1	22
Cellular Development,Embryonic Development,Organismal Development	Differentiation of embryonic cells	2.17e-05	CLEC11A,COL6A1,COL8A1,FBN1,FGF7,FGFR1,GAS7,IGF1,LAMA2,MMP2,SERPINF1,SFRP2,TGFB3	13
Connective Tissue Disorders,Organismal Injury and Abnormalities,Skeletal and Muscular Disorders,Tissue Morphology	Abnormal morphology of superficial fascia	2.26e-05	BGN,COL5A2,DCN	3
Embryonic Development,Nervous System Development and Function,Ophthalmic Disease,Organ Development,Organ Morphology,Organismal Development,Organismal Injury and Abnormalities,Tissue Development,Visual System Development and Function	Abnormal morphology of eye	2.3e-05	COL5A2,COL8A1,COL8A2,DKK2,DPT,FMOD,GAS1,IGF1,LUM,OGN,SERPINF1,SPARC,TGFB3	13
Cellular Development,Embryonic Development,Organismal Development,Tissue Development	Differentiation of mesenchymal cells	2.32e-05	FBN1,FGFR1,GAS7,IGF1,LAMA2,MMP2,SERPINF1,TGFB3	8
Tissue Development	Development of epithelial tissue	2.43e-05	ADAMTS2,COL1A1,COL1A2,COL8A1,COL8A2,COMP,FGF7,FGFR1,GLI2,IGF1,MMP2,SERPINF1,SMOC2,SPARC,SULF1,THBS2,THY1,TIMP2,VCAM1,WNT2	20
Cellular Development,Connective Tissue Development and Function,Skeletal and Muscular System Development and Function,Tissue Development	Differentiation of chondrocytes	2.45e-05	ADAMTS12,ANXA6,CCN4,FGFR1,GAS7,GLI2,GREM1,IGF1	8
Cardiovascular Disease,Cardiovascular System Development and Function,Organismal Injury and Abnormalities,Tissue Morphology	Abnormal morphology of aorta	2.46e-05	COL3A1,COL5A1,FBN1,MMP2,PRRX1,PRRX2	6
Connective Tissue Disorders,Developmental Disorder,Hereditary Disorder,Metabolic Disease,Organismal Injury and Abnormalities,Skeletal and Muscular Disorders	Familial osteogenesis imperfecta	2.48e-05	COL1A1,COL1A2,SERPINF1,SPARC	4
Cardiovascular System Development and Function,Cell-To-Cell Signaling and Interaction	Attachment of endothelial cells	2.48e-05	DCN,FBLN5,FBN1,VCAM1	4
Cardiovascular System Development and Function,Cellular Movement	Cell movement of endothelial cells	2.55e-05	ADGRA2,DCN,FGFR1,GREM1,IGF1,MMP2,PDGFRB,SERPINF1,SFRP4,SMOC2,SPARC,TGFB3,THBS2,THY1,TIMP2,VCAM1	16
Cancer,Organismal Injury and Abnormalities	Advanced malignant solid tumor	2.7e-05	ADAM12,ANGPTL2,C4A/C4B,COL6A3,COLEC12,DDR2,FGFR1,ISLR,LMCD1,MMP2,OLFML3,PCOLCE,PDGFRB,PDLIM3,PDZRN3,POSTN,PRRX1,PRRX2,TGFB3,TMEM176B,TWIST2,VCAM1,VCAN,ZEB2,ZFPM2	25
Cancer,Hematological Disease,Organismal Injury and Abnormalities	Neoplasia of blood cells	2.71e-05	ADAMTS12,ADAMTS16,ADGRA2,ADORA1,AMPH,ANTXR1,ANXA6,BNC2,C1QTNF1,C4A/C4B,CDH11,CHI3L1,CHRD,COL16A1,COL1A1,COL1A2,COL3A1,COL5A2,COL6A1,COL6A2,COL6A3,COL8A2,CR1,CTSK,DCN,DDR2,DPT,FBN1,FBXL7,FGFR1,FILIP1L,FNDC1,GLI2,GREM1,HIC1,IGF1,LUM,MMP2,MXRA5,MYL9,NAP1L3,PCOLCE,PDGFRB,PDLIM3,PDZRN3,PLXNC1,POSTN,PPFIA2,RUNX1T1,SERPINF1,SPARC,SYNDIG1,TGFB3,THBS2,THY1,TIMP2,UNC5C,VCAM1,VCAN,XPNPEP2,ZEB2,ZNF521	62
Cancer,Hematological Disease,Organismal Injury and Abnormalities	Myeloid or lymphoid neoplasm	2.73e-05	ADAMTS12,ADAMTS16,ADGRA2,ADORA1,AMPH,ANTXR1,ANXA6,BNC2,C1QTNF1,C4A/C4B,CDH11,CHI3L1,CHRD,COL16A1,COL1A1,COL1A2,COL3A1,COL5A2,COL6A1,COL6A2,COL6A3,COL8A2,CR1,CTSK,DCN,DDR2,DPT,FBN1,FBXL7,FGFR1,FILIP1L,FNDC1,GLI2,GREM1,HIC1,IGF1,LUM,MMP2,MXRA5,MYL9,NAP1L3,PCOLCE,PDGFRB,PDLIM3,PDZRN3,PLXNC1,POSTN,PPFIA2,RUNX1T1,SERPINF1,SPARC,SYNDIG1,TGFB3,THBS2,THY1,TIMP2,UNC5C,VCAM1,VCAN,XPNPEP2,ZEB2,ZNF521	62
Organismal Development,Skeletal and Muscular Disorders,Skeletal and Muscular System Development and Function	Abnormal morphology of zeugopod	2.87e-05	CTSK,GLI2,GPC6,PRRX1,PRRX2,SFRP2,SULF1	7
Embryonic Development,Organ Development,Organ Morphology,Organismal Development,Respiratory System Development and Function,Tissue Development	Morphology of lung	3e-05	CDH11,COL3A1,CTSK,FAM20A,FBN1,GLI2,IGF1,MFAP4,RCN3,TGFB3,ZNF521	11
Embryonic Development,Nervous System Development and Function,Organ Development,Organ Morphology,Organismal Development,Tissue Development,Visual System Development and Function	Morphology of eye	3.05e-05	COL1A1,COL5A2,COL8A1,COL8A2,DKK2,DPT,FMOD,GAS1,IGF1,LUM,OGN,SERPINF1,SPARC,TGFB3	14
Cancer,Organismal Injury and Abnormalities,Skeletal and Muscular Disorders	Muscle tumor	3.15e-05	ADAM12,ASPN,CHRDL2,COL6A3,DACT3,DPT,ECM2,FAM20C,FBN1,FGFR1,FMOD,GLI2,HSPB7,IGF1,ITGA11,MMP2,NEGR1,PDGFRB,PLXNC1,RUNX1T1,TGFB3,VCAN	22
Dental Disease,Digestive System Development and Function,Gastrointestinal Disease,Organismal Development,Organismal Injury and Abnormalities	Abnormal morphology of incisor	3.21e-05	FAM20A,GLI2,ITGA11,PRRX1,PRRX2	5
Cancer,Gastrointestinal Disease,Organismal Injury and Abnormalities	Gastro-esophageal carcinoma	3.31e-05	ADAMTS10,ADAMTS16,AOX1,BNC2,CCDC80,CCN4,CDH11,CHRD,COL14A1,COL1A1,COL1A2,COL5A1,COL6A2,COL6A3,COL8A1,COL8A2,CR1,CTHRC1,DDR2,DOK5,FBN1,FCRL5,FGF7,FGFR1,FILIP1L,GEM,LAMA2,MFRP,MXRA5,MXRA8,PDGFRB,PDGFRL,POSTN,PPFIA2,RCN3,RIMBP2,ST6GAL2,SULF1,THY1,TMEM119,UNC5C,ZNF521	42
Cellular Movement	Migration of tumor cell lines	3.32e-05	ADAM12,CCN4,CDH11,DCN,DDR2,FAIM2,FBLN5,FGF7,FGFR1,HIC1,IGF1,LMCD1,LPAR4,MIR100HG,MMP2,MRAS,POSTN,PRRX1,SERPINF1,SFRP4,SPARC,TGFB3,THBS2,TIMP2,TWIST2,VCAM1,VCAN,ZEB2	28
Cancer,Gastrointestinal Disease,Hepatic System Disease,Organismal Injury and Abnormalities	Hepatocellular carcinoma	3.36e-05	ADAM12,AMPH,AOX1,CCDC80,COL10A1,COL5A2,CR1,CSMD2,DCN,DDR2,DPT,FBLN5,FCRL5,FGFR1,HSD17B6,IGDCC4,IGF1,LMCD1,MFAP4,MMP2,PDGFRB,PDGFRL,POSTN,SPON1,TIMP2,TMEM176A,VCAN	27
Developmental Disorder,Embryonic Development,Organismal Development,Tissue Morphology	Lack of maxillary shelf	3.59e-05	GLI2,PRRX1,PRRX2	3
Connective Tissue Disorders,Dermatological Diseases and Conditions,Developmental Disorder,Hereditary Disorder,Metabolic Disease,Organismal Injury and Abnormalities,Skeletal and Muscular Disorders	Classic Ehlers-Danlos syndrome	3.59e-05	COL1A1,COL5A1,COL5A2	3
Tissue Development	Outgrowth of epithelial tissue	3.59e-05	COL1A1,COL1A2,GREM1	3
Dental Disease,Digestive System Development and Function,Gastrointestinal Disease,Organismal Development,Organismal Injury and Abnormalities,Tissue Morphology	Abnormal morphology of dentin	3.59e-05	FAM20C,ITGA11,POSTN	3
Digestive System Development and Function	Quantity of tooth	3.59e-05	GAS1,PRRX1,PRRX2	3
Embryonic Development,Organismal Development	Morphogenesis of face	3.61e-05	COL1A1,CRISPLD2,MMP2,TGFB3,TWIST2	5
Connective Tissue Development and Function,Organ Morphology,Organismal Development,Skeletal and Muscular System Development and Function,Tissue Development	Morphology of radius	3.61e-05	GLI2,GPC6,PRRX1,SFRP2,SULF1	5
DNA Replication, Recombination, and Repair	Synthesis of DNA	3.61e-05	COL14A1,FBLN5,FGF7,FGFR1,GLI2,GREM1,IGF1,MMP2,PDGFRB,PTGDS,PTGFR,SMOC2,SPARC,THBS2,TIMP2,TNFSF4	16
Cardiovascular System Development and Function,Cellular Movement	Migration of endothelial cells	3.66e-05	ADGRA2,DCN,FGFR1,GREM1,IGF1,MMP2,PDGFRB,SERPINF1,SFRP4,SMOC2,SPARC,TGFB3,THY1,TIMP2,VCAM1	15
Cell Morphology,Cellular Movement	Cell spreading	3.67e-05	ANGPTL2,ANTXR1,CDH11,FBN1,GEM,IGF1,ITGA11,LAMA2,PLXNC1,POSTN,SPARC,THBS2,VCAM1	13
Inflammatory Disease,Organismal Injury and Abnormalities,Respiratory Disease	Fibrosis of lung	3.7e-05	CDH11,COL3A1,CTSK,DDR2,FGFR1,IGF1,PDGFRB,PLA2G5,PTGFR,SPARC,THY1,TNFSF4	12
Organismal Injury and Abnormalities,Renal and Urological Disease	Urological disorder of kidney	3.75e-05	BGN,COL6A1,CPXM1,GLIS2,MMP2,SMOC2	6
Cancer,Organismal Injury and Abnormalities,Renal and Urological Disease	Bladder cancer	3.86e-05	ADAMTS16,AEBP1,AOX1,C1QTNF1,CLIP3,COL1A2,COL6A2,COL6A3,CPXM1,CR1,CTSK,DACT1,DCN,EMILIN1,FBLN5,FGFR1,GYPC,HTRA3,IGF1,MMP2,MXRA5,MYL9,OLFML2B,PDGFRB,PDZRN3,PODNL1,RUNX1T1,SCARF2,TCEAL7,THBS2,TIMP2,TWIST2,XPNPEP2,ZEB2	34
Embryonic Development,Organismal Development,Tissue Development	Morphogenesis of embryonic tissue	3.87e-05	ADAMTS16,DACT1,FGF7,GLI2,GREM1,SFRP2,TGFB3,TIMP2,ZFPM2	9
Connective Tissue Disorders,Organismal Injury and Abnormalities,Skeletal and Muscular Disorders	Bone lesion	3.87e-05	COL10A1,COL1A1,COL1A2,DDR2,FAM20C,FGFR1,GLI2,PDGFRB,POSTN,SERPINF1,SFRP4,SPARC,SYNDIG1	13
Cellular Movement	Transmigration of cells	4.05e-05	ADORA1,COL1A1,DCN,IGF1,MMP2,MYLK,RARRES2,THY1,TIMP2,VCAM1	10
Connective Tissue Disorders,Dermatological Diseases and Conditions,Inflammatory Disease,Organismal Injury and Abnormalities,Skeletal and Muscular Disorders	Scleroderma	4.11e-05	C4A/C4B,COL1A1,COL1A2,COL3A1,FBN1,FGFR1,PDGFRB,TNFSF4	8
Cardiovascular Disease,Cardiovascular System Development and Function,Organ Morphology,Organismal Development,Organismal Injury and Abnormalities	Abnormal morphology of heart	4.2e-05	ADAM12,ADORA1,BGN,COL3A1,DACT1,FGFR1,FMOD,HSPB2,HSPB7,HTR2A,IGF1,LMCD1,LUM,MMP2,MYL9,PDLIM3,POSTN,PTGDS,RSPO3,SGCD,THBS2,TIMP2,VCAM1,ZFPM2	24
Cardiovascular Disease,Organismal Injury and Abnormalities	Peripheral arterial disease	4.3e-05	AMPH,COL1A1,COL1A2,COL6A1,CPVL,LMCD1,OMD,PLEKHO2,PLXNC1,THY1,TMEM176B	11
Cancer,Organismal Injury and Abnormalities	Invasion of tissue	4.35e-05	FGF7,FMOD,GEM,IGF1,MMP2,MRAS,TGFB3,THBS2,TIMP2,ZEB2	10
Cancer,Organismal Injury and Abnormalities	Ductal carcinoma	4.4e-05	ADAM12,ADAMTS10,ADAMTS2,ALPK2,AMPH,BGN,CHRD,COL14A1,COL1A1,COL1A2,COL5A1,COL6A1,COL6A3,COL8A1,COL8A2,COLEC12,CPXM2,CSMD2,CTHRC1,CTSK,DACT1,DDR2,FAM20C,FBLN5,FBXL7,FGFR1,FIBIN,FNDC1,GPC6,GREM1,HEPH,HSPB7,LAMA2,LPAR4,LRRC15,MFRP,MMP2,NAP1L3,NTM,OLFML2B,P4HA3,PDGFRB,POSTN,RIMBP2,RUNX1T1,SCARF2,SERPINF1,SMOC2,SPON1,ST6GALNAC5,UNC5C,VCAN,ZEB2,ZFPM2,ZNF521	55
Cellular Assembly and Organization,Cellular Function and Maintenance,Tissue Development	Formation of actin filaments	4.41e-05	ADORA1,CDH11,FGF7,GAS7,IGF1,LMCD1,LPAR4,MMP2,MYLK,PTGDS,SPARC,TGFB3,THY1,VCAM1	14
Cellular Movement,Hematological System Development and Function,Immune Cell Trafficking,Inflammatory Response	Migration of phagocytes	4.42e-05	CLEC11A,COL1A1,DDR2,GREM1,LUM,MYLK,PLXNC1,PTGDS,RARRES2,SERPINF1,TIMP2,VCAM1,VCAN	13
Cancer,Hematological Disease,Organismal Injury and Abnormalities	Hematologic cancer	4.54e-05	ADAMTS12,ADAMTS16,ADGRA2,ADORA1,AMPH,ANTXR1,ANXA6,BNC2,C1QTNF1,C4A/C4B,CDH11,CHI3L1,CHRD,COL16A1,COL1A1,COL1A2,COL3A1,COL5A2,COL6A1,COL6A2,COL6A3,COL8A2,CR1,CTSK,DCN,DDR2,DPT,FBN1,FBXL7,FGFR1,FILIP1L,FNDC1,GLI2,HIC1,IGF1,LUM,MMP2,MXRA5,MYL9,NAP1L3,PCOLCE,PDGFRB,PDLIM3,PDZRN3,PLXNC1,POSTN,PPFIA2,RUNX1T1,SERPINF1,SPARC,SYNDIG1,TGFB3,THBS2,THY1,TIMP2,UNC5C,VCAM1,VCAN,XPNPEP2,ZEB2,ZNF521	61
Cellular Assembly and Organization,Cellular Function and Maintenance,Tissue Development	Formation of actin stress fibers	4.66e-05	ADORA1,CDH11,FGF7,IGF1,LMCD1,LPAR4,MMP2,MYLK,SPARC,TGFB3,THY1,VCAM1	12
Cancer,Organismal Injury and Abnormalities,Respiratory Disease	Lung adenocarcinoma	4.83e-05	ADAMTS12,AOX1,BGN,COL1A1,COL3A1,COL5A1,COL6A3,CR1,CSMD2,DCN,DDR2,DOK5,FAIM2,FBLN5,FBN1,FBXL7,FCRL5,FGF7,FGFR1,GAS1,GEM,GPC6,GYPC,HSD17B6,IGF1,LAMA2,LMCD1,LUM,MXRA5,MYL9,NTM,PDGFRB,PODN,PRELP,SYNDIG1,TCEAL7,TMEM176A,TWIST2,VCAN,ZFPM2	40
Cell-To-Cell Signaling and Interaction	Activation of connective tissue cells	4.97e-05	ADAM12,DACT3,FGFR1,FMOD,GREM1,IGF1,PDGFRB,VCAM1,ZNF521	9
Metabolic Disease,Organismal Injury and Abnormalities	Amyloidosis	5.13e-05	ADAM12,AMPH,BGN,C4A/C4B,CHI3L1,CR1,CTSK,DCN,DOK5,FGFR1,GAS7,HTR2A,IGF1,MMP2,OGN,PDGFRB,PTGDS,SPARC,SPON1,TAGLN,THY1	21
Hereditary Disorder,Organismal Injury and Abnormalities	X-linked hereditary disease	5.23e-05	ASPN,BGN,C4A/C4B,COL1A1,COL1A2,COL3A1,COL5A1,COL5A2,COL6A1,COL6A2,COL6A3,COLEC12,EMILIN1,HTR2A,SPARC	15
Connective Tissue Disorders,Organismal Injury and Abnormalities,Skeletal and Muscular Disorders	Abnormality of cranial suture	5.3e-05	ANTXR1,FGFR1,GAS1,MMP2	4
Cell Morphology,Organ Morphology,Organismal Development,Renal and Urological System Development and Function	Morphology of mesangial cells	5.36e-05	IGF1,PDGFRB,SPARC	3
Connective Tissue Disorders,Developmental Disorder,Gastrointestinal Disease,Hereditary Disorder,Neurological Disease,Organismal Development,Organismal Injury and Abnormalities,Skeletal and Muscular Disorders	Familial holoprosencephaly	5.36e-05	FGFR1,GAS1,GLI2	3
Cell Death and Survival	Apoptosis of stromal cells	5.36e-05	ADAM12,BGN,DCN	3
Cell-To-Cell Signaling and Interaction,Cellular Assembly and Organization	Fusion of muscle cells	5.51e-05	ADAM12,IGF1,LAMA2,MMP2,VCAM1,WNT2	6
Developmental Disorder	Growth failure or short stature	5.73e-05	AEBP1,ANTXR1,BGN,COL10A1,COL1A1,COMP,CTSK,DACT3,DDR2,FAM20C,FBN1,FGFR1,GGT5,IGF1,ITGA11,LAMA2,MMP2,PRRX1,PRRX2,SFRP2,SULF1,TMEM119,ZNF521	23
Cancer,Dermatological Diseases and Conditions,Organismal Injury and Abnormalities	Skin squamous cell carcinoma	5.8e-05	ADAM12,ADAMTS10,ANGPTL2,CDH11,COL1A2,COL6A3,CR1,CSMD2,DKK2,FBN1,FNDC1,ITGA11,KIAA1755,LPAR4,LRRC32,MYLK,PLXNC1,POSTN,PPFIA2,RSPO1,RUNX1T1,TMEM119,VCAM1,VCAN	24
Cancer,Organismal Injury and Abnormalities,Renal and Urological Disease	Papillary renal cell carcinoma	5.83e-05	AOX1,CPXM2,DCN,FBLN5,FGFR1,MMP2,PDGFRB,TCEAL7,TIMP2	9
Cell-To-Cell Signaling and Interaction,Connective Tissue Development and Function	Binding of fibroblasts	5.94e-05	IGF1,POSTN,SPARC,THBS2,THY1,VCAN	6
Tissue Development	Growth of epithelial tissue	6.24e-05	ADAMTS2,COL1A1,COL1A2,COL8A1,COL8A2,FBLN5,FGF7,FGFR1,GAS1,GLI2,GREM1,IGF1,POSTN,SERPINF1,SFRP2,SPARC,SULF1,TGFB3,THBS2,THY1,TIMP2,TWIST2,WNT2	23
Cardiovascular System Development and Function,Cellular Development,Cellular Function and Maintenance,Cellular Growth and Proliferation,Organismal Development,Tissue Development	Proliferation of endothelial cells	6.27e-05	ADAMTS2,COL1A1,COL1A2,COL8A1,COL8A2,FGFR1,IGF1,SERPINF1,SPARC,SULF1,THBS2,THY1,TIMP2,WNT2	14
Molecular Transport,Small Molecule Biochemistry	Release of catecholamine	6.3e-05	ADORA1,HTR2A,IGF1,MMP2,PNOC,THY1,TIMP2	7
Cancer,Organismal Injury and Abnormalities	Metastatic solid tumor	7.05e-05	ADAM12,ANGPTL2,C4A/C4B,COL6A3,COLEC12,DDR2,FGFR1,ISLR,LMCD1,MMP2,OLFML3,PCOLCE,PDGFRB,PDLIM3,PDZRN3,POSTN,PRRX1,PRRX2,TGFB3,TWIST2,VCAM1,ZEB2	22
Tissue Morphology	Thickness of epithelial tissue	7.35e-05	COL8A1,COL8A2,FGF7,GLIS2	4
Connective Tissue Development and Function,Connective Tissue Disorders,Organ Morphology,Organismal Development,Organismal Injury and Abnormalities,Skeletal and Muscular Disorders,Skeletal and Muscular System Development and Function,Tissue Development	Abnormal morphology of phalanx	7.35e-05	CTSK,GAS1,PRRX1,PRRX2	4
Organismal Injury and Abnormalities,Tissue Morphology	Abnormal morphology of epithelial tissue	7.4e-05	AMPH,COL8A1,COL8A2,CTHRC1,DACT3,DCN,DKK2,FAM20A,GAS1,IGF1,LAMA2,PDGFRB,POSTN,RCN3,SPARC,TGFB3	16
Cellular Movement	Invasion of pancreatic cancer cell lines	7.56e-05	FGF7,IGF1,POSTN,PRRX1,TIMP2	5
Cancer,Endocrine System Disorders,Organismal Injury and Abnormalities,Reproductive System Disease	Gonadal tumor	7.58e-05	ADAMTS10,ADAMTS12,ADAMTS2,ADORA1,AEBP1,ALPK2,C4A/C4B,CCDC80,CCN4,CHI3L1,CLIP3,COL1A2,COL3A1,COL5A1,COL6A2,COL6A3,FAM20C,FGFR1,GGT5,GLI2,HIC1,HSD17B6,HSPA12B,IGDCC4,ITGA11,KIAA1755,LAMA2,MMP2,NTNG2,PDGFRB,PDZRN3,PODNL1,POSTN,PPFIA2,RIMBP2,RSPO1,RUNX1T1,SCARF2,THBS2,TMEM176B,VCAM1,VCAN,ZEB2,ZFPM2	44
Cell-To-Cell Signaling and Interaction,Connective Tissue Development and Function	Binding of bone marrow stromal cells	7.6e-05	BGN,DCN,VCAM1	3
Cell Morphology,Embryonic Development,Nervous System Development and Function,Organ Development,Organ Morphology,Organismal Development,Tissue Development,Tissue Morphology,Visual System Development and Function	Thickness of Descemet membrane	7.64e-05	COL8A1,COL8A2	2
Dermatological Diseases and Conditions,Developmental Disorder,Hereditary Disorder,Organismal Injury and Abnormalities	Setleis syndrome	7.64e-05	POSTN,TWIST2	2
Organ Morphology,Skeletal and Muscular System Development and Function	Quantity of skull bone	7.64e-05	PRRX1,PRRX2	2
Connective Tissue Disorders,Organ Morphology,Organismal Injury and Abnormalities,Skeletal and Muscular Disorders	Deformation of mandible	7.64e-05	PRRX1,PRRX2	2
Connective Tissue Disorders,Developmental Disorder,Hereditary Disorder,Metabolic Disease,Organismal Injury and Abnormalities,Skeletal and Muscular Disorders	Autosomal dominant osteogenesis imperfecta with normal sclerae, dominant form	7.64e-05	COL1A1,COL1A2	2
Cardiovascular System Development and Function,Cell Morphology,Embryonic Development,Nervous System Development and Function,Organ Development,Organ Morphology,Organismal Development,Tissue Development,Tissue Morphology,Visual System Development and Function	Size of corneal endothelial cells	7.64e-05	COL8A1,COL8A2	2
Digestive System Development and Function,Embryonic Development,Organ Development,Organismal Development,Tissue Development	Development of incisor tooth germ	7.64e-05	PRRX1,PRRX2	2
Nervous System Development and Function,Tissue Development	Accumulation of oligodendrocyte precursor cells	7.64e-05	IGF1,LAMA2	2
Connective Tissue Disorders,Developmental Disorder,Hereditary Disorder,Organismal Injury and Abnormalities,Skeletal and Muscular Disorders	Mild familial skeletal dysplasia	7.64e-05	COL1A1,COMP	2
Connective Tissue Disorders,Developmental Disorder,Hereditary Disorder,Metabolic Disease,Organismal Injury and Abnormalities,Skeletal and Muscular Disorders	Osteogenesis imperfecta type IVB	7.64e-05	COL1A1,COL1A2	2
Connective Tissue Disorders,Dermatological Diseases and Conditions,Developmental Disorder,Hereditary Disorder,Metabolic Disease,Organismal Injury and Abnormalities,Skeletal and Muscular Disorders	OI/EDS combined syndrome	7.64e-05	COL1A1,COL1A2	2
Organismal Injury and Abnormalities	Deformation of zeugopod	7.64e-05	PRRX1,PRRX2	2
Digestive System Development and Function	Quantity of incisor	7.64e-05	PRRX1,PRRX2	2
Cardiovascular Disease,Organismal Injury and Abnormalities	Rupture of heart ventricle	7.64e-05	BGN,POSTN	2
Skeletal and Muscular System Development and Function	Morphogenesis of knee joint	7.64e-05	FMOD,LUM	2
Cell-To-Cell Signaling and Interaction,Connective Tissue Development and Function	Aggregation of fibroblasts	7.64e-05	CDH11,PDGFRB	2
Connective Tissue Disorders,Developmental Disorder,Hereditary Disorder,Organismal Injury and Abnormalities,Skeletal and Muscular Disorders	Atypical Marfan syndrome	7.64e-05	COL1A2,FBN1	2
Cell Morphology	Budding of epithelial cells	7.64e-05	FGF7,FGFR1	2
Connective Tissue Disorders,Developmental Disorder,Hereditary Disorder,Metabolic Disease,Organismal Injury and Abnormalities,Skeletal and Muscular Disorders	Autosomal dominant osteogenesis imperfecta type III	7.64e-05	COL1A1,COL1A2	2
Connective Tissue Development and Function,Embryonic Development,Organ Development,Organismal Development,Skeletal and Muscular System Development and Function,Tissue Development	Ossification of tendon	7.64e-05	BGN,FMOD	2
Cardiovascular System Development and Function,Cell Morphology,Skeletal and Muscular System Development and Function	Relengthening of cardiomyocytes	7.64e-05	ANXA6,IGF1	2
Connective Tissue Disorders,Developmental Disorder,Hereditary Disorder,Metabolic Disease,Organismal Injury and Abnormalities,Skeletal and Muscular Disorders	Dominant perinatal lethal osteogenesis imperfecta	7.64e-05	COL1A1,COL1A2	2
Embryonic Development,Organismal Development,Tissue Morphology	Morphology of hyoid process	7.64e-05	PRRX1,PRRX2	2
Embryonic Development,Nervous System Development and Function,Ophthalmic Disease,Organ Development,Organ Morphology,Organismal Development,Organismal Injury and Abnormalities,Tissue Development,Visual System Development and Function	Thinning of sclera	7.64e-05	FMOD,LUM	2
Cardiovascular System Development and Function	Morphology of vessel component	7.89e-05	COL3A1,FBLN5,FBN1,IGF1,MMP2,VCAM1	6
Cancer,Hematological Disease,Immunological Disease,Organismal Injury and Abnormalities	B-cell neoplasm	7.96e-05	ADAMTS16,ADORA1,AMPH,ANTXR1,ANXA6,BNC2,CHI3L1,CHRD,COL1A1,COL1A2,COL3A1,COL6A1,COL6A3,COL8A2,CTSK,DDR2,DPT,FBN1,FGFR1,FILIP1L,GLI2,IGF1,MMP2,PDGFRB,PDLIM3,PDZRN3,POSTN,PPFIA2,RUNX1T1,SYNDIG1,THBS2,TIMP2,UNC5C,VCAN,ZEB2,ZNF521	36
Connective Tissue Disorders,Organismal Injury and Abnormalities	Damage of connective tissue	8.28e-05	CCN4,CTSK,FGFR1,SPARC,SULF1,TNFSF4,VCAN	7
Auditory and Vestibular System Development and Function,Embryonic Development,Organ Development,Organ Morphology,Organismal Development,Tissue Development	Morphogenesis of middle ear	8.57e-05	FGFR1,GAS1,PRRX1,PRRX2	4
Organ Morphology,Respiratory System Development and Function,Tissue Morphology	Quantity of lung cells	8.57e-05	FGF7,GLI2,IGF1,TGFB3	4
Cancer,Neurological Disease,Organismal Injury and Abnormalities	Glioma	8.85e-05	ADAMTS12,ADGRA2,ADORA1,ALPK2,AOX1,CCDC80,CLEC11A,COL14A1,COL1A1,COL1A2,COL3A1,COL6A1,DDR2,FGFR1,HTRA3,IGF1,LRRC32,LUM,NAP1L3,NEGR1,OLFML1,PCBP3,PDGFRB,PODNL1,PTGDS,RARRES2,SPARC,SPON1,TAGLN,VCAM1,ZEB2	31
Cell Morphology	Mineralization of cells	9.05e-05	ASPN,CHRDL2,DKK2,IGF1,POSTN,SERPINF1	6

## Sheet: Tox Functions
Categories	Diseases or Functions Annotation	p-value	Molecules	# Molecules
Liver Hyperplasia/Hyperproliferation	Liver carcinoma	1.56e-07	ADAM12,ADAMTS2,AEBP1,ALPK2,AMPH,AOX1,ASPN,BNC2,C1QTNF1,CADM3,CCDC80,CDH11,CHRD,COL10A1,COL16A1,COL1A1,COL1A2,COL5A1,COL5A2,COL6A1,COL6A2,COL8A2,COMP,CPXM1,CPXM2,CR1,CSMD2,CTHRC1,CYP27A1,DACT1,DCN,DDR2,DPT,FAM20C,FBLN5,FBN1,FBXL7,FCRL5,FGFR1,GAS7,GGT5,GLI2,GREM1,HEPH,HIC1,HSD17B6,IGDCC4,IGF1,LAMA2,LMCD1,LRRC32,MFAP4,MMP2,MRAS,MXRA5,MYLK,OLFML1,OLFML2B,PDGFRB,PDGFRL,PDZRN3,PDZRN4,PLXNC1,PNMA8B,POST…	89
Liver Hyperplasia/Hyperproliferation	Liver cancer	4.62e-07	ADAM12,ADAMTS2,AEBP1,ALPK2,AMPH,AOX1,ASPN,BNC2,C1QTNF1,CADM3,CCDC80,CDH11,CHRD,COL10A1,COL16A1,COL1A1,COL1A2,COL5A1,COL5A2,COL6A1,COL6A2,COL8A2,COMP,CPXM1,CPXM2,CR1,CSMD2,CTHRC1,CYP27A1,DACT1,DCN,DDR2,DPT,FAM20C,FBLN5,FBN1,FBXL7,FCRL5,FGFR1,GAS7,GGT5,GLI2,GREM1,HEPH,HIC1,HSD17B6,IGDCC4,IGF1,LAMA2,LMCD1,LRRC32,MFAP4,MMP2,MRAS,MXRA5,MYLK,OLFML1,OLFML2B,PDGFRB,PDGFRL,PDZRN3,PDZRN4,PLXNC1,PNMA8B,POST…	90
Liver Hyperplasia/Hyperproliferation	Liver tumor	9.93e-06	ADAM12,ADAMTS10,ADAMTS2,ADGRA2,AEBP1,ALPK2,AMPH,AOX1,ASPN,BNC2,C1QTNF1,CADM3,CCDC80,CDH11,CHRD,COL10A1,COL16A1,COL1A1,COL1A2,COL5A1,COL5A2,COL6A1,COL6A2,COL6A3,COL8A2,COMP,CPXM1,CPXM2,CR1,CSMD2,CTHRC1,CTSK,CYP27A1,DACT1,DCN,DDR2,DPT,EPYC,FAM20C,FBLN5,FBN1,FBXL7,FCRL5,FGF7,FGFR1,GAS7,GGT5,GLI2,GREM1,HEPH,HIC1,HSD17B6,IGDCC4,IGF1,LAMA2,LMCD1,LRRC32,MFAP4,MMP2,MRAS,MXRA5,MYLK,OLFML1,OLFML2B,PDGFRB,P…	96
Hepatocellular carcinoma,Liver Hyperplasia/Hyperproliferation	Hepatocellular carcinoma	3.36e-05	ADAM12,AMPH,AOX1,CCDC80,COL10A1,COL5A2,CR1,CSMD2,DCN,DDR2,DPT,FBLN5,FCRL5,FGFR1,HSD17B6,IGDCC4,IGF1,LMCD1,MFAP4,MMP2,PDGFRB,PDGFRL,POSTN,SPON1,TIMP2,TMEM176A,VCAN	27
Cardiac Damage	Rupture of heart ventricle	7.64e-05	BGN,POSTN	2
Renal Proliferation	Proliferation of mesangial cells	0.00012	BGN,DCN,IGF1,PDGFRB,SPARC	5
Cardiac Enlargement	Enlargement of heart	0.000158	ADORA1,BGN,COL3A1,DACT1,FGFR1,HSPB2,HSPB7,HTR2A,IGF1,LMCD1,MMP2,MYL9,PDLIM3,POSTN,PTGDS,SGCD,THBS2,TIMP2,ZFPM2	19
Liver Fibrosis	Fibrosis of liver	0.000282	COL1A1,COL1A2,COL3A1,FGFR1,PDGFRB,POSTN,SPARC,TIMP2	8
Cardiac Necrosis/Cell Death	Cell death of heart	0.000323	C1QTNF1,CCN4,IGF1,MMP2,PLA2G5,SERPINF1,SFRP2,SGCD,THBS2,TIMP2	10
Cardiac Proliferation	Proliferation of cardiac fibroblasts	0.000412	CCN4,IGF1,SERPINF1	3
Renal Necrosis/Cell Death	Apoptosis of tubular cells	0.00059	ADORA1,DCN,GLIS2,IGF1	4
Cardiac Damage	Damage of heart	0.000655	ADORA1,BGN,IGF1,POSTN,SGCD	5
Renal Atrophy	Atrophy of renal tubule	0.000785	DCN,GLIS2,MMP2	3
Cardiac Necrosis/Cell Death	Necrosis of cardiac muscle	0.000915	C1QTNF1,CCN4,IGF1,MMP2,PLA2G5,SERPINF1,SGCD,THBS2,TIMP2	9
Cardiac Necrosis/Cell Death	Cell death of heart cells	0.000961	C1QTNF1,CCN4,IGF1,MMP2,PLA2G5,SERPINF1,SFRP2,THBS2,TIMP2	9
Cardiac Dysfunction	Calcification of aortic valve	0.00132	MMP2,POSTN,TIMP2	3
Renal Damage,Renal Tubule Injury	Proximal tubular toxicity	0.00137	ADORA1,COL3A1,COL5A1,FBN1,IGF1	5
Cardiac Dilation,Cardiac Enlargement	Dilated cardiomyopathy	0.00178	ADORA1,BGN,COL3A1,HSPB7,MMP2,PDLIM3,PTGDS,SGCD,THBS2,TIMP2,ZFPM2	11
Liver Cirrhosis	Primary biliary cirrhosis	0.00197	COL3A1,FGFR1,PDGFRB,TGFB3,WNT2	5
Glomerular Injury,Kidney Failure,Renal Fibrosis	Interstitial fibrosis of kidney	0.00228	DACT3,DCN,GLIS2,MMP2	4
Hepatocellular carcinoma,Liver Hyperplasia/Hyperproliferation	Progressive hepatocellular carcinoma	0.00249	DDR2,FGFR1,PDGFRB	3
Renal Necrosis/Cell Death	Apoptosis of kidney cells	0.00275	ADORA1,BGN,DCN,GLIS2,IGF1	5
Cardiac Necrosis/Cell Death	Cell death of cardiomyocytes	0.00317	C1QTNF1,CCN4,IGF1,MMP2,PLA2G5,SERPINF1,THBS2,TIMP2	8
Hepatocellular carcinoma,Liver Hyperplasia/Hyperproliferation	BCLC stage C primary hepatocellular carcinoma	0.00328	FGFR1,PDGFRB	2
Hepatocellular carcinoma,Liver Hyperplasia/Hyperproliferation	BCLC stage B primary hepatocellular carcinoma	0.00328	FGFR1,PDGFRB	2
Hepatocellular carcinoma,Liver Hyperplasia/Hyperproliferation	Local hepatocellular carcinoma	0.00328	FGFR1,PDGFRB	2
Liver Adhesion	Adhesion of liver cells	0.00328	ADAM12,VCAM1	2
Cardiac Arrythmia	Arrhythmia	0.00351	ADORA1,CHI3L1,COL3A1,COL5A1,HTR2A,MMP2,PTGFR,TGFB3,VCAM1	9
Increased Levels of Alkaline Phosphatase	Increased activation of alkaline phosphatase	0.0037	ANXA6,IGF1,POSTN,TGFB3	4
Hepatocellular carcinoma,Liver Hyperplasia/Hyperproliferation	Unresectable hepatocellular carcinoma	0.00383	DDR2,FGFR1,PDGFRB	3
Hepatocellular carcinoma,Liver Hyperplasia/Hyperproliferation	Inoperable hepatocellular carcinoma	0.00399	FGFR1,PDGFRB	2
Hepatocellular carcinoma,Liver Hyperplasia/Hyperproliferation	BCLC stage C hepatocellular carcinoma	0.00414	DDR2,FGFR1,PDGFRB	3
Cardiac Necrosis/Cell Death	Apoptosis of ventricular myocytes	0.00446	C1QTNF1,MMP2,TIMP2	3
Liver Inflammation/Hepatitis	Acute hepatitis	0.00446	ADORA1,COL3A1,MMP2	3
Hepatocellular carcinoma,Liver Hyperplasia/Hyperproliferation	Child-Pugh class B advanced hepatocellular carcinoma	0.00476	FGFR1,PDGFRB	2
Cardiac Stenosis	Non-rheumatic aortic stenosis	0.00476	MMP2,VCAM1	2
Cardiac Dysfunction,Cardiac Stenosis	Calcific aortic valve stenosis	0.00476	MMP2,TIMP2	2
Renal Necrosis/Cell Death	Apoptosis of proximal tubule cells	0.00476	ADORA1,IGF1	2
Cardiac Necrosis/Cell Death	Apoptosis of heart cells	0.00586	C1QTNF1,IGF1,MMP2,PLA2G5,SERPINF1,SFRP2,TIMP2	7
Liver Cirrhosis	Cirrhosis of liver	0.00639	COL1A1,COL3A1,FGFR1,MMP2,PDGFRB,TGFB3,WNT2	7
Cardiac Infarction	Myocardial infarction	0.00642	ADORA1,C1QTNF1,C4A/C4B,COL3A1,CR1,PLA2G5,POSTN,TNFSF4	8
Hepatocellular carcinoma,Liver Hyperplasia/Hyperproliferation	Child-Pugh class A primary hepatocellular carcinoma	0.00649	FGFR1,PDGFRB	2
Liver Hyperplasia/Hyperproliferation	Symptomatic stage iodine-refractory liver metastasis	0.00649	FGFR1,PDGFRB	2
Hepatocellular carcinoma,Liver Hyperplasia/Hyperproliferation	Child-Pugh class A metastatic hepatocellular carcinoma	0.00649	FGFR1,PDGFRB	2
Glomerular Injury	Glomerulosclerosis	0.00704	DACT3,DCN,GLIS2,MMP2,PDGFRB,SPARC	6
Hepatocellular carcinoma,Liver Hyperplasia/Hyperproliferation	Locally advanced hepatocellular carcinoma	0.00744	FGFR1,PDGFRB	2
Hepatocellular carcinoma,Liver Hyperplasia/Hyperproliferation	BCLC stage B advanced hepatocellular carcinoma	0.00744	FGFR1,PDGFRB	2
Kidney Failure	Chronic renal failure	0.00758	ADORA1,C4A/C4B,DACT3,DCN,GLIS2,MMP2	6
Hepatocellular carcinoma,Liver Hyperplasia/Hyperproliferation	BCLC stage C advanced hepatocellular carcinoma	0.00846	FGFR1,PDGFRB	2
Renal Dilation	Dilation of proximal convoluted tubule	0.00876	BGN	1
Cardiac Necrosis/Cell Death	Quantity of apoptotic ventricular myocytes	0.00876	MMP2	1
Liver Cirrhosis	Stage IV primary biliary cirrhosis	0.00876	COL3A1	1
Cardiac Dilation,Cardiac Enlargement	Dilated cardiomyopathy type 1L	0.00876	SGCD	1
Renal Dilation	Dilation of glomerular capsule	0.00876	BGN	1
Cardiac Damage	Rupture of left ventricle	0.00876	BGN	1
Renal Lysis	Cytolysis of mesangial cells	0.00876	THY1	1
Congenital Heart Anomaly	Cardiac valvular form autosomal recessive Ehlers-Danlos syndrome	0.00876	COL1A2	1
Liver Cirrhosis	Stage III primary biliary cirrhosis	0.00876	COL3A1	1
Cardiac Dilation,Cardiac Enlargement	Advanced stage dilated cardiomyopathy	0.00876	THBS2	1
Glomerular Injury,Renal Destruction	Destruction of glomerular capillary	0.00876	THY1	1
Nephrosis	Nephronophthisis 7	0.00876	GLIS2	1
Cardiac Hypoplasia	Hypoplasia of ventricular compact zone	0.00876	ZFPM2	1
Liver Hyperplasia/Hyperproliferation	Progressive liver metastasis	0.0107	FGFR1,PDGFRB	2
Hepatocellular carcinoma,Liver Hyperplasia/Hyperproliferation	Advanced hepatocellular carcinoma	0.0107	DDR2,FGFR1,PDGFRB	3
Renal Hydronephrosis	Hydronephrosis	0.0109	DACT1,DCN,IGF1,SFRP2	4
Cardiac Fibrosis	Perivascular fibrosis	0.0118	BGN,SGCD	2
Liver Cirrhosis	Cirrhosis	0.0125	COL1A1,COL3A1,FGFR1,MMP2,PDGFRB,SPARC,TGFB3,WNT2	8
Kidney Failure	End stage renal disease	0.0129	C4A/C4B,DACT3,DCN,GLIS2,MMP2	5
Liver Fibrosis	Activation of hepatic stellate cells	0.0144	FMOD,IGF1,PDGFRB	3
Liver Fibrosis,Liver Proliferation	Proliferation of hepatic stellate cells	0.015	COL1A1,IGF1,TIMP2	3
Cardiac Stenosis	Stenosis of aortic valve	0.0164	MMP2,TIMP2,VCAM1	3
Renal Necrosis/Cell Death	Apoptosis of renal tubular epithelial cells	0.0171	DCN,GLIS2	2
Liver Fibrosis	Severe hepatic fibrosis	0.0174	COL3A1	1
Liver Adhesion	Adhesion of hepatic stellate cells	0.0174	ADAM12	1
Glomerular Injury,Renal Fibrosis	Fibrosis of tubulointerstitium	0.0174	GLIS2	1
Liver Inflammation/Hepatitis	Inflammation of liver portal space	0.0174	SPARC	1
Cardiac Degeneration	Degeneration of heart tissue	0.0174	SGCD	1
Renal Regeneration	Regeneration of glomerular capillary	0.0174	THY1	1
Cardiac Infarction	Stage II acute myocardial infarction	0.0174	C4A/C4B	1
Cardiac Enlargement	Hypertrophy of ventricular septum	0.0174	MYL9	1
Glomerular Injury	Loss of mesangial cells	0.0174	PDGFRB	1
Glomerular Injury,Kidney Failure,Renal Fibrosis	Tubulo-interstitial fibrosis of renal cortex	0.0174	GLIS2	1
Cardiac Necrosis/Cell Death	Apoptosis of cardiomyocytes	0.0184	C1QTNF1,IGF1,MMP2,PLA2G5,SERPINF1,TIMP2	6
Pulmonary Hypertension	Pulmonary hypertensive arterial disease	0.0187	DDR2,PDGFRB,TNFSF4	3
Kidney Failure	Failure of kidney	0.0245	ADORA1,C4A/C4B,DACT3,DCN,GLIS2,MMP2,PTGDS	7
Congenital Heart Anomaly	Atresia of tricuspid valve	0.0261	ZFPM2	1
Cardiac Arteriopathy	Stenosis of coronary artery	0.0261	SGCD	1
Cardiac Necrosis/Cell Death	Apoptosis of cardiac stem cells	0.0261	SFRP2	1
Cardiac Arteriopathy,Cardiac Fibrosis	Perivascular fibrosis of coronary artery	0.0261	BGN	1
Glomerular Injury	Lack of podocytes	0.0261	PDGFRB	1
Cardiac Arrythmia	Brugada syndrome type 1	0.0266	COL5A1,TGFB3	2
Cardiac Damage	Damage of cardiac muscle	0.0301	IGF1,SGCD	2
Renal Necrosis/Cell Death	Cell death of kidney cells	0.0313	ADORA1,BGN,COMP,DCN,GAS7,GLIS2,IGF1,PTGDS,UNC5C	9
Cardiac Arrythmia	Familial arrhythmogenic right ventricular dysplasia type 1	0.0346	TGFB3	1
Glomerular Injury,Renal Inflammation,Renal Nephritis	Progressive crescentic glomerulonephritis	0.0346	VCAM1	1
Cardiac Transformation	Transformation of endocardial cells	0.0346	MMP2	1
Glomerular Injury	Bleeding of renal glomerulus	0.0346	PDGFRB	1
Renal Hypoplasia	Hypoplasia of renal cortex	0.0346	FGF7	1
Liver Inflammation/Hepatitis	Alcoholic hepatitis	0.0458	ADORA1,COL3A1	2
Cardiac Enlargement	Enlargement of heart ventricle	0.0492	ADORA1,BGN,IGF1,MMP2,MYL9	5
Cardiac Damage	Injury of heart	0.0501	ADORA1,IGF1	2
Liver Adhesion	Adhesion of hepatocytes	0.0514	VCAM1	1
Cardiac Necrosis/Cell Death	Necrosis of myocardium	0.0514	SGCD	1
Renal Inflammation,Renal Nephritis	Tubular nephritis	0.0514	DCN	1
Cardiac Arteriopathy	Vasospasm of coronary artery	0.0514	SGCD	1
Cardiac Dysfunction	Dysfunction of heart	0.056	BGN,HSPB2,MMP2,POSTN,TGFB3,TIMP2	6
Cardiac Enlargement	Hypertrophy of cardiomyocytes	0.0565	ADORA1,DACT1,IGF1,LMCD1	4
Cardiac Damage	Injury of myocardium	0.0598	IGF1	1
Cardiac Enlargement	Hypertrophy of heart	0.0663	ADORA1,DACT1,HSPB2,HTR2A,IGF1,LMCD1,MYL9,POSTN	8
Cardiac Necrosis/Cell Death	Survival of ventricular myocytes	0.068	IGF1	1
Glomerular Injury,Renal Inflammation,Renal Nephritis	Acute phase crescentic glomerulonephritis	0.068	VCAM1	1
Congenital Heart Anomaly	Atrial septal defect	0.0687	MYLK,ZFPM2	2
Bradycardia,Cardiac Arrythmia	Bradycardia	0.0737	ADORA1,HTR2A	2
Cardiac Dysfunction	Left ventricular dysfunction	0.0792	BGN,MMP2,POSTN,TGFB3,TIMP2	5
Cardiac Fibrosis	Fibrosis of heart	0.0792	ADORA1,BGN,POSTN,SGCD,THBS2	5
Glomerular Injury,Renal Atrophy	Atrophy of renal glomerulus	0.0843	GLIS2	1
Renal Necrosis/Cell Death	Survival of podocytes	0.0843	IGF1	1
Congenital Heart Anomaly	Syndromic congenital heart disease	0.0892	COL1A2,HTR2A	2
Cardiac Arrythmia	Supraventricular arrhythmia	0.0915	ADORA1,CHI3L1,COL3A1,VCAM1	4
Liver Hyperplasia/Hyperproliferation	Unresectable liver cholangiocarcinoma	0.0923	FGFR1	1
Liver Cholestasis	Secretion of bile acid	0.0923	CYP27A1	1
Cardiac Dilation,Cardiac Enlargement	Primary dilated cardiomyopthy	0.0939	PDLIM3,PTGDS,SGCD	3
Nephrosis	Steroid dependent nephrotic syndrome	0.108	C4A/C4B	1
Cardiac Infarction	Susceptibility to myocardial infarction	0.108	TNFSF4	1
Cardiac Arteriopathy	Coronary occlusion	0.113	ADORA1,COL5A2,CSMD2,SGCD,VCAM1	5
Liver Inflammation/Hepatitis	Chronic active hepatitis	0.124	COL3A1	1
Congenital Heart Anomaly	Tetralogy of Fallot	0.124	ZFPM2	1
Cardiac Infarction	Acute myocardial infarction	0.125	ADORA1,C4A/C4B,POSTN	3
Cardiac Proliferation	Proliferation of ventricular myocytes	0.131	IGF1	1
Cardiac Dilation,Cardiac Enlargement	Familial dilated cardiomyopathy	0.131	PDLIM3,SGCD	2
Renal Necrosis/Cell Death	Apoptosis of kidney cell lines	0.133	COMP,GAS7,IGF1,PTGDS,UNC5C	5
Cardiac Dilation,Cardiac Dysfunction,Cardiac Enlargement	Left ventricular dilation	0.134	BGN,MMP2	2
Liver Inflammation/Hepatitis	Severe alcoholic hepatitis	0.139	ADORA1	1
Congenital Heart Anomaly	Shprintzen syndrome	0.139	HTR2A	1
Renal Hypoplasia	Hypoplasia of kidney	0.14	DACT1,FGF7	2
Renal Inflammation,Renal Nephritis	Nephritis	0.145	ADORA1,C4A/C4B,CR1,DCN,GLIS2,IGF1,VCAM1	7
Nephrosis	Nephrosis	0.145	ADORA1,C4A/C4B,GLIS2	3
Liver Inflammation/Hepatitis	Acute alcoholic hepatitis	0.154	ADORA1	1
Liver Proliferation	Proliferation of liver cells	0.157	COL1A1,FGF7,IGF1,TIMP2	4
Cardiac Inflammation	Experimental autoimmune myocarditis	0.161	MMP2	1
Liver Hyperbilirubinemia	Hyperbilirubinemia	0.169	C4A/C4B	1
Cardiac Arteriopathy	Disorder of coronary artery	0.176	ADORA1,BGN,COL5A2,CSMD2,SGCD,VCAM1	6
Liver Necrosis/Cell Death	Apoptosis of hepatic stellate cells	0.176	IGF1	1
Renal Degeneration	Degeneration of kidney	0.183	GLIS2	1
Liver Fibrosis	Migration of hepatic stellate cells	0.183	IGF1	1
Liver Damage	Liver Damage	0.189	CR1,DDR2,IGF1,TNFSF4	4
Hepatocellular carcinoma,Liver Hyperplasia/Hyperproliferation	Recurrent hepatocellular carcinoma	0.198	FGFR1	1
Cardiac Fibrosis	Fibrosis of myocardium	0.198	SGCD	1
Glomerular Injury,Renal Necrosis/Cell Death	Apoptosis of mesangial cells	0.198	BGN	1
Congenital Heart Anomaly	Atrioventricular septal defect and common atrioventricular junction	0.198	ZFPM2	1
Cardiac Arrythmia,Tachycardia	Paroxysmal supraventricular tachycardia	0.205	ADORA1	1
Cardiac Arrythmia	Atrial fibrillation	0.212	CHI3L1,COL3A1,VCAM1	3
Congenital Heart Anomaly	Familial congenital heart disease	0.212	COL1A2,HTR2A,ZFPM2	3
Cardiac Enlargement	Hypertrophy of ventricular myocytes	0.225	IGF1	1
Liver Hyperplasia/Hyperproliferation	Metastatic liver cholangiocarcinoma	0.225	FGFR1	1
Liver Inflammation/Hepatitis	Viral hepatitis	0.237	C4A/C4B,COL3A1,IGF1	3
Cardiac Dilation,Cardiac Enlargement	Idiopathic dilated cardiomyopathy	0.239	PTGDS	1
Congenital Heart Anomaly	Congenital heart disease	0.243	COL1A2,FGFR1,HTR2A,MYLK,ZFPM2	5
Congenital Heart Anomaly	Failure of heart looping	0.246	FGFR1	1
Liver Inflammation/Hepatitis	Inflammation of liver	0.246	ADORA1,C4A/C4B,COL3A1,IGF1,MMP2,SPARC	6
Increased Levels of Red Blood Cells	Increased Levels of Red Blood Cells	0.248	CLEC11A,ZEB2	2
Cardiac Arteriopathy	Coronary artery disease	0.248	ADORA1,COL5A2,CSMD2,VCAM1	4
Glomerular Injury,Renal Inflammation,Renal Nephritis	Glomerulonephritis	0.256	ADORA1,C4A/C4B,CR1,GLIS2,VCAM1	5
Cardiac Arrythmia,Tachycardia	Tachycardia	0.264	ADORA1,PTGFR	2
Hepatocellular carcinoma,Liver Hyperplasia/Hyperproliferation	Development of hepatocellular carcinoma	0.267	CCDC80,VCAN	2
Glomerular Injury	Abnormal morphology of renal glomerulus	0.274	C4A/C4B,PDGFRB	2
Cardiac Dysfunction	Left ventricular noncompaction	0.278	TGFB3	1
Cardiac Fibrosis	Interstitial fibrosis of heart	0.278	POSTN	1
Cardiac Dilation,Cardiac Enlargement	Dominant dilated cardiomyopathy	0.284	SGCD	1
Renal Hypoplasia	Agenesis of kidney	0.321	DACT1	1
Glomerular Injury,Renal Inflammation,Renal Nephritis	Proliferative glomerulonephritis	0.339	CR1	1
Liver Hypoplasia	Liver Hypoplasia	0.339	CTHRC1	1
Renal Proliferation	Cell proliferation of kidney cell lines	0.342	CCN4,DDR2,UNC5C	3
Liver Inflammation/Hepatitis,Liver Steatosis	Nonalcoholic steatohepatitis	0.345	ADORA1	1
Renal Enlargement	Hypertrophy of kidney	0.345	BGN	1
Cardiac Inflammation	Inflammation of heart	0.356	THBS2	1
Congenital Heart Anomaly	Double outlet right ventricle	0.368	ZFPM2	1
Renal Damage	Damage of kidney	0.373	ADORA1,C4A/C4B,IGF1	3
Liver Damage	Hepatic injury	0.401	CR1,DDR2	2
Cardiac Congestive Cardiac Failure,Heart Failure	Congestive heart failure	0.41	HSPB7,ZFPM2	2
Liver Cholestasis	Progressive familial intrahepatic cholestasis type 1	0.416	CYP27A1	1
Cardiac Enlargement	Ventricular hypertrophy	0.434	IGF1,MYL9	2
Heart Failure	Failure of heart	0.437	ADORA1,HSPB7,IGF1,ZFPM2	4
Liver Inflammation/Hepatitis	Chronic hepatitis	0.437	COL3A1,IGF1	2
Liver Proliferation	Proliferation of hepatocytes	0.484	FGF7,IGF1	2
Renal Damage	Injury of kidney	0.5	ADORA1,IGF1	2
Liver Inflammation/Hepatitis	Chronic hepatitis C	0.502	IGF1	1
Liver Inflammation/Hepatitis	Infection by hepatitis B virus	0.523	C4A/C4B	1
Kidney Failure	Acute renal failure	0.527	ADORA1	1
Liver Regeneration	Liver Regeneration	0.536	FGF7	1
Renal Damage	Acute kidney injury	0.564	ADORA1	1
Increased Levels of Hematocrit	Increased Levels of Hematocrit	0.579	CLEC11A	1
Liver Enlargement	Hepatomegaly	0.582	CYP27A1	1
Glomerular Injury,Renal Inflammation,Renal Nephritis	Lupus nephritis	0.586	ADORA1,VCAM1	2
Liver Necrosis/Cell Death	Cell death of hepatocytes	1	CR1	1
Liver Necrosis/Cell Death	Cell death of liver cells	1	CR1,IGF1	2

## Sheet: Networks
ID	Molecules in Network	Score	Focus Molecules	Top Diseases and Functions
1	AEBP1,CCN4,CHI3L1,COL10A1,COL14A1,COL16A1,COL1A2,COL3A1,COL5A1,COL5A2,COL6A1,COL6A2,COL6A3,COL8A1,COL8A2,collagen,Collagen type V,Collagen type VI,Collagen type XVIII,collagenase,CPXM1,CTSK,DCN,DDR2,DOK5,EMILIN1,ERK1/2,Nuclear factor 1,Pdgf Ab,POSTN,RCN3,SMAD1/5/9,SPARC,SULF1,TMEM176B	50	26	[Cancer, Connective Tissue Disorders, Organismal Injury and Abnormalities]
2	ADAM12,ADAMTS10,ADAMTS2,Alpha catenin,AMPH,Ap2,ASPN,BGN,Cdc2,Collagen Alpha1,Collagen type I (complex),collagen type i (family),Collagen type IV,FBLN5,FBN1,GREM1,LRRC32,MFAP4,MMP2,NFkB (complex),Notch,OGN,PDGFRL,PTGDS,RIMBP2,SFRP2,SFRP4,Sod,SOD3,TCEAL7,TGFB3,THY1,TIMP2,TNFSF4,TWIST2	48	25	[Connective Tissue Disorders, Hereditary Disorder, Organismal Injury and Abnormalities]
3	3 beta HSD,Akt,ANGPTL2,C1q,C4A/C4B,CLEC11A,CLIP3,Collagen type II,Collagen type III,Collagen type ix,Collagen(s),COMP,CR1,DPT,elastase,EPYC,FGF7,Fibrin,Fibrinogen,FMOD,HIC1,ITGA11,LAMA2,LRRC15,LUM,OMD,P4HA3,PRELP,RARRES2,secreted MMP,THBS2,Thrombospondin,trypsin,XPNPEP2,ZFPM2	40	22	[Carbohydrate Metabolism, Hair and Skin Development and Function, Small Molecule Biochemistry]
4	ADAMTS12,Alp,ANTXR1,Ap1,BCR (complex),CDH11,CHRD,CHRDL2,Ecm,ECM2,FCRL5,GAS1,GAS7,GLT8D2,Histone h4,IgG1,IgG2a,Igm,Laminin (complex),LMCD1,MRAS,NEGR1,NTM,p70 S6k,PI3K (complex),PLA2G5,RSPO3,Smad2/3,SPON1,SRC (family),SSC5D,ST6GALNAC5,TAGLN,Tgf beta,TMEM119	37	21	[Connective Tissue Development and Function, Connective Tissue Disorders, Organismal Development]
5	ANXA6,COL1A1,CTHRC1,DKK2,ERK,Fcer1,Fgf,Fgfr,FGFR1,G protein alphai,GEM,Gli,GLI2,GLIS2,Integrin,MAP2K1/2,Mir200,NADPH oxidase,PCOLCE,Pdgf (complex),PDGF BB,PDGFRB,PI3K (family),PI3K p85,PLC gamma,PRRX2,PTK,RSPO1,SERPINF1,Smad,TCF,UNC5C,Wnt,WNT2,ZEB2	26	16	[Cellular Development, Embryonic Development, Organismal Development]
6	14-3-3,Actin,caspase,Complement,CRISPLD2,cytochrome C,DACT1,DACT3,FAM20C,FNDC1,GPC6,Hdac,HSP,Hsp27,Hsp70,Hsp90,HSPA12B,HSPB2,HSPB7,Igfbp,Jnk,LDL,Mek,MHC Class II (complex),Mlc,Mlcp,MYL9,MYLK,OLFML2B,PLXNC1,Rock,Rsk,SCARF2,Tnf (family),VCAN	24	15	[Cardiovascular Disease, Connective Tissue Disorders, Developmental Disorder]
7	15-deoxy-delta-12,14 -PGJ 2,3-beta,17-beta-androstanediol,ABHD2,ACBD7,ADGRA3,Androgen-ARA55-AR-ARA70-HSP40-HSP70-HSP90,AR,ARHGAP30,BNC2,CSMD2,DENND5A,DISP2,FIBIN,FYN,HEPH,HSD17B6,HTRA3,MXRA5,NAP1L3,NCKAP5,NCOA4,OLFML3,p160,PODN,PPARGC1A,SHROOM2,SLC24A1,SMARCA4,SMIM10L2B,SNAI3,TMEM176A,Ubiquitin,VIRMA,ZCCHC24,ZNF521	20	13	[Organ Morphology, Skeletal and Muscular System Development and Function, Tissue Morphology]
8	ADAMTS16,ADCY,Calcineurin A,Calmodulin,CG,Creb,Cyclin A,estrogen receptor,FILIP1L,FSH,G protein,GASK1B,Growth hormone,Gsk3,GYPC,HTR2A,IGF1,Insulin,Lh,N-cor,Nfat (family),PDLIM3,phosphatase,Pkc(s),PLC,PLPP7,PNOC,PPFIA2,Proinsulin,RUNX1T1,Rxr,Shc,SNED1,Sos,STAT5a/b	18	12	[Cancer, Organismal Injury and Abnormalities, Reproductive System Disease]
9	ADGRA2,ADORA1,Beta Arrestin,C1QTNF1,CD3,CYP27A1,cytokine,FAIM2,Focal adhesion kinase,GGT5,Gpcr,HDL,Histone h3,Ige,IgG,IL1,IL12 (complex),Immunoglobulin,LPAR4,Mapk,Metalloprotease,Mmp,MMP23B,P38 MAPK,p85 (pik3r),phospholipase,Pka,Pro-inflammatory Cytokine,PRRX1,PTGFR,Rac,RAS,SMOC2,VCAM1,Vegf	18	12	[Cardiovascular Disease, Neurological Disease, Organismal Injury and Abnormalities]
10	ADGRF3,Basal transcriptional machinery,CCDC80,CCR2,CMTM8,CPVL,CREB3,CSDC2,CYS1,CYYR1,DEFB114,EGFR,FAM20A,FAT2,GPR149,GPR88,GXYLT2,MAPK1,MFSD11,NTNG2,PCBP3,phospholipid,PLPP4,PLPP5,RFLNA/ZNF664-RFLNA,RNA polymerase II,SGCD,SLC35C2,ST6GAL2,STPG4,TBK1,TCFL5,TNF,TRIM25,YAP1	18	12	[Cell-To-Cell Signaling and Interaction, Cellular Development, Inflammatory Response]
11	ALB,ALPK2,AOX1,APP,ARHGAP15,ARNT2,ARPP19,BRSK1,CAVIN4,CLDN16,COLEC12,Cox6c,CPXM2,DTD2,FBXL7,GPR15,IGDCC4,KCNE5,MRGPRF,PCDHGC5,PDZRN3,PDZRN4,PLEKHO2,RAB3IL1,SNCA,SORCS1,ST6GALNAC6,TMEM175,TMEM255A,TSSK2,VAT1L,WNT3A,YWHAE,ZDHHC14,ZNF839	16	11	[Cell-To-Cell Signaling and Interaction, Cellular Assembly and Organization, Tissue Development]
12	AGPAT5,ALG1,CADM3,CADM4,CCDC50,HADHB,HSD17B11,ISLR,KCNA6,LPCAT4,MXRA8,NPTN,P4HTM,PNMA8B,RIMBP2,RNF130,RNF4,SLC5A6,SYNDIG1,Tcstv1,Tcstv3,TMEM106B,TMEM189,TMEM39B,TSPAN18,UBC,USP27X,USP3,USP31,USP35,USP38,USP40,USP6,USP9Y,ZRANB3	9	7	[Developmental Disorder, Hereditary Disorder, Post-Translational Modification]
13	NUPR1,PODNL1	2	1	[Cancer, Organismal Injury and Abnormalities, Reproductive System Disease]
14	AHR,NRDE2,OLFML1	2	1	[Cancer, Cardiovascular System Development and Function, Cell Cycle]
15	C1QTNF5,MFRP,norepinephrine	2	1	[Developmental Disorder, Hereditary Disorder, Neurological Disease]

## Sheet: Molecules
Symbol	Entrez Gene Name	Gene Symbol - human (HUGO / HGNC / Entrez Gene)	Location	Type(s)	Biomarker Application(s)	Drug(s)	Entrez Gene ID for Human	Entrez Gene ID for Mouse	Entrez Gene ID for Rat
ADAM6	ADAM metallopeptidase domain 6 (pseudogene)	ADAM6	Other	other			8755
ADAM12	ADAM metallopeptidase domain 12	ADAM12	Plasma Membrane	peptidase	diagnosis		8038	11489	679837
ADAMTS2	ADAM metallopeptidase with thrombospondin type 1 motif 2	ADAMTS2	Extracellular Space	peptidase	diagnosis,efficacy		9509	216725	287899
ADAMTS10	ADAM metallopeptidase with thrombospondin type 1 motif 10	ADAMTS10	Extracellular Space	peptidase	diagnosis		81794	224697	314655
ADAMTS12	ADAM metallopeptidase with thrombospondin type 1 motif 12	ADAMTS12	Extracellular Space	peptidase			81792	239337	294809
ADAMTS16	ADAM metallopeptidase with thrombospondin type 1 motif 16	ADAMTS16	Extracellular Space	other			170690	271127	306664
ADGRA2	adhesion G protein-coupled receptor A2	ADGRA2	Plasma Membrane	G-protein coupled receptor			25960	78560	100363275
ADORA1	adenosine A1 receptor	ADORA1	Plasma Membrane	G-protein coupled receptor		acetaminophen/aspirin/caffeine,acetaminophen/butalbital/caffeine,acetaminophen/butalbital/caffeine/codeine,acetaminophen/caffeine/chlorpheniramine/hydrocodone/phenylephrine,acetaminophen/caffeine/dihydrocodeine,adenosine,aminophylline,aspirin/butalbital/caffeine,aspirin/butalbital/caffeine/codeine,aspirin/caffeine/dihydrocodeine,aspirin/caffeine/orphenadrine,aspirin/caffeine/phenacetin,aspirin/ca…	134	11539	29290
AEBP1	AE binding protein 1	AEBP1	Nucleus	peptidase			165	11568	305494
ALPK2	alpha kinase 2	ALPK2	Nucleus	kinase			115701	225638	498875
AMPH	amphiphysin	AMPH	Plasma Membrane	other			273	218038	60668|100910792
ANGPTL2	angiopoietin like 2	ANGPTL2	Extracellular Space	other			23452	26360	171100
ANTXR1	ANTXR cell adhesion molecule 1	ANTXR1	Plasma Membrane	transmembrane receptor	diagnosis		84168	69538	362393
ANXA6	annexin A6	ANXA6	Plasma Membrane	ion channel			309	11749	79125
AOX1	aldehyde oxidase 1	AOX1	Cytoplasm	enzyme			316	11761	54349
ASPN	asporin	ASPN	Extracellular Space	other			54829	66695	306805
BGN	biglycan	BGN	Extracellular Space	other			633	12111	25181
BMS1P20	BMS1 pseudogene 20	BMS1P20	Other	other			96610
BNC2	basonuclin 2	BNC2	Nucleus	transcription regulator			54796	242509	298189
C1QTNF1	C1q and TNF related 1	C1QTNF1	Extracellular Space	other			114897	56745	303701
C4A/C4B	complement C4A (Rodgers blood group)	C4A	Extracellular Space	other		IgG	720|721	12268|625018	24233|406161
CADM3	cell adhesion molecule 3	CADM3	Plasma Membrane	other			57863	94332	360882
CCDC80	coiled-coil domain containing 80	CCDC80	Nucleus	other			151887	67896	64387
CCN4	cellular communication network factor 4	CCN4	Extracellular Space	other			8840	22402	65154
CDH11	cadherin 11	CDH11	Plasma Membrane	other	efficacy,prognosis		1009	12552	84407
CHI3L1	chitinase 3 like 1	CHI3L1	Extracellular Space	enzyme	diagnosis,efficacy,prognosis		1116	12654	89824
CHRD	chordin	CHRD	Extracellular Space	other			8646	12667	117275
CHRDL2	chordin like 2	CHRDL2	Cytoplasm	other			25884	69121	308854
CLEC11A	C-type lectin domain containing 11A	CLEC11A	Extracellular Space	growth factor			6320	20256	29313
CLIP3	CAP-Gly domain containing linker protein 3	CLIP3	Plasma Membrane	other			25999	76686
COL10A1	collagen type X alpha 1 chain	COL10A1	Extracellular Space	other	unspecified application	collagenase clostridium histolyticum	1300	12813
COL14A1	collagen type XIV alpha 1 chain	COL14A1	Extracellular Space	other		collagenase clostridium histolyticum	7373	12818	314981
COL16A1	collagen type XVI alpha 1 chain	COL16A1	Extracellular Space	other		collagenase clostridium histolyticum	1307	107581	366474
COL1A1	collagen type I alpha 1 chain	COL1A1	Extracellular Space	other	diagnosis	collagenase clostridium histolyticum	1277	12842	29393
COL1A2	collagen type I alpha 2 chain	COL1A2	Extracellular Space	other		collagenase clostridium histolyticum	1278	12843	84352
COL3A1	collagen type III alpha 1 chain	COL3A1	Extracellular Space	other	diagnosis,efficacy	collagenase clostridium histolyticum	1281	12825	84032
COL5A1	collagen type V alpha 1 chain	COL5A1	Extracellular Space	other		collagenase clostridium histolyticum	1289	12831	85490
COL5A2	collagen type V alpha 2 chain	COL5A2	Extracellular Space	other		collagenase clostridium histolyticum	1290	12832	85250
COL6A1	collagen type VI alpha 1 chain	COL6A1	Extracellular Space	other		collagenase clostridium histolyticum	1291	12833	294337
COL6A2	collagen type VI alpha 2 chain	COL6A2	Extracellular Space	other		collagenase clostridium histolyticum	1292	12834	361821
COL6A3	collagen type VI alpha 3 chain	COL6A3	Extracellular Space	other		collagenase clostridium histolyticum	1293	12835	367313
COL8A1	collagen type VIII alpha 1 chain	COL8A1	Extracellular Space	other		collagenase clostridium histolyticum	1295	12837	304021
COL8A2	collagen type VIII alpha 2 chain	COL8A2	Extracellular Space	other		collagenase clostridium histolyticum	1296	329941	313592
COLEC12	collectin subfamily member 12	COLEC12	Plasma Membrane	transmembrane receptor			81035	140792	361289
COMP	cartilage oligomeric matrix protein	COMP	Extracellular Space	other	diagnosis,efficacy,unspecified application		1311	12845	25304
CPVL	carboxypeptidase vitellogenic like	CPVL	Cytoplasm	peptidase			54504	71287	502774
CPXM1	carboxypeptidase X, M14 family member 1	CPXM1	Extracellular Space	peptidase			56265	56264	296156
CPXM2	carboxypeptidase X, M14 family member 2	CPXM2	Extracellular Space	peptidase			119587	55987	293566
CR1	complement C3b/C4b receptor 1 (Knops blood group)	CR1	Plasma Membrane	transmembrane receptor			1378
CRISPLD2	cysteine rich secretory protein LCCL domain containing 2	CRISPLD2	Cytoplasm	other			83716	78892	171547
CSDC2	cold shock domain containing C2	CSDC2	Cytoplasm	other			27254	105859	266600
CSMD2	CUB and Sushi multiple domains 2	CSMD2	Other	other			114784	329942	313040
CTHRC1	collagen triple helix repeat containing 1	CTHRC1	Extracellular Space	other			115908	68588	282836
CTSK	cathepsin K	CTSK	Cytoplasm	peptidase	efficacy	balicatib,cathepsin K inhibitor,odanacatib	1513	13038	29175
CYP27A1	cytochrome P450 family 27 subfamily A member 1	CYP27A1	Cytoplasm	enzyme			1593	104086	301517
CYS1	cystin 1	CYS1	Cytoplasm	transcription regulator			192668	12879	690489
DACT1	dishevelled binding antagonist of beta catenin 1	DACT1	Cytoplasm	other	unspecified application		51339	59036	500666
DACT3	dishevelled binding antagonist of beta catenin 3	DACT3	Cytoplasm	other			147906	629378	499088
DCN	decorin	DCN	Extracellular Space	other			1634	13179	29139
DDR2	discoidin domain receptor tyrosine kinase 2	DDR2	Plasma Membrane	kinase		blinatumomab/imatinib,dacomitinib,decitabine/imatinib,imatinib,imatinib/inotuzumab ozogamicin,imatinib/nilotinib,imatinib/sirolimus,imatinib/sorafenib,imatinib/sunitinib,regorafenib,sitravatinib	4921	18214	685781
DIRC1	disrupted in renal carcinoma 1	DIRC1	Other	other			116093
DKK2	dickkopf WNT signaling pathway inhibitor 2	DKK2	Extracellular Space	other			27123	56811	295445
DOK5	docking protein 5	DOK5	Plasma Membrane	other			55816	76829	502694
DPT	dermatopontin	DPT	Extracellular Space	other			1805	56429
ECM2	extracellular matrix protein 2	ECM2	Extracellular Space	other			1842	407800	100361383|100910978
EMILIN1	elastin microfibril interfacer 1	EMILIN1	Extracellular Space	other			11117	100952	298845
EPYC	epiphycan	EPYC	Extracellular Space	other			1833	13516	314772
FAIM2	Fas apoptotic inhibitory molecule 2	FAIM2	Plasma Membrane	other			23017	72393	246274
FAM180A	family with sequence similarity 180 member A	FAM180A	Other	other			389558	208164	362336
FAM20A	FAM20A golgi associated secretory pathway pseudokinase	FAM20A	Extracellular Space	other			54757	208659	303635
FAM20C	FAM20C golgi associated secretory pathway kinase	FAM20C	Extracellular Space	enzyme			56975	80752	304334
FBLN5	fibulin 5	FBLN5	Extracellular Space	other			10516	23876	29158
FBN1	fibrillin 1	FBN1	Extracellular Space	other			2200	14118	83727
FBXL7	F-box and leucine rich repeat protein 7	FBXL7	Cytoplasm	enzyme			23194	448987	361907
FCRL5	Fc receptor like 5	FCRL5	Plasma Membrane	other			83416	329693	680697
FGF7	fibroblast growth factor 7	FGF7	Extracellular Space	growth factor			2252	14178	29348
FGFR1	fibroblast growth factor receptor 1	FGFR1	Plasma Membrane	kinase	diagnosis,prognosis,unspecified application	3D185,5-azacytidine/sorafenib,ASP5878,bortezomib/sorafenib,clofarabine/cytarabine/sorafenib,crizotinib/pazopanib,cytarabine/idarubicin/sorafenib,debio 1347,decitabine/sorafenib,derazantinib,dexamethasone/lenalidomide/sorafenib,docetaxel/nintedanib,erdafitinib,everolimus/lenvatinib,everolimus/sorafenib,GSK3052230,imatinib/sorafenib,lapatinib/pazopanib,lenvatinib,lenvatinib/pembrolizumab,lucitanib,…	2260	14182	79114
FIBIN	fin bud initiation factor homolog	FIBIN	Cytoplasm	other			387758	67606	499856
FILIP1L	filamin A interacting protein 1 like	FILIP1L	Nucleus	other			11259	78749	304020
FMOD	fibromodulin	FMOD	Extracellular Space	other			2331	14264	64507
FNDC1	fibronectin type III domain containing 1	FNDC1	Plasma Membrane	other		AGS-8M4	84624		308099
GAS1	growth arrest specific 1	GAS1	Plasma Membrane	other			2619	14451	683470
GAS7	growth arrest specific 7	GAS7	Cytoplasm	transcription regulator			8522	14457	85246
GASK1B	golgi associated kinase 1B	GASK1B	Cytoplasm	other			51313	68659	310540
GEM	GTP binding protein overexpressed in skeletal muscle	GEM	Plasma Membrane	enzyme			2669	14579	297902
GGT5	gamma-glutamyltransferase 5	GGT5	Plasma Membrane	enzyme			2687	23887	29566
GLI2	GLI family zinc finger 2	GLI2	Nucleus	transcription regulator	efficacy		2736	14633	304729
GLIS2	GLIS family zinc finger 2	GLIS2	Nucleus	transcription regulator			84662	83396	302946
GLT8D2	glycosyltransferase 8 domain containing 2	GLT8D2	Other	enzyme			83468	74782	366859
GPC6	glypican 6	GPC6	Plasma Membrane	transmembrane receptor			10082	23888	691984
GREM1	gremlin 1, DAN family BMP antagonist	GREM1	Extracellular Space	other	unspecified application		26585	23892	50566
GXYLT2	glucoside xylosyltransferase 2	GXYLT2	Other	other			727936	232313	688618
GYPC	glycophorin C (Gerbich blood group)	GYPC	Plasma Membrane	other	unspecified application		2995	71683	364837
HEPH	hephaestin	HEPH	Plasma Membrane	transporter			9843	15203	117240
HIC1	HIC ZBTB transcriptional repressor 1	HIC1	Nucleus	transcription regulator	diagnosis		3090	15248	100912068
HSD17B6	hydroxysteroid 17-beta dehydrogenase 6	HSD17B6	Other	enzyme	unspecified application	3-hydroxysteroid dehydrogenase inhibitor	8630	27400
HSPA12B	heat shock protein family A (Hsp70) member 12B	HSPA12B	Other	other			116835	72630
HSPB2	heat shock protein family B (small) member 2	HSPB2	Cytoplasm	other			3316	69253	161476
HSPB7	heat shock protein family B (small) member 7	HSPB7	Cytoplasm	other			27129	29818	50565
HTR2A	5-hydroxytryptamine receptor 2A	HTR2A	Plasma Membrane	G-protein coupled receptor		abaperidone,amitriptyline,amitriptyline/chlordiazepoxide,amitriptyline/ketamine,amitriptyline/melatonin,amitriptyline/perphenazine,apomorphine,aripiprazole,asenapine,azatadine,blonanserin,brexpiprazole,buspirone,caffeine/ergotamine,cariprazine,chloropromazine,chlorprothixene,cinitapride,cis-thiothixene,cis-urocanic acid,cisapride,clomipramine,clozapine,cyclobenzaprine,cyproheptadine,desipramine,d…	3356	15558	29595
HTRA3	HtrA serine peptidase 3	HTRA3	Extracellular Space	peptidase
IGDCC4	immunoglobulin superfamily DCC subclass member 4	IGDCC4	Plasma Membrane	other
IGF1	insulin like growth factor 1	IGF1	Extracellular Space	growth factor	diagnosis,efficacy,prognosis,safety	BI 836845,MEDI-573
ISLR	immunoglobulin superfamily containing leucine rich repeat	ISLR	Extracellular Space	other
ITGA11	integrin subunit alpha 11	ITGA11	Plasma Membrane	other
KIAA1755	KIAA1755	KIAA1755	Other	other
LAMA2	laminin subunit alpha 2	LAMA2	Extracellular Space	other
LMCD1	LIM and cysteine rich domains 1	LMCD1	Cytoplasm	transcription regulator	unspecified application
LPAR4	lysophosphatidic acid receptor 4	LPAR4	Plasma Membrane	transmembrane receptor
LRRC15	leucine rich repeat containing 15	LRRC15	Plasma Membrane	other
LRRC32	leucine rich repeat containing 32	LRRC32	Plasma Membrane	other
LUM	lumican	LUM	Extracellular Space	other
MFAP4	microfibril associated protein 4	MFAP4	Extracellular Space	other
MFRP	membrane frizzled-related protein	MFRP	Plasma Membrane	transmembrane receptor
MIR100HG	mir-100-let-7a-2-mir-125b-1 cluster host gene	MIR100HG	Other	other
MMP2	matrix metallopeptidase 2	MMP2	Extracellular Space	peptidase	diagnosis,disease progression,efficacy,prognosis,response to therapy,unspecified application	marimastat,MMP2 MMP9 inhibitor,prinomastat,rebimastat
MMP23B	matrix metallopeptidase 23B	MMP23B	Extracellular Space	peptidase
MRAS	muscle RAS oncogene homolog	MRAS	Plasma Membrane	enzyme
MRGPRF	MAS related GPR family member F	MRGPRF	Plasma Membrane	G-protein coupled receptor
MXRA5	matrix remodeling associated 5	MXRA5	Extracellular Space	other
MXRA8	matrix remodeling associated 8	MXRA8	Cytoplasm	other
MYL9	myosin light chain 9	MYL9	Cytoplasm	other
MYLK	myosin light chain kinase	MYLK	Cytoplasm	kinase	prognosis
NAP1L3	nucleosome assembly protein 1 like 3	NAP1L3	Nucleus	other
NEGR1	neuronal growth regulator 1	NEGR1	Plasma Membrane	other
NTM	neurotrimin	NTM	Plasma Membrane	other
NTNG2	netrin G2	NTNG2	Plasma Membrane	other
OGN	osteoglycin	OGN	Extracellular Space	growth factor
OLFML1	olfactomedin like 1	OLFML1	Extracellular Space	other
OLFML3	olfactomedin like 3	OLFML3	Extracellular Space	other
OLFML2B	olfactomedin like 2B	OLFML2B	Extracellular Space	other
OMD	osteomodulin	OMD	Extracellular Space	other
P4HA3	prolyl 4-hydroxylase subunit alpha 3	P4HA3	Cytoplasm	enzyme
PCBP3	poly(rC) binding protein 3	PCBP3	Nucleus	transcription regulator
PCOLCE	procollagen C-endopeptidase enhancer	PCOLCE	Extracellular Space	other
PDGFRB	platelet derived growth factor receptor beta	PDGFRB	Plasma Membrane	kinase	prognosis,response to therapy,unspecified application	5-azacytidine/midostaurin,5-azacytidine/sorafenib,axitinib,becaplermin,bevacizumab/sorafenib,blinatumomab/dasatinib,blinatumomab/imatinib,bortezomib/sorafenib,clofarabine/cytarabine/sorafenib,crizotinib/pazopanib,cytarabine/idarubicin/sorafenib,dasatinib,dasatinib/erlotinib,dasatinib/inotuzumab ozogamicin,dasatinib/nilotinib,decitabine/imatinib,decitabine/sorafenib,dexamethasone/lenalidomide/sora…
PDGFRL	platelet derived growth factor receptor like	PDGFRL	Plasma Membrane	kinase
PDLIM3	PDZ and LIM domain 3	PDLIM3	Cytoplasm	other
PDZRN3	PDZ domain containing ring finger 3	PDZRN3	Extracellular Space	enzyme
PDZRN4	PDZ domain containing ring finger 4	PDZRN4	Other	other
PLA2G5	phospholipase A2 group V	PLA2G5	Extracellular Space	enzyme		varespladib,varespladib methyl
PLEKHO2	pleckstrin homology domain containing O2	PLEKHO2	Cytoplasm	other
PLPP4	phospholipid phosphatase 4	PLPP4	Plasma Membrane	phosphatase
PLPP7	phospholipid phosphatase 7 (inactive)	PLPP7	Nucleus	phosphatase
PLXNC1	plexin C1	PLXNC1	Plasma Membrane	transmembrane receptor
PNMA8B	PNMA family member 8B	PNMA8B	Other	other
PNOC	prepronociceptin	PNOC	Extracellular Space	other
PODN	podocan	PODN	Cytoplasm	other
PODNL1	podocan like 1	PODNL1	Extracellular Space	other
POSTN	periostin	POSTN	Extracellular Space	other	unspecified application
PPFIA2	PTPRF interacting protein alpha 2	PPFIA2	Plasma Membrane	phosphatase
PRELP	proline and arginine rich end leucine rich repeat protein	PRELP	Extracellular Space	other
PRRX1	paired related homeobox 1	PRRX1	Nucleus	transcription regulator
PRRX2	paired related homeobox 2	PRRX2	Nucleus	transcription regulator
PTGDS	prostaglandin D2 synthase	PTGDS	Cytoplasm	enzyme	efficacy
PTGFR	prostaglandin F receptor	PTGFR	Plasma Membrane	G-protein coupled receptor		(+)-fluprostenol,bimatoprost,bimatoprost/timolol,dinoprost,isopropyl unoprostone,latanoprost,latanoprost/netarsudil,latanoprost/timolol,tafluprost,timolol/travoprost,travoprost
RAB3IL1	RAB3A interacting protein like 1	RAB3IL1	Cytoplasm	other
RARRES2	retinoic acid receptor responder 2	RARRES2	Plasma Membrane	transmembrane receptor
RCN3	reticulocalbin 3	RCN3	Cytoplasm	other
RFLNA/ZNF664-RFLNA	refilin A	RFLNA	Other	transporter
RIMBP2	RIMS binding protein 2	RIMBP2	Plasma Membrane	other
RSPO1	R-spondin 1	RSPO1	Plasma Membrane	other
RSPO3	R-spondin 3	RSPO3	Extracellular Space	kinase		OMP-131R10
RUNX1T1	RUNX1 partner transcriptional co-repressor 1	RUNX1T1	Nucleus	transcription regulator
SCARF2	scavenger receptor class F member 2	SCARF2	Plasma Membrane	transmembrane receptor
SERPINF1	serpin family F member 1	SERPINF1	Extracellular Space	other
SFRP2	secreted frizzled related protein 2	SFRP2	Plasma Membrane	transmembrane receptor	diagnosis
SFRP4	secreted frizzled related protein 4	SFRP4	Plasma Membrane	transmembrane receptor	diagnosis
SGCD	sarcoglycan delta	SGCD	Cytoplasm	other
SMOC2	SPARC related modular calcium binding 2	SMOC2	Extracellular Space	other
SNED1	sushi, nidogen and EGF like domains 1	SNED1	Plasma Membrane	other
SOD3	superoxide dismutase 3	SOD3	Extracellular Space	enzyme
SPARC	secreted protein acidic and cysteine rich	SPARC	Extracellular Space	other	disease progression,efficacy
SPON1	spondin 1	SPON1	Extracellular Space	other
SSC5D	scavenger receptor cysteine rich family member with 5 domains	SSC5D	Plasma Membrane	transmembrane receptor
ST6GAL2	ST6 beta-galactoside alpha-2,6-sialyltransferase 2	ST6GAL2	Cytoplasm	enzyme
ST6GALNAC5	ST6 N-acetylgalactosaminide alpha-2,6-sialyltransferase 5	ST6GALNAC5	Cytoplasm	enzyme
SULF1	sulfatase 1	SULF1	Cytoplasm	enzyme
SYNDIG1	synapse differentiation inducing 1	SYNDIG1	Plasma Membrane	other
TAGLN	transgelin	TAGLN	Cytoplasm	other	diagnosis
TCEAL7	transcription elongation factor A like 7	TCEAL7	Nucleus	transcription regulator
TGFB3	transforming growth factor beta 3	TGFB3	Extracellular Space	growth factor		AVID200,fresolimumab
THBS2	thrombospondin 2	THBS2	Extracellular Space	other
THY1	Thy-1 cell surface antigen	THY1	Plasma Membrane	other	diagnosis,disease progression
TIMP2	TIMP metallopeptidase inhibitor 2	TIMP2	Extracellular Space	other	efficacy,unspecified application
TMEM119	transmembrane protein 119	TMEM119	Cytoplasm	other
TMEM176A	transmembrane protein 176A	TMEM176A	Other	other
TMEM176B	transmembrane protein 176B	TMEM176B	Other	other
TNFSF4	TNF superfamily member 4	TNFSF4	Extracellular Space	cytokine
TSPAN18	tetraspanin 18	TSPAN18	Other	other
TWIST2	twist family bHLH transcription factor 2	TWIST2	Nucleus	transcription regulator
UNC5C	unc-5 netrin receptor C	UNC5C	Plasma Membrane	transmembrane receptor
VCAM1	vascular cell adhesion molecule 1	VCAM1	Plasma Membrane	transmembrane receptor	diagnosis,disease progression,efficacy,prognosis,unspecified application
VCAN	versican	VCAN	Extracellular Space	other
WNT2	Wnt family member 2	WNT2	Extracellular Space	cytokine
XPNPEP2	X-prolyl aminopeptidase 2	XPNPEP2	Plasma Membrane	peptidase
ZCCHC24	zinc finger CCHC-type containing 24	ZCCHC24	Other	other
ZEB2	zinc finger E-box binding homeobox 2	ZEB2	Nucleus	transcription regulator
ZFPM2	zinc finger protein, FOG family member 2	ZFPM2	Nucleus	transcription regulator
ZNF521	zinc finger protein 521	ZNF521	Nucleus	transcription regulator
