# Supplementary material for: Prognostic Utility of FBLN2 Expression in Patients With Urothelial Carcinoma
Source: Front Oncol. 2020 Oct 29;10:570340. doi: 10.3389/fonc.2020.570340 (PMC7659889; doi:10.3389/fonc.2020.570340)
Supplement: Supplementary Table 2 — IPA. Top 200 most significant negatively correlated genes to FBLN2 expression in bladder cancer. [file Table_2.XLSX]

## Sheet: Canonical Pathways
Supplementary Table 2. IPA. Top 200 most significant negatively correlated genes to FBLN2 expression in bladder cancer
Ingenuity Canonical Pathways	-log(p-value)	Ratio	Molecules
Oxidative Phosphorylation	11.1	0.119	ATP5ME,ATP5PD,COX6A1,COX7A2,COX7B,COX7C,NDUFA1,NDUFA12,NDUFA7,NDUFA8,NDUFB4,NDUFV2,UQCRQ
Mitochondrial Dysfunction	10.8	0.0877	ATP5ME,ATP5PD,CASP8,COX6A1,COX7A2,COX7B,COX7C,NDUFA1,NDUFA12,NDUFA7,NDUFA8,NDUFB4,NDUFV2,UQCRQ,VDAC1
Sirtuin Signaling Pathway	6.75	0.0481	ATG4D,DUSP6,ESRRA,KAT2A,NDUFA1,NDUFA12,NDUFA7,NDUFA8,NDUFB4,NDUFV2,PAM16,POLR1C,POLR1D,VDAC1
Glutathione Biosynthesis	3.68	0.667	GCLC,GSS
Glycolysis I	2.89	0.115	ALDOA,GAPDH,GPI
Gluconeogenesis I	2.89	0.115	ALDOA,GAPDH,GPI
γ-glutamyl Cycle	2.44	0.182	GCLC,GSS
Assembly of RNA Polymerase I Complex	2.36	0.167	POLR1C,POLR1D
NRF2-mediated Oxidative Stress Response	2.28	0.0317	DNAJC19,GCLC,GSTO2,GSTP1,HRAS,KEAP1
Xenobiotic Metabolism General Signaling Pathway	2.15	0.035	GCLC,GSTO2,GSTP1,HRAS,KEAP1
Pyrimidine Deoxyribonucleotides De Novo Biosynthesis I	1.84	0.0909	NME1,NME2
S-methyl-5-thio-α-D-ribose 1-phosphate Degradation	1.78	0.5	MRI1
Palmitate Biosynthesis I (Animals)	1.78	0.5	OXSM
Fatty Acid Biosynthesis Initiation II	1.78	0.5	OXSM
Remodeling of Epithelial Adherens Junctions	1.71	0.0441	HGS,NME1,TUBB4B
NADH Repair	1.6	0.333	GAPDH
Coenzyme A Biosynthesis	1.6	0.333	COASY
1,25-dihydroxyvitamin D3 Biosynthesis	1.6	0.333	CYP2R1
Inosine-5'-phosphate Biosynthesis II	1.6	0.333	PAICS
Oxidized GTP and dGTP Detoxification	1.6	0.333	RUVBL2
Glutathione-mediated Detoxification	1.53	0.0625	GSTO2,GSTP1
Ovarian Cancer Signaling	1.53	0.0288	DVL1,HRAS,PA2G4,VEGFA
Heme Biosynthesis from Uroporphyrinogen-III I	1.48	0.25	CPOX
Ascorbate Recycling (Cytosolic)	1.48	0.25	GSTO2
α-tocopherol Degradation	1.48	0.25	CYP4F3
Epithelial Adherens Junction Signaling	1.41	0.0263	HRAS,KEAP1,NECTIN1,TUBB4B
EIF2 Signaling	1.39	0.0223	EIF2B5,HRAS,RPL24,RPL34,VEGFA
Prostate Cancer Signaling	1.39	0.033	GSTP1,HRAS,PA2G4
CMP-N-acetylneuraminate Biosynthesis I (Eukaryotes)	1.39	0.2	CMAS
Necroptosis Signaling Pathway	1.36	0.0255	CASP8,PAM16,SLC25A10,VDAC1
Pyrimidine Ribonucleotides Interconversion	1.34	0.0488	NME1,NME2
Bladder Cancer Signaling	1.32	0.0309	HRAS,PA2G4,VEGFA
GDP-mannose Biosynthesis	1.31	0.167	GPI
Huntington's Disease Signaling	1.31	0.0211	CASP8,HRAS,NAPG,POLR2H,TCERG1
Pyrimidine Ribonucleotides De Novo Biosynthesis	1.3	0.0465	NME1,NME2
VEGF Signaling	1.3	0.0303	EIF2B5,HRAS,VEGFA
Mouse Embryonic Stem Cell Pluripotency	1.25	0.0291	DVL1,HRAS,ID1
Inositol Pyrophosphates Biosynthesis	1.19	0.125	PPIP5K1
Sertoli Cell-Sertoli Cell Junction Signaling	1.15	0.0216	HRAS,KEAP1,NECTIN1,TUBB4B
Sucrose Degradation V (Mammalian)	1.14	0.111	ALDOA
Heme Biosynthesis II	1.14	0.111	CPOX
Calcium Transport I	1.09	0.1	ATP2B1
Dolichyl-diphosphooligosaccharide Biosynthesis	1.09	0.1	ALG13
Purine Nucleotides De Novo Biosynthesis II	1.05	0.0909	PAICS
PCP pathway	1.05	0.0333	DVL1,EFNB1
Induction of Apoptosis by HIV1	1.03	0.0328	CASP8,SLC25A10
Xenobiotic Metabolism Signaling	1.03	0.0174	GCLC,GSTO2,GSTP1,HRAS,KEAP1
ErbB2-ErbB3 Signaling	0.987	0.0308	ETV4,HRAS
UDP-N-acetyl-D-galactosamine Biosynthesis II	0.987	0.0769	GPI
Adipogenesis pathway	0.987	0.0224	KAT2A,KLF5,PPIP5K1
Colanic Acid Building Blocks Biosynthesis	0.955	0.0714	GPI
Ephrin B Signaling	0.914	0.0278	EFNB1,HRAS
Synaptogenesis Signaling Pathway	0.914	0.016	EFNB1,HRAS,NAPG,NECTIN1,STXBP2
Non-Small Cell Lung Cancer Signaling	0.903	0.0274	HRAS,PA2G4
Granzyme B Signaling	0.9	0.0625	CASP8
Ubiquinol-10 Biosynthesis (Eukaryotic)	0.876	0.0588	COQ3
D-myo-inositol (1,4,5)-trisphosphate Degradation	0.876	0.0588	INPP5E
Phagosome Maturation	0.876	0.0199	NAPG,PRDX2,TUBB4B
Antiproliferative Role of Somatostatin Receptor 2	0.866	0.026	HRAS,SOX15
1D-myo-inositol Hexakisphosphate Biosynthesis II (Mammalian)	0.854	0.0556	INPP5E
D-myo-inositol (1,3,4)-trisphosphate Biosynthesis	0.854	0.0556	INPP5E
FAT10 Signaling Pathway	0.854	0.0556	UBA6
3-phosphoinositide Degradation	0.851	0.0194	INPP5E,PPIP5K1,SSH3
Agrin Interactions at Neuromuscular Junction	0.848	0.0253	DVL1,HRAS
Renal Cell Carcinoma Signaling	0.839	0.025	HRAS,VEGFA
Granzyme A Signaling	0.83	0.0526	NME1
PEDF Signaling	0.824	0.0244	CASP8,HRAS
Inflammasome pathway	0.81	0.05	CASP8
VEGF Family Ligand-Receptor Interactions	0.807	0.0238	HRAS,VEGFA
Maturity Onset Diabetes of Young (MODY) Signaling	0.79	0.0476	GAPDH
Germ Cell-Sertoli Cell Junction Signaling	0.762	0.0175	HRAS,KEAP1,TUBB4B
Superpathway of D-myo-inositol (1,4,5)-trisphosphate Metabolism	0.754	0.0435	INPP5E
Wnt/β-catenin Signaling	0.752	0.0173	DVL1,RUVBL2,SOX15
Tumoricidal Function of Hepatic Natural Killer Cells	0.738	0.0417	CASP8
Glutathione Redox Reactions I	0.738	0.0417	GSTP1
Vitamin-C Transport	0.738	0.0417	GSTO2
Ephrin Receptor Signaling	0.717	0.0167	EFNB1,HRAS,VEGFA
Salvage Pathways of Pyrimidine Ribonucleotides	0.71	0.0206	NME1,NME2
Apoptosis Signaling	0.697	0.0202	CASP8,HRAS
Chronic Myeloid Leukemia Signaling	0.672	0.0194	HRAS,PA2G4
Clathrin-mediated Endocytosis Signaling	0.658	0.0155	HGS,STON2,VEGFA
Gap Junction Signaling	0.636	0.0152	HRAS,SOX15,TUBB4B
Superpathway of Inositol Phosphate Compounds	0.636	0.0152	INPP5E,PPIP5K1,SSH3
Pancreatic Adenocarcinoma Signaling	0.635	0.0183	PA2G4,VEGFA
Glioma Signaling	0.629	0.0182	HRAS,PA2G4
HIF1α Signaling	0.613	0.0177	HRAS,VEGFA
Cytotoxic T Lymphocyte-mediated Apoptosis of Target Cells	0.604	0.0294	CASP8
Inhibition of Angiogenesis by TSP1	0.604	0.0294	VEGFA
DNA Methylation and Transcriptional Repression Signaling	0.593	0.0286	SUDS3
TWEAK Signaling	0.593	0.0286	CASP8
Nucleotide Excision Repair Pathway	0.593	0.0286	POLR2H
Role of Tissue Factor in Cancer	0.592	0.0171	HRAS,VEGFA
Role of NANOG in Mammalian Embryonic Stem Cell Pluripotency	0.58	0.0168	DVL1,HRAS
Inhibition of ARE-Mediated mRNA Degradation Pathway	0.565	0.0164	EXOSC8,EXOSC9
tRNA Charging	0.553	0.0256	MARS2
IL-6 Signaling	0.551	0.016	HRAS,VEGFA
14-3-3-mediated Signaling	0.542	0.0157	HRAS,TUBB4B
Triacylglycerol Biosynthesis	0.526	0.0238	LPIN3
Oncostatin M Signaling	0.519	0.0233	HRAS
Role of RIG1-like Receptors in Antiviral Innate Immunity	0.51	0.0227	CASP8
STAT3 Pathway	0.506	0.0148	HRAS,VEGFA
PFKFB4 Signaling Pathway	0.493	0.0217	GPI
Hereditary Breast Cancer Signaling	0.485	0.0143	HRAS,POLR2H
Insulin Receptor Signaling	0.485	0.0143	EIF2B5,HRAS
D-myo-inositol (1,4,5,6)-Tetrakisphosphate Biosynthesis	0.481	0.0142	PPIP5K1,SSH3
D-myo-inositol (3,4,5,6)-tetrakisphosphate Biosynthesis	0.481	0.0142	PPIP5K1,SSH3
Aryl Hydrocarbon Receptor Signaling	0.472	0.014	GSTO2,GSTP1
Endocannabinoid Cancer Inhibition Pathway	0.472	0.014	CASP8,VEGFA
Corticotropin Releasing Hormone Signaling	0.465	0.0138	SOX15,VEGFA
Melanoma Signaling	0.465	0.02	HRAS
Primary Immunodeficiency Signaling	0.465	0.02	RFXANK
Myc Mediated Apoptosis Signaling	0.465	0.02	CASP8
TNFR1 Signaling	0.465	0.02	CASP8
Assembly of RNA Polymerase II Complex	0.465	0.02	POLR2H
UVC-Induced MAPK Signaling	0.457	0.0196	HRAS
Colorectal Cancer Metastasis Signaling	0.45	0.0119	DVL1,HRAS,VEGFA
Relaxin Signaling	0.446	0.0133	SOX15,VEGFA
CD27 Signaling in Lymphocytes	0.444	0.0189	CASP8
Transcriptional Regulatory Network in Embryonic Stem Cells	0.438	0.0185	SMARCAD1
EGF Signaling	0.432	0.0182	HRAS
D-myo-inositol-5-phosphate Metabolism	0.425	0.0128	PPIP5K1,SSH3
Regulation of eIF4 and p70S6K Signaling	0.421	0.0127	EIF2B5,HRAS
CNTF Signaling	0.419	0.0175	HRAS
eNOS Signaling	0.415	0.0126	CASP8,VEGFA
Cancer Drug Resistance By Drug Efflux	0.413	0.0172	HRAS
Endometrial Cancer Signaling	0.402	0.0167	HRAS
Retinoic acid Mediated Apoptosis Signaling	0.402	0.0167	CASP8
G-Protein Coupled Receptor Signaling	0.4	0.011	ADORA2B,DUSP6,HRAS
IL-2 Signaling	0.397	0.0164	HRAS
Autophagy	0.397	0.0164	ATG4D
HMGB1 Signaling	0.396	0.0121	HRAS,KAT2A
3-phosphoinositide Biosynthesis	0.396	0.0121	PPIP5K1,SSH3
Wnt/Ca+ pathway	0.391	0.0161	DVL1
Tight Junction Signaling	0.386	0.0119	NAPG,NECTIN1
Thrombopoietin Signaling	0.386	0.0159	HRAS
Molecular Mechanisms of Cancer	0.383	0.0102	CASP8,DVL1,HRAS,PA2G4
Regulation of Cellular Mechanics by Calpain Protease	0.376	0.0154	HRAS
Mitotic Roles of Polo-Like Kinase	0.371	0.0152	ANAPC7
ErbB4 Signaling	0.366	0.0149	HRAS
Cell Cycle: G1/S Checkpoint Regulation	0.366	0.0149	PA2G4
T Cell Exhaustion Signaling Pathway	0.366	0.0114	HRAS,VEGFA
Role of JAK1 and JAK3 in γc Cytokine Signaling	0.357	0.0145	HRAS
SPINK1 General Cancer Pathway	0.357	0.0145	HRAS
NF-κB Signaling	0.354	0.0112	CASP8,HRAS
GM-CSF Signaling	0.352	0.0143	HRAS
Small Cell Lung Cancer Signaling	0.347	0.0141	PA2G4
Basal Cell Carcinoma Signaling	0.343	0.0139	DVL1
ERK5 Signaling	0.343	0.0139	HRAS
Actin Nucleation by ARP-WASP Complex	0.343	0.0139	HRAS
Estrogen-Dependent Breast Cancer Signaling	0.333	0.0135	HRAS
Glioma Invasiveness Signaling	0.333	0.0135	HRAS
Hypoxia Signaling in the Cardiovascular System	0.333	0.0135	VEGFA
FcγRIIB Signaling in B Lymphocytes	0.33	0.0133	HRAS
IL-15 Signaling	0.33	0.0133	HRAS
Angiopoietin Signaling	0.33	0.0133	HRAS
Endothelin-1 Signaling	0.33	0.0106	CASP8,HRAS
Synaptic Long Term Depression	0.327	0.0106	HRAS,SOX15
Xenobiotic Metabolism CAR Signaling Pathway	0.327	0.0106	GSTO2,GSTP1
Erythropoietin Signaling	0.325	0.0132	HRAS
GDNF Family Ligand-Receptor Interactions	0.325	0.0132	HRAS
Neurotrophin/TRK Signaling	0.325	0.0132	HRAS
Macropinocytosis Signaling	0.325	0.0132	HRAS
Regulation of the Epithelial-Mesenchymal Transition Pathway	0.32	0.0104	DVL1,HRAS
Xenobiotic Metabolism PXR Signaling Pathway	0.32	0.0104	GSTO2,GSTP1
Role of Wnt/GSK-3β Signaling in the Pathogenesis of Influenza	0.318	0.0128	DVL1
ERK/MAPK Signaling	0.318	0.0104	DUSP6,HRAS
IL-3 Signaling	0.313	0.0127	HRAS
Thyroid Cancer Signaling	0.313	0.0127	HRAS
Role of Macrophages, Fibroblasts and Endothelial Cells in Rheumatoid Arthritis	0.313	0.00962	DVL1,HRAS,VEGFA
BEX2 Signaling Pathway	0.313	0.0127	VEGFA
IL-17 Signaling	0.31	0.0125	HRAS
FLT3 Signaling in Hematopoietic Progenitor Cells	0.31	0.0125	HRAS
Role of MAPK Signaling in the Pathogenesis of Influenza	0.31	0.0125	HRAS
JAK/Stat Signaling	0.31	0.0125	HRAS
Chemokine Signaling	0.31	0.0125	HRAS
Adrenomedullin signaling pathway	0.308	0.0102	HRAS,SOX15
Prolactin Signaling	0.306	0.0123	HRAS
Cyclins and Cell Cycle Regulation	0.306	0.0123	PA2G4
LPS-stimulated MAPK Signaling	0.302	0.0122	HRAS
NF-κB Activation by Viruses	0.302	0.0122	HRAS
Apelin Adipocyte Signaling Pathway	0.302	0.0122	GSTP1
IL-8 Signaling	0.301	0.01	HRAS,VEGFA
HER-2 Signaling in Breast Cancer	0.295	0.0119	HRAS
FGF Signaling	0.295	0.0119	HRAS
IL-4 Signaling	0.292	0.0118	HRAS
BMP signaling pathway	0.292	0.0118	HRAS
PDGF Signaling	0.288	0.0116	HRAS
Calcium Signaling	0.287	0.00971	ATP2B1,LETM1
CREB Signaling in Neurons	0.285	0.00966	HRAS,POLR2H
Estrogen Receptor Signaling	0.285	0.00915	EIF2B5,HRAS,VEGFA
Ceramide Signaling	0.281	0.0114	HRAS
mTOR Signaling	0.279	0.00952	HRAS,VEGFA
Acute Myeloid Leukemia Signaling	0.278	0.0112	HRAS
Regulation of IL-2 Expression in Activated and Anergic T Lymphocytes	0.278	0.0112	HRAS
Osteoarthritis Pathway	0.277	0.00948	CASP8,VEGFA
Death Receptor Signaling	0.272	0.011	CASP8
Actin Cytoskeleton Signaling	0.263	0.00917	HRAS,SSH3
Melanocyte Development and Pigmentation Signaling	0.262	0.0106	HRAS
ErbB Signaling	0.262	0.0106	HRAS
FAK Signaling	0.259	0.0105	HRAS
Neuregulin Signaling	0.256	0.0104	HRAS
α-Adrenergic Signaling	0.256	0.0104	HRAS
TGF-β Signaling	0.256	0.0104	HRAS
Amyotrophic Lateral Sclerosis Signaling	0.253	0.0103	VEGFA
PAK Signaling	0.253	0.0103	HRAS
LPS/IL-1 Mediated Inhibition of RXR Function	0.251	0.00893	GSTO2,GSTP1
UVA-Induced MAPK Signaling	0.25	0.0102	HRAS
Nitric Oxide Signaling in the Cardiovascular System	0.247	0.0101	VEGFA
cAMP-mediated signaling	0.243	0.00877	ADORA2B,DUSP6
SAPK/JNK Signaling	0.24	0.0098	HRAS
Sumoylation Pathway	0.237	0.00971	SUMO2
NER Pathway	0.237	0.00971	POLR2H
PPAR Signaling	0.234	0.00962	HRAS
IGF-1 Signaling	0.234	0.00962	HRAS
T Cell Receptor Signaling	0.231	0.00952	HRAS
Virus Entry via Endocytic Pathways	0.226	0.00935	HRAS
Telomerase Signaling	0.226	0.00935	HRAS
Gαs Signaling	0.226	0.00935	ADORA2B
CDK5 Signaling	0.224	0.00926	HRAS
Paxillin Signaling	0.224	0.00926	HRAS
Antioxidant Action of Vitamin C	0.221	0.00917	GSTO2
HGF Signaling	0.217	0.00901	HRAS
Type I Diabetes Mellitus Signaling	0.217	0.00901	CASP8
Rac Signaling	0.214	0.00893	HRAS
NGF Signaling	0.21	0.00877	HRAS
Endocannabinoid Developing Neuron Pathway	0.208	0.0087	HRAS
Apelin Endothelial Signaling Pathway	0.208	0.0087	HRAS
fMLP Signaling in Neutrophils	0.205	0.00862	HRAS
Fc Epsilon RI Signaling	0.203	0.00855	HRAS
Role of PKR in Interferon Induction and Antiviral Response	0.203	0.00855	CASP8
Sphingosine-1-phosphate Signaling	0.203	0.00855	CASP8
Renin-Angiotensin Signaling	0.201	0.00847	HRAS
Cholecystokinin/Gastrin-mediated Signaling	0.199	0.0084	HRAS
Glucocorticoid Receptor Signaling	0	0.00595	HRAS,POLR2H
Natural Killer Cell Signaling	0	0.00508	HRAS
Synaptic Long Term Potentiation	0	0.00775	HRAS
Axonal Guidance Signaling	0	0.00826	EFNB1,HRAS,TUBB4B,VEGFA
PPARα/RXRα Activation	0	0.00526	HRAS
Acute Phase Response Signaling	0	0.00559	HRAS
Hepatic Fibrosis / Hepatic Stellate Cell Activation	0	0.00538	VEGFA
RAR Activation	0	0.00515	VEGFA
Role of NFAT in Regulation of the Immune Response	0	0.00552	HRAS
CXCR4 Signaling	0	0.00599	HRAS
CCR3 Signaling in Eosinophils	0	0.00806	HRAS
Factors Promoting Cardiogenesis in Vertebrates	0	0.00667	DVL1
Thrombin Signaling	0	0.00481	HRAS
Cardiac Hypertrophy Signaling	0	0.00833	EIF2B5,HRAS
GNRH Signaling	0	0.00578	HRAS
Human Embryonic Stem Cell Pluripotency	0	0.00741	DVL1
Androgen Signaling	0	0.00735	POLR2H
Aldosterone Signaling in Epithelial Cells	0	0.00633	DNAJC19
Gα12/13 Signaling	0	0.00769	HRAS
p70S6K Signaling	0	0.00775	HRAS
G Beta Gamma Signaling	0	0.0082	HRAS
Systemic Lupus Erythematosus Signaling	0	0.00437	HRAS
ILK Signaling	0	0.00526	VEGFA
Role of Osteoblasts, Osteoclasts and Chondrocytes in Rheumatoid Arthritis	0	0.00455	DVL1
Phospholipase C Signaling	0	0.00389	HRAS
Protein Kinase A Signaling	0	0.00503	ANAPC7,DUSP6
Role of NFAT in Cardiac Hypertrophy	0	0.00467	HRAS
Breast Cancer Regulation by Stathmin1	0	0.00677	ADORA2B,HRAS,TUBB4B,VEGFA
Glioblastoma Multiforme Signaling	0	0.00606	HRAS
PKCθ Signaling in T Lymphocytes	0	0.00645	HRAS
PI3K Signaling in B Lymphocytes	0	0.00725	HRAS
P2Y Purigenic Receptor Signaling Pathway	0	0.00787	HRAS
Gαi Signaling	0	0.008	HRAS
PI3K/AKT Signaling	0	0.00571	HRAS
PTEN Signaling	0	0.00794	HRAS
Protein Ubiquitination Pathway	0	0.00366	DNAJC19
B Cell Receptor Signaling	0	0.00541	HRAS
Integrin Signaling	0	0.00469	HRAS
Neuroinflammation Signaling Pathway	0	0.00333	CASP8
Opioid Signaling Pathway	0	0.0081	HRAS,RGS17
Cardiac Hypertrophy Signaling (Enhanced)	0	0.00616	DVL1,EIF2B5,HRAS
Systemic Lupus Erythematosus In T Cell Signaling Pathway	0	0.00601	CASP8,HRAS
Systemic Lupus Erythematosus In B Cell Signaling Pathway	0	0.00364	HRAS
Senescence Pathway	0	0.00727	ANAPC7,HRAS
White Adipose Tissue Browning Pathway	0	0.00775	VEGFA
Hepatic Fibrosis Signaling Pathway	0	0.00815	DVL1,HRAS,VEGFA

## Sheet: Upstream Regulator
Upstream Regulator	Molecule Type	p-value of overlap	Target Molecules in Dataset	Mechanistic Network
metribolone	chemical reagent	1.14e-08	ALDOA,ATP5ME,ATP5PD,CCDC58,COX7A2,COX7B,CPOX,GAPDH,GPI,H2AZ1,MRPS15,MRPS22,NDUFA1,NDUFA7,NDUFA8,NDUFV2,SLC25A10,VDAC1,VEGFA	41 (3)
torin1	chemical reagent	1.34e-08	ALDOA,ATP5ME,ATP5PD,COX7A2,COX7B,GAPDH,GPI,NDUFA1,NDUFA7,NDUFA8
STK11	kinase	3.59e-08	ALDOA,COX6A1,COX7A2,ETV4,GAPDH,GPI,ID1,MRI1,MRPS15,NDUFA8,NME2,POLR1C,POLR1D,UQCRQ,VEGFA
arsenic trioxide	chemical drug	2.1e-07	ATP2B1,CASP8,COX7A2,COX7B,COX7C,GCLC,HRAS,KEAP1,NDUFA1,NDUFA12,NDUFA7,NDUFA8,UQCRQ,VDAC1,VEGFA	39 (3)
TLE3	other	8.08e-07	ATP5PD,NDUFA1,NDUFA12,NDUFA7,NDUFA8,NDUFB4,NDUFV2,UQCRQ
CAB39L	kinase	8.5e-07	ATP5ME,COX7C,NDUFA1,NDUFA12,NDUFV2,UQCRQ
imatinib	chemical drug	1.14e-06	ATP2B1,CASP8,COX7A2,COX7B,COX7C,HRAS,ID1,NDUFA1,NDUFA12,NDUFA7,NDUFA8,SRSF1,UQCRQ,VEGFA	38 (3)
MYC	transcription regulator	6.1e-06	ALDOA,CASP8,COX6A1,DDX39B,DLEU2,DUSP6,EXOSC8,GAPDH,GCLC,GPI,H2AZ1,HAPLN1,HRAS,ID1,KAT2A,METAP1,MRPL12,NME1,NME2,PA2G4,PAICS,PRDX2,RPL24,RUVBL2,SRSF1,SUMO2,VEGFA	45 (4)
MAPT	other	6.66e-06	ALDOA,ATP5PD,COX7A2,GAPDH,GSTP1,HINT1,NAPG,NDUFA8,NDUFV2,NME1,TUBB4B,UQCRQ,VDAC1,VEGFA	33 (4)
ST1926	chemical drug	1.22e-05	ATP5ME,COX7A2,COX7B,COX7C,H2AZ1,NME1,RPL24,SSBP1,UBL5
KDM5A	transcription regulator	1.79e-05	COX6A1,COX7A2,MRPL12,MRPL17,MRPL58,NME1,UQCRQ,VDAC1
sulfinosine	chemical reagent	2.17e-05	GCLC,GSTP1,VEGFA
NRF1	transcription regulator	2.96e-05	COX6A1,COX7A2,COX7B,ESM1,GCLC,VDAC1
CD 437	chemical drug	7.74e-05	ALDOA,CCAR1,COX7A2,COX7B,COX7C,NME1,RPL24,SSBP1,UBL5
RICTOR	other	0.000136	ATP5PD,COX6A1,COX7A2,COX7B,NDUFA1,NDUFA7,NDUFA8,NDUFB4,NDUFV2,UQCRQ
RB1	transcription regulator	0.000307	CASP8,CMAS,COX6A1,COX7A2,HRAS,ID1,MRPL12,MRPL17,MRPL58,NME1,UQCRQ,VDAC1,VEGFA	45 (4)
PTP4A1	phosphatase	0.000599	ALDOA,GSTP1,HRAS,NME1,PRDX2,RUVBL2
PSEN1	peptidase	0.000698	ALDOA,ATP5PD,COX7A2,GAPDH,GSTP1,HINT1,NDUFA8,NME1,TUBB4B,UQCRQ,VDAC1	49 (6)
WSB1	other	0.000732	CA9,VEGFA
cobalt chloride	chemical reagent	0.000774	ADORA2B,ALDOA,CA9,VDAC1,VEGFA	45 (6)
guanidinopropionic acid	chemical - endogenous non-mammalian	0.000849	NDUFA1,NDUFA12,NDUFA7,NDUFB4
HNF4A	transcription regulator	0.000921	ACOT13,AIMP1,ATG4D,COASY,COQ3,COX7A2,COX7C,CYP4F3,DDX39B,DUSP6,GAPDH,GSS,GTPBP3,KATNBL1,LBHD1,MAP7,MRPL22,MRPL32,MRPL57,MRPS15,MTRF1,NDUFA1,NDUFA7,NME1,PFDN6,POLR1C,RUVBL2,SRSF1,SSBP1,SUMO2,TXNL1,VDAC1,VPS29
DOHH	enzyme	0.00109	NME1,PRDX2
3-nitropropionic acid	chemical toxicant	0.00131	COX6A1,GAPDH,GCLC,GPI	14 (2)
mir-296	microRNA	0.00152	CA9,HGS
6-methylsulfinylhexyl isothiocyanate	chemical reagent	0.00152	GCLC,GSTP1
WR 1065	chemical drug	0.0016	CPOX,NME1,VEGFA
FMR1	translation regulator	0.00185	ALDOA,GAPDH,MRPL12,MRPL22,RAB26,UQCRQ
NCX-4040	chemical drug	0.00201	GCLC,GSTP1
Nuclear factor 1	group	0.0024	ALDOA,GSS,ID1
bicyclol	chemical drug	0.00258	GSTP1,HRAS
lead acetate	chemical toxicant	0.00258	CASP8,GSTP1
uranyl nitrate	chemical toxicant	0.0026	AIMP1,GPI,NDUFA1,NME2,PRDX2
linsidomine	chemical drug	0.00263	ETV4,GCLC,VEGFA
fulvestrant	chemical drug	0.00286	AIMP1,ESRRA,GSTP1,HRAS,ID1,NME1,RNF126,VEGFA	34 (3)
PHF12	transcription regulator	0.00287	EXOSC9,NOP2,PA2G4
NR4A1	ligand-dependent nuclear receptor	0.00292	ALDOA,COX6A1,COX7A2,GPI,NDUFA1,NDUFA7,NDUFB4,UQCRQ
ZBTB7B	transcription regulator	0.00303	COQ3,COX6A1,NDUFV2,TYSND1
mono-(2-ethylhexyl)phthalate	chemical toxicant	0.00309	COX6A1,COX7A2,GAPDH,GPI,NDUFV2,PTRH2
BCL6B	transcription regulator	0.0032	CASP8,VEGFA
acriflavine	chemical toxicant	0.0032	ADORA2B,CA9	30 (4)
largazole	chemical - endogenous non-mammalian	0.0032	GAPDH,VEGFA
IGF1R	transmembrane receptor	0.00326	ALDOA,ATP5PD,NDUFA1,NDUFB4,NDUFV2,NME1,RPL24,VEGFA
KDM8	enzyme	0.00371	ALDOA,GAPDH,ID1,VEGFA	30 (4)
HTT	transcription regulator	0.00385	ALDOA,COX6A1,DUSP6,GAPDH,GCLC,GPI,GSS,HRAS,KAT2A,KLF5,NDUFA1,NDUFA12,NDUFA7,NDUFB4
coal tar	chemical drug	0.00389	GCLC,GSTP1
HIPK1	kinase	0.00389	GCLC,VEGFA
MAFF	transcription regulator	0.00389	GCLC,GSTP1
SART1	other	0.00389	CA9,VEGFA	30 (4)
S100A7	other	0.00389	CA9,VEGFA
interferon beta-1a	biologic drug	0.00422	ATP5ME,COX6A1,GSTP1,NDUFA1,RPL24
ARNT	transcription regulator	0.00422	ALDOA,CA9,GAPDH,GPI,VEGFA	45 (5)
HIF1A	transcription regulator	0.00445	ADORA2B,ALDOA,CA9,CYP4F3,FAM162A,GAPDH,GPI,ID1,SSBP1,VEGFA	45 (5)
SET	phosphatase	0.00463	AP1AR,H2AZ1,MRPL22
FMN2	other	0.00464	NDUFA7,UQCRQ
JUP	other	0.00464	NME1,NME2
ETV6	transcription regulator	0.00464	ID1,VEGFA
N-acetyl-L-cysteine	chemical drug	0.00489	ADORA2B,DUSP6,ESM1,GCLC,GSTP1,PRDX2,VEGFA
TIA1	other	0.00545	CASP8,VEGFA
LMX1A	transcription regulator	0.00545	COX6A1,UQCRQ
PCGEM1	other	0.00571	ALDOA,GAPDH,GPI
ABCB6	transporter	0.0061	CPOX,CYP2R1,PRDX2
SURF1	enzyme	0.00633	NDUFA1,VDAC1
ebselen	chemical drug	0.00633	GCLC,VEGFA
pyruvic acid	chemical - endogenous mammalian	0.00633	ALDOA,VEGFA	30 (4)
nickel chloride	chemical toxicant	0.00633	GAPDH,VEGFA
prostaglandin	chemical drug	0.00633	HAPLN1,VEGFA
HBA1/HBA2	transporter	0.00651	NDUFA7,NDUFB4,NDUFV2
CASR	G-protein coupled receptor	0.00685	H2AZ1,ID1,KEAP1,NDUFV2,VEGFA
n-nitrosomethylbenzylamine	chemical toxicant	0.00685	GSS,H2AZ1,KLF5,RGS17,TXNL1
KDR	kinase	0.00782	NME1,NME2,VEGFA
TRAP1	enzyme	0.00808	ATP5ME,GAPDH,NDUFB4,SRSF1
HIF1AN	enzyme	0.00825	CA9,VEGFA	30 (4)
MAFG	transcription regulator	0.00825	GCLC,GSTP1
PTEN	phosphatase	0.00838	ATP5ME,GAPDH,GSS,KAT2A,KLF5,MRPL12,NDUFB4,NME1,NME2,NOP2,PA2G4,SRSF1,VEGFA
APP	other	0.00841	ALDOA,ATP5PD,COX7A2,GAPDH,GPI,GSTP1,HINT1,KAT2A,NAPG,NDUFA8,NME1,PRDX2,TUBB4B,UQCRQ,VDAC1,VEGFA	49 (6)
THAP1	transcription regulator	0.00865	CCAR1
TCHP	other	0.00865	VEGFA
Mef3	other	0.00865	ALDOA
MPP3	kinase	0.00865	NECTIN1
PLXND1	transmembrane receptor	0.00865	VEGFA
tandutinib	chemical drug	0.00865	ID1
mir-874	microRNA	0.00865	CASP8
miR-147a (miRNAs w/seed UGUGUGG)	mature microRNA	0.00865	VEGFA
miR-504-5p (and other miRNAs w/seed GACCCUG)	mature microRNA	0.00865	VEGFA
PSMA1	peptidase	0.00865	GSTP1
EIF2B3	other	0.00865	EIF2B5
RPN2	enzyme	0.00865	GSTP1
OPN4	G-protein coupled receptor	0.00865	VEGFA
BAIAP3	other	0.00865	HRAS
PIK3C2A	kinase	0.00865	VEGFA
Peg3	other	0.00865	VEGFA
thalidomide analog 1	chemical reagent	0.00865	VEGFA
thalidomide analog 2	chemical reagent	0.00865	VEGFA
CDG2-cRGD-5	chemical reagent	0.00865	VEGFA
2,3-pentanedione	chemical - endogenous non-mammalian	0.00865	VEGFA
styrofoam	chemical reagent	0.00865	VEGFA
H/K/NRAS	group	0.00865	KLF5
sapropterin	chemical drug	0.00865	VEGFA
SU5614	chemical - kinase inhibitor	0.00865	VEGFA
potassium ferricyanide	chemical toxicant	0.00865	VEGFA
ETV6-PDGFRB	fusion gene/product	0.00865	ID1
ZBTB16-RARA	fusion gene/product	0.00865	DUSP6
carbon	chemical reagent	0.00865	GSTP1
homocysteine thiolactone	chemical - endogenous mammalian	0.00865	VEGFA
norethynodrel	chemical toxicant	0.00865	VEGFA
TP53	transcription regulator	0.00895	ADORA2B,ALDOA,CA9,CASP8,COQ3,COX7A2,CPOX,DUSP6,GAPDH,GPI,GSTP1,H2AZ1,HRAS,ID1,MRPL12,MRPL38,NDUFA8,NFATC2IP,NME1,NR2C1,PA2G4,PAICS,PRDX2,RUVBL2,UQCRQ,VDAC1,VEGFA	45 (5)
5-fluorouracil	chemical drug	0.00895	ALDOA,ATP5ME,COX6A1,GAPDH,HRAS,NDUFA1,NDUFV2,RPL24
cerulenin	chemical drug	0.0093	ETV4,VEGFA
glutamyl-Se-methylselenocysteine	chemical - endogenous mammalian	0.0093	GSTP1,ID1
TNFSF11	cytokine	0.00931	ADORA2B,GCLC,ILF3,KEAP1,NFATC2IP,PA2G4,SMARCAD1
PC-SPES	chemical drug	0.0101	GAPDH,GPI,ID1,PA2G4
EGFR	kinase	0.0104	CCAR1,ETV4,ID1,PA2G4,QTRT1,SRSF1,TCERG1,TUBB4B,VEGFA
miR-205-5p (and other miRNAs w/seed CCUUCAU)	mature microRNA	0.0104	HRAS,VEGFA
CST5	other	0.0106	ESRRA,GEMIN7,NOP2,PPAN,PRDX2,SRSF1,VDAC1
EIF2S1	translation regulator	0.0109	CA9,GCLC,HRAS
salirasib	chemical drug	0.0114	CA9,HRAS,VEGFA
ethoxyquin	chemical toxicant	0.0116	GCLC,GSTP1
PLAG1	transcription regulator	0.012	EFNB1,ETV4,VEGFA
miR-296-5p (miRNAs w/seed GGGCCCC)	mature microRNA	0.0128	HGS,VEGFA
S-nitroso-N-acetyl-DL-penicillamine	chemical reagent	0.0132	ETV4,SUMO2,VEGFA
Pln	other	0.0132	ALDOA,ATP2B1,HRAS
EGLN	group	0.0135	CA9,CCDC58,GAPDH,GPI,VEGFA
MAFK	transcription regulator	0.014	GCLC,GSTP1
SCX	transcription regulator	0.014	HAPLN1,ID1
alendronic acid	chemical drug	0.014	EFNB1,ID1
phenethyl isothiocyanate	chemical drug	0.014	GSS,H2AZ1,TXNL1,VEGFA
doxorubicin	chemical drug	0.0141	ADORA2B,CASP8,CCAR1,GCLC,GSS,ID1,PCGF3,SSBP1,VEGFA
Immunoglobulin	complex	0.0141	ALDOA,CORO2A,COX6A1,COX7A2,ESM1,GPI,NDUFA1,NDUFA7,NDUFB4,UQCRQ,VEGFA
Ap1	complex	0.0145	DUSP6,GSS,GSTP1,RNF7,VEGFA
sodium arsenite	chemical drug	0.0145	GCLC,GSS,VEGFA
nitrofurantoin	chemical drug	0.0149	GSS,GSTP1,ID1,PRDX2,VEGFA
NOTCH3	transcription regulator	0.0152	CCAR1,ID1,VEGFA
butyric acid	chemical - endogenous mammalian	0.0157	COX6A1,GCLC,GSTP1,H2AZ1,INPP5E,KLF5,NME1,UQCRQ,VEGFA
VEGFA	growth factor	0.0166	ESM1,ETV4,ID1,NDUFA1,NME1,NME2,VEGFA
LMX1B	transcription regulator	0.0167	COX6A1,UQCRQ
ALDH2	enzyme	0.0167	GCLC,GSS
MAP2K5	kinase	0.0167	ID1,KLF5
black raspberry extract	chemical drug	0.0168	H2AZ1,KLF5,RGS17,TXNL1
2,4,5-trichlorophenoxyacetic acid	chemical toxicant	0.0172	GCLC
diethyl fumarate	chemical reagent	0.0172	VEGFA
Smr3b/Vcsa2	other	0.0172	ADORA2B
CNMD	other	0.0172	VEGFA
PDZD11	other	0.0172	NECTIN1
ADGRG1	G-protein coupled receptor	0.0172	VEGFA
SEMA4A	other	0.0172	VEGFA
CTDSPL2	phosphatase	0.0172	ID1
PLEKHA7	other	0.0172	NECTIN1
SSH2	phosphatase	0.0172	SSH3
ADAMTS9	peptidase	0.0172	VEGFA
Z-360	chemical drug	0.0172	EFNB1
UCN3	other	0.0172	VEGFA
FAIM2	other	0.0172	CASP8
ZNF224	transcription regulator	0.0172	ALDOA
miR-512-3p (miRNAs w/seed AGUGCUG)	mature microRNA	0.0172	CASP8
COPS4	peptidase	0.0172	STON2
PSG1	other	0.0172	VEGFA
SALL1	transcription regulator	0.0172	VEGFA
ZFP36L1	transcription regulator	0.0172	VEGFA
ATP9A	transporter	0.0172	VEGFA
CDK11B	kinase	0.0172	VEGFA
Hmgb3	other	0.0172	DVL1
MAP4	other	0.0172	VEGFA
IPP-204106N	chemical drug	0.0172	CA9
toluene diisocyanate	chemical toxicant	0.0172	VEGFA
palytoxin	chemical toxicant	0.0172	DUSP6
neocuproine	chemical reagent	0.0172	VEGFA
indapamide	chemical drug	0.0172	VEGFA
SB 559457	chemical reagent	0.0172	GAPDH
1,2-dihydroxy-epoxy-1,2,3,4-tetrahydro-5-methylchrysene	chemical toxicant	0.0172	VEGFA
cation	chemical - other	0.0172	GSTP1
norethindrone	chemical drug	0.0172	VEGFA
Hif1	complex	0.0173	ALDOA,CA9,VEGFA
PLN	transporter	0.0181	ALDOA,ATP2B1,HRAS
FOXO1	transcription regulator	0.0186	CASP8,DNAJC19,GPI,MRPL14,MRPL57,MRPS22,NDUFA12,NDUFA7,NDUFA8
CLPP	peptidase	0.0188	ACOT13,ALDOA,GAPDH
miR-122-5p (miRNAs w/seed GGAGUGU)	mature microRNA	0.0196	ALDOA,NFATC2IP,PRDX2
MBD2	transcription regulator	0.0196	ATP5ME,GSTP1,NBR2
Smad	complex	0.0196	ID1,VEGFA
COMMD1	transporter	0.0196	ALDOA,VEGFA
ochratoxin A	chemical toxicant	0.0196	GCLC,GSTP1
lead	chemical toxicant	0.0196	GSTP1,VEGFA
paraquat	chemical toxicant	0.02	GCLC,GSTP1,STON2,VEGFA
glutathione	chemical - endogenous mammalian	0.0204	CA9,GCLC,VEGFA
vemurafenib	chemical drug	0.0211	DUSP6,VEGFA
FGF9	growth factor	0.0211	GCLC,VEGFA
arsenic	chemical toxicant	0.0211	GCLC,KEAP1
trovafloxacin	chemical drug	0.0212	GCLC,SUMO2,VEGFA
let-7a-5p (and other miRNAs w/seed GAGGUAG)	mature microRNA	0.0221	ATXN7L3,GEMIN7,GTPBP3,MARS2,TRMT1
BMPR2	kinase	0.0227	EFNB1,ID1
DTX1	transcription regulator	0.0227	DUSP6,VEGFA
BMPR1B	kinase	0.0227	HAPLN1,ID1
IL2	cytokine	0.0227	CORO2A,DUSP6,EXOSC9,GAPDH,NDUFA12,NME1,NOP2,POLR1C,PTRH2,VDAC1,VEGFA
bromobenzene	chemical toxicant	0.0228	GAPDH,GCLC,GSTP1
INSR	kinase	0.0238	ACOT13,ATP5PD,GAPDH,NDUFA1,NDUFB4,NDUFV2,PFDN6,RUVBL2
FGF1	growth factor	0.024	DUSP6,GCLC,GSTP1,VEGFA
PLA2R1	transmembrane receptor	0.0243	ATP5PD,ESRRA
ADA	enzyme	0.0243	ADORA2B,VEGFA
PPARGC1B	transcription regulator	0.0246	ESRRA,NDUFV2,VEGFA
TCF7L2	transcription regulator	0.0251	GSS,ID1,MAP7,POLR1D,SRPK1,SRSF1,VEGFA
IGF receptor	group	0.0257	VEGFA
IRS	group	0.0257	VEGFA
Abl1/2	group	0.0257	NME1
SAMM50	other	0.0257	MTX2
FERMT3	enzyme	0.0257	VEGFA
Trk Receptor	group	0.0257	DUSP6
Hspg	group	0.0257	VEGFA
RPP38	enzyme	0.0257	RPP21
17alpha-hydroxyprogesterone caproate	chemical drug	0.0257	VEGFA
miR-520g-3p (and other miRNAs w/seed CAAAGUG)	mature microRNA	0.0257	VEGFA
miR-2682-5p (and other miRNAs w/seed AGGCAGU)	mature microRNA	0.0257	VEGFA
STK16	kinase	0.0257	VEGFA
WWP1	enzyme	0.0257	KLF5
SOD3	enzyme	0.0257	CA9
KRT5	other	0.0257	VEGFA
ACS84	chemical reagent	0.0257	GCLC
SRSF5	other	0.0257	VEGFA
albendazole	chemical drug	0.0257	VEGFA
ethyl-3-trifluoromethylbenzyl-alpha-ketoglutarate	chemical reagent	0.0257	CA9
lead nitrate	chemical toxicant	0.0257	GSTP1
nickel subsulfide	chemical toxicant	0.0257	VEGFA
tretinoin tocoferil	chemical reagent	0.0257	GCLC
ezatiostat	biologic drug	0.0257	GCLC
glutathione diethyl ester	chemical reagent	0.0257	GCLC
titanium	chemical reagent	0.0257	VEGFA
TMPRSS2-ERG	fusion gene/product	0.0259	ADORA2B,ESRRA,GSTP1,ID1
ASXL2	other	0.0259	FAM162A,VEGFA
FAAH	enzyme	0.0276	ATP5PD,CORO2A
docetaxel	chemical drug	0.0279	CASP8,GSTP1,TUBB4B,VEGFA
dinoprost	chemical - endogenous mammalian	0.0292	GSTP1,ID1,VEGFA
LONP1	peptidase	0.0292	MRPS22,SSBP1,VDAC1
SRSF1	other	0.0294	SRSF1,VEGFA
SMAD5	transcription regulator	0.0294	ID1,VEGFA
butylated hydroxyanisol	chemical toxicant	0.0294	GCLC,GSTP1
GNA12	enzyme	0.0302	GCLC,GSTP1,VEGFA
PRKG1	kinase	0.0312	HINT1,ID1
MAP2K1/2	group	0.0312	GCLC,KLF5,VEGFA
delta-9-tetrahydrocannabinol	chemical drug	0.0312	CASP8,DUSP6,PRDX2
ADORA2A	G-protein coupled receptor	0.0314	ATP2B1,GAPDH,GPI,VEGFA
KRAS	enzyme	0.0321	ALDOA,DUSP6,ETV4,GAPDH,GCLC,ID1,NME2,PA2G4,QTRT1,TCERG1,VEGFA
apigenin	chemical - endogenous non-mammalian	0.0333	CASP8,DVL1,GCLC
2,4-diamino-6-hydroxypyrimidine	chemical reagent	0.0342	VEGFA
Meg3	other	0.0342	VEGFA
SLCO1C1	transporter	0.0342	VEGFA
firtecan pegol	chemical drug	0.0342	CA9
TAOK2	kinase	0.0342	GSTP1
CD55	other	0.0342	CASP8
FBLN2	other	0.0342	VEGFA
miR-379-5p (and other miRNAs w/seed GGUAGAC)	mature microRNA	0.0342	VEGFA
CYP11B2	enzyme	0.0342	VEGFA
LPAR3	G-protein coupled receptor	0.0342	KLF5
EEF2K	kinase	0.0342	KLF5
CCNA1	other	0.0342	VEGFA
SIX4	transcription regulator	0.0342	ALDOA
Mt3	other	0.0342	GSTP1
ZKSCAN3	transcription regulator	0.0342	VEGFA
RASGRP3	other	0.0342	HRAS
farnesyltransferase inhibitor	chemical drug	0.0342	HRAS
phenformin	chemical drug	0.0342	NBR2
goserelin	biologic drug	0.0342	VEGFA
Co2+	chemical - endogenous mammalian	0.0342	CA9
FLCN	other	0.0348	NDUFB4,NDUFV2
green tea polyphenol	chemical drug	0.0348	CASP8,VEGFA
sulforafan	chemical drug	0.0366	GCLC,GSTP1,KEAP1,VEGFA
methylnitrosourea	chemical toxicant	0.0368	GSTP1,ID1
SN-38	chemical drug	0.0368	CASP8,ESM1
CNR1	G-protein coupled receptor	0.0382	ATP5PD,CA9,CORO2A,NME2
H1-6	other	0.0387	CCDC58,CPOX,MRPL38
H1f1	other	0.0387	CCDC58,CPOX,MRPL38
homocysteine	chemical - endogenous mammalian	0.0387	ID1,PRDX2,VEGFA
8-bromoguanosine 3',5'-cyclic monophosphate	chemical - kinase inhibitor	0.0387	HINT1,VEGFA
CRNDE	other	0.0387	DUSP6,VEGFA
ACVRL1	kinase	0.0387	ID1,VEGFA
PRKN	enzyme	0.0387	NDUFV2,PRDX2
camptothecin	chemical drug	0.04	ALDOA,CASP8,DDX39B,DUSP6,GAPDH,GPI,ID1,NECTIN1,SPDYA,VEGFA
NFE2L1	transcription regulator	0.0407	GCLC,GSTP1
KEAP1	transcription regulator	0.0407	GCLC,GSTP1
LY294002	chemical - kinase inhibitor	0.0408	ATP2B1,CA9,CCNT2,DUSP6,GCLC,GSTP1,HAPLN1,TRAPPC2B,VEGFA
COL18A1	other	0.0421	ID1,VDAC1,VEGFA
niacinamide	chemical - endogenous mammalian	0.0421	CCNT2,GAPDH,H2AZ1
tert-butyl-hydroquinone	chemical reagent	0.0421	GCLC,GSS,GSTP1
L-alpha-lysophosphatidylcholine, palmitoyl	chemical - endogenous mammalian	0.0425	VEGFA
Cpla2	group	0.0425	VEGFA
(-)-gossypol	chemical drug	0.0425	CASP8
RAR-RXR	complex	0.0425	VEGFA
sulfadimethoxine	chemical toxicant	0.0425	GSTP1
TMPRSS6	peptidase	0.0425	ID1
dynasore	chemical reagent	0.0425	VEGFA
saracatinib	chemical drug	0.0425	ID1
ALDH3A2	enzyme	0.0425	GCLC
7S NGF	complex	0.0425	GCLC
SEMA3F	other	0.0425	VEGFA
miR-374b-5p (and other miRNAs w/seed UAUAAUA)	mature microRNA	0.0425	VEGFA
CDR2	other	0.0425	CA9
XAF1	other	0.0425	CASP8
VBP1	other	0.0425	PFDN6
PFDN2	other	0.0425	PFDN6
GJB1	transporter	0.0425	VEGFA
NAA10	enzyme	0.0425	VEGFA
ITSN1	other	0.0425	HRAS
PSMB5	peptidase	0.0425	GSTP1
SRSF6	other	0.0425	VEGFA
ILF2	transcription regulator	0.0425	ILF3
CHCHD2	other	0.0425	ID1
atrasentan	chemical drug	0.0425	VEGFA
aurothiomalate	chemical drug	0.0425	GCLC
oxytetracycline	chemical drug	0.0425	ID1
orantinib	chemical drug	0.0425	VEGFA
butylphen	chemical toxicant	0.0425	ADORA2B
starch	chemical - endogenous mammalian	0.0425	ATP2B1
Cr6+	chemical reagent	0.0425	VEGFA
PLIN5	other	0.0427	GCLC,GSS
methylprednisolone	chemical drug	0.0437	COX6A1,CYP4F3,DUSP6,GCLC,GSTP1,ID1,NME1,POLG2,SLC25A10
pituitary adenylate cyclase-activating polypeptide	biologic drug	0.0448	DUSP6,ETV4
ABL1	kinase	0.0469	NME1,VEGFA
tetraethylammonium	chemical drug	0.0469	ATP5PD,PFDN6
Hbb-b1	transporter	0.047	NDUFA7,NDUFB4,NDUFV2
desmopressin	biologic drug	0.047	GAPDH,HINT1,VDAC1
miR-125b-5p (and other miRNAs w/seed CCCUGAG)	mature microRNA	0.0482	DUS1L,GSS,ID1
BMPR1A	kinase	0.049	HAPLN1,ID1
F7	peptidase	0.049	KLF5,VEGFA
phytohemagglutinin	chemical drug	0.0493	COX7B,GCLC,HINT1,NME1,SLC6A8,SRSF1

## Sheet: Diseases & Biofunctions
Categories	Diseases or Functions Annotation	p-value	Molecules	# Molecules
Protein Synthesis	Termination of translation of protein	3.18e-11	MRPL12,MRPL14,MRPL17,MRPL22,MRPL32,MRPL38,MRPL57,MRPL58,MRPS15,MRPS22,MRRF,MTRF1	12
Protein Synthesis	Translation	9.71e-09	EIF2B5,GAPDH,HRAS,ILF3,INPP5E,METAP1,MRPL12,MRPL14,MRPL17,MRPL22,MRPL32,MRPL38,MRPL57,MRPL58,MRPS15,MRPS22,MRRF,MTRF1,RPL24,RPL34	20
Protein Synthesis	Translation of protein	3.25e-08	EIF2B5,GAPDH,ILF3,INPP5E,METAP1,MRPL12,MRPL14,MRPL17,MRPL22,MRPL32,MRPL38,MRPL57,MRPL58,MRPS15,MRPS22,MRRF,MTRF1,RPL24,RPL34	19
Protein Synthesis	Elongation of protein	1.1e-07	MRPL12,MRPL14,MRPL17,MRPL22,MRPL32,MRPL38,MRPL57,MRPL58,MRPS15,MRPS22	10
Protein Synthesis	Expression of protein	1.6e-07	EIF2B5,GAPDH,ILF3,INPP5E,METAP1,MRPL12,MRPL14,MRPL17,MRPL22,MRPL32,MRPL38,MRPL57,MRPL58,MRPS15,MRPS22,MRRF,MTRF1,RPL24,RPL34,VEGFA	20
Protein Synthesis	Synthesis of protein	1.87e-07	DDX39B,EIF2B5,GAPDH,H2AZ1,HRAS,ILF3,INPP5E,METAP1,MRPL12,MRPL14,MRPL17,MRPL22,MRPL32,MRPL38,MRPL57,MRPL58,MRPS15,MRPS22,MRRF,MTRF1,RPL24,RPL34,VEGFA	23
Metabolic Disease,Organismal Injury and Abnormalities	Mitochondrial disorder	8.35e-07	AGK,CHKB-CPT1B,GTPBP3,MARS2,MRPS22,NDUFA1,NDUFA12,NDUFV2,SLC25A10,TRMT10C,UQCC2,UQCRQ	12
Protein Synthesis	Metabolism of protein	8.87e-06	ADORA2B,ANAPC7,CASP8,DDX39B,DVL1,EIF2B5,GAPDH,H2AZ1,HGS,HRAS,ILF3,INPP5E,KAT2A,KEAP1,METAP1,MRPL12,MRPL14,MRPL17,MRPL22,MRPL32,MRPL38,MRPL57,MRPL58,MRPS15,MRPS22,MRRF,MTRF1,RNF126,RPL24,RPL34,TYSND1,UBA6,VEGFA,ZNF207	34
Cancer,Organismal Injury and Abnormalities	Cancer of secretory structure	9.83e-06	ACOT13,ADORA2B,AGK,AIMP1,ALDOA,ALG13,ALKBH2,ANAPC7,AP1AR,ATG4D,ATP23,ATP2B1,ATP5ME,ATP5PD,ATXN7L3,BAIAP2L1,CA9,CASP8,CCAR1,CCDC58,CCNT2,CEP44,CMAS,COQ3,COX7A2,COX7B,CPOX,CYP2R1,CYP4F3,DCUN1D4,DDX39B,DNAJC19,DUS1L,DUSP6,DVL1,EBPL,EFNB1,ENOSF1,ESCO1,ESM1,ESRRA,ETV4,EXOSC8,FBXL19,GALNT14,GAPDH,GCLC,GPI,GSS,GSTO2,GSTP1,GTPBP3,HAPLN1,HGS,HRAS,ID1,ILF3,INPP5E,KAT2A,KATNBL1,KEAP1,KHDC4,KIAA1522,KLHL17,K…	150
Cancer,Organismal Injury and Abnormalities	Non-hematological solid tumor	1.23e-05	ACOT13,ADORA2B,AGK,AIG1,AIMP1,ALDOA,ALG13,ALKBH2,ANAPC7,AP1AR,ATG4D,ATP23,ATP2B1,ATP5ME,ATP5PD,ATXN7L3,BAIAP2L1,CA9,CASP8,CCAR1,CCDC58,CCNT2,CEP44,CMAS,COASY,COQ3,CORO2A,COX6A1,COX7A2,COX7B,CPOX,CYP2R1,CYP4F3,DCUN1D4,DDX39B,DNAJC19,DUS1L,DUSP6,DVL1,EBPL,EFNB1,EIF2B5,ELOF1,ENOSF1,ESCO1,ESM1,ESRRA,ETV4,EXOSC8,EXOSC9,FBXL19,GALNT14,GAPDH,GCLC,GEMIN7,GPI,GSS,GSTO2,GSTP1,GTPBP3,H2AZ1,HAPLN1,HGS,HINT1,…	172
Cardiovascular Disease,Cell Death and Survival,Connective Tissue Disorders,Hematological Disease,Hereditary Disorder,Organismal Injury and Abnormalities	Familial hemolytic anemia	1.36e-05	ALDOA,CPOX,GCLC,GPI,GSS	5
Gene Expression,Protein Synthesis	Translation of RNA	2.83e-05	EIF2B5,GAPDH,ILF3,INPP5E,METAP1,MRPL12,MRPL17,MRPL57,MTRF1,RPL24	10
Cancer,Endocrine System Disorders,Organismal Injury and Abnormalities	Endocrine gland tumor	3.97e-05	ADORA2B,AGK,AIMP1,ALG13,ALKBH2,ANAPC7,AP1AR,ATG4D,ATP23,ATP2B1,ATP5ME,ATP5PD,ATXN7L3,BAIAP2L1,CA9,CASP8,CCAR1,CCDC58,CCNT2,CEP44,CMAS,COQ3,COX7A2,COX7B,CPOX,CYP2R1,CYP4F3,DCUN1D4,DDX39B,DNAJC19,DUS1L,DUSP6,DVL1,EBPL,EFNB1,ENOSF1,ESCO1,ESM1,ESRRA,ETV4,EXOSC8,FBXL19,GALNT14,GAPDH,GPI,GSS,GSTO2,GSTP1,GTPBP3,HGS,HRAS,ID1,ILF3,INPP5E,KAT2A,KEAP1,KHDC4,KIAA1522,KLHL17,KRTCAP3,LETM1,LMNTD2,LPIN3,MAP7,MA…	139
Cancer,Organismal Injury and Abnormalities	Nonhematologic malignant neoplasm	4.68e-05	ACOT13,ADORA2B,AGK,AIG1,AIMP1,ALDOA,ALG13,ALKBH2,ANAPC7,AP1AR,ATG4D,ATP23,ATP2B1,ATP5ME,ATP5PD,ATXN7L3,BAIAP2L1,CA9,CASP8,CCAR1,CCDC58,CCNT2,CEP44,CMAS,COASY,COQ3,CORO2A,COX6A1,COX7A2,COX7B,CPOX,CYP2R1,CYP4F3,DCUN1D4,DDX39B,DNAJC19,DUS1L,DUSP6,DVL1,EBPL,EFNB1,EIF2B5,ELOF1,ENOSF1,ESCO1,ESM1,ESRRA,ETV4,EXOSC8,EXOSC9,FBXL19,GALNT14,GAPDH,GCLC,GEMIN7,GPI,GSS,GSTO2,GSTP1,GTPBP3,HAPLN1,HGS,HINT1,HRAS,I…	170
Cancer,Organismal Injury and Abnormalities	Cancer	6.8e-05	ACOT13,ADORA2B,AGK,AIG1,AIMP1,ALDOA,ALG13,ALKBH2,ANAPC7,AP1AR,ATG4D,ATP23,ATP2B1,ATP5ME,ATP5PD,ATXN7L3,BAIAP2L1,CA9,CASP8,CCAR1,CCDC58,CCNT2,CEP44,CMAS,COASY,COQ3,CORO2A,COX6A1,COX7A2,COX7B,CPOX,CYP2R1,CYP4F3,DCUN1D4,DDX39B,DLEU2,DNAJC19,DUS1L,DUSP6,DVL1,EBPL,EFNB1,EIF2B5,ELOF1,ENOSF1,ESCO1,ESM1,ESRRA,ETV4,EXOSC8,EXOSC9,FBXL19,GALNT14,GAPDH,GCLC,GEMIN7,GPI,GSS,GSTO2,GSTP1,GTPBP3,HAPLN1,HGS,HINT1,…	173
DNA Replication, Recombination, and Repair	Cleavage of core promoter	6.96e-05	NME1,NME2	2
Connective Tissue Disorders,Developmental Disorder,Hereditary Disorder,Organismal Injury and Abnormalities,Skeletal and Muscular Disorders	Autosomal recessive Treacher Collins syndrome	6.96e-05	POLR1C,POLR1D	2
Cancer,Endocrine System Disorders,Organismal Injury and Abnormalities	Thyroid carcinoma	7.28e-05	ADORA2B,AGK,AIMP1,ALG13,ALKBH2,ANAPC7,AP1AR,ATG4D,ATP23,ATP2B1,ATP5ME,ATP5PD,ATXN7L3,BAIAP2L1,CA9,CASP8,CCAR1,CCDC58,CCNT2,CEP44,CMAS,COQ3,COX7A2,COX7B,CPOX,CYP2R1,CYP4F3,DCUN1D4,DDX39B,DNAJC19,DUS1L,DUSP6,DVL1,EBPL,EFNB1,ENOSF1,ESCO1,ESM1,ESRRA,ETV4,EXOSC8,FBXL19,GALNT14,GAPDH,GPI,GSS,GSTO2,GSTP1,GTPBP3,HGS,HRAS,ILF3,INPP5E,KAT2A,KEAP1,KHDC4,KIAA1522,KLHL17,KRTCAP3,LETM1,LMNTD2,LPIN3,MAP7,MARS2,…	136
Cancer,Organismal Injury and Abnormalities	Solid tumor	7.63e-05	ACOT13,ADORA2B,AGK,AIG1,AIMP1,ALDOA,ALG13,ALKBH2,ANAPC7,AP1AR,ATG4D,ATP23,ATP2B1,ATP5ME,ATP5PD,ATXN7L3,BAIAP2L1,CA9,CASP8,CCAR1,CCDC58,CCNT2,CEP44,CMAS,COASY,COQ3,CORO2A,COX6A1,COX7A2,COX7B,CPOX,CYP2R1,CYP4F3,DCUN1D4,DDX39B,DNAJC19,DUS1L,DUSP6,DVL1,EBPL,EFNB1,EIF2B5,ELOF1,ENOSF1,ESCO1,ESM1,ESRRA,ETV4,EXOSC8,EXOSC9,FBXL19,GALNT14,GAPDH,GCLC,GEMIN7,GPI,GSS,GSTO2,GSTP1,GTPBP3,H2AZ1,HAPLN1,HGS,HINT1,…	173
Cancer,Organismal Injury and Abnormalities	Head and neck tumor	8.54e-05	ADORA2B,AGK,AIMP1,ALG13,ALKBH2,ANAPC7,AP1AR,ATG4D,ATP23,ATP2B1,ATP5ME,ATP5PD,ATXN7L3,BAIAP2L1,CA9,CASP8,CCAR1,CCDC58,CCNT2,CEP44,CMAS,COQ3,COX7A2,COX7B,CPOX,CYP2R1,CYP4F3,DCUN1D4,DDX39B,DNAJC19,DUS1L,DUSP6,DVL1,EBPL,EFNB1,ENOSF1,ESCO1,ESM1,ESRRA,ETV4,EXOSC8,FBXL19,GALNT14,GAPDH,GCLC,GPI,GSS,GSTO2,GSTP1,GTPBP3,H2AZ1,HAPLN1,HGS,HRAS,ID1,ILF3,INPP5E,KAT2A,KEAP1,KHDC4,KIAA1522,KLF5,KLHL17,KRTCAP3,LET…	143
Cancer,Endocrine System Disorders,Organismal Injury and Abnormalities	Nonpituitary endocrine tumor	9.71e-05	ADORA2B,AGK,AIMP1,ALG13,ALKBH2,ANAPC7,AP1AR,ATG4D,ATP23,ATP2B1,ATP5ME,ATP5PD,ATXN7L3,BAIAP2L1,CA9,CASP8,CCAR1,CCDC58,CCNT2,CEP44,CMAS,COQ3,COX7A2,COX7B,CPOX,CYP2R1,CYP4F3,DCUN1D4,DDX39B,DNAJC19,DUS1L,DUSP6,DVL1,EBPL,EFNB1,ENOSF1,ESCO1,ESM1,ESRRA,ETV4,EXOSC8,FBXL19,GALNT14,GAPDH,GPI,GSS,GSTO2,GSTP1,GTPBP3,HGS,HRAS,ILF3,INPP5E,KAT2A,KEAP1,KHDC4,KIAA1522,KLHL17,KRTCAP3,LETM1,LMNTD2,LPIN3,MAP7,MARS2,…	137
Cancer,Organismal Injury and Abnormalities	Non-melanoma solid tumor	0.000126	ACOT13,ADORA2B,AGK,AIG1,AIMP1,ALDOA,ALG13,ALKBH2,ANAPC7,AP1AR,ATG4D,ATP23,ATP2B1,ATP5ME,ATP5PD,ATXN7L3,BAIAP2L1,CA9,CASP8,CCAR1,CCDC58,CCNT2,CEP44,CMAS,COASY,COQ3,CORO2A,COX6A1,COX7A2,COX7B,CPOX,CYP2R1,CYP4F3,DCUN1D4,DDX39B,DNAJC19,DUS1L,DUSP6,DVL1,EBPL,EFNB1,ENOSF1,ESCO1,ESM1,ESRRA,ETV4,EXOSC8,EXOSC9,FBXL19,GALNT14,GAPDH,GCLC,GEMIN7,GPI,GSS,GSTO2,GSTP1,GTPBP3,H2AZ1,HAPLN1,HGS,HINT1,HRAS,ID1,ILF3…	168
Gene Expression,Protein Synthesis	Translation of mRNA	0.000131	EIF2B5,GAPDH,ILF3,INPP5E,METAP1,MRPL12,MRPL17,MRPL57,RPL24	9
Developmental Disorder,Hereditary Disorder,Metabolic Disease,Organismal Injury and Abnormalities	Mitochondrial respiratory chain deficiency	0.000157	NDUFA1,NDUFA12,NDUFV2,SLC25A10,UQCC2,UQCRQ	6
Cancer,Organismal Injury and Abnormalities	Tumorigenesis of tissue	0.000172	ACOT13,ADORA2B,AGK,AIG1,AIMP1,ALDOA,ALG13,ALKBH2,ANAPC7,AP1AR,ATG4D,ATP23,ATP2B1,ATP5ME,ATP5PD,ATXN7L3,BAIAP2L1,CA9,CASP8,CCAR1,CCDC58,CCNT2,CEP44,CMAS,COASY,COQ3,CORO2A,COX6A1,COX7A2,COX7B,CPOX,CYP2R1,CYP4F3,DCUN1D4,DDX39B,DLEU2,DNAJC19,DUS1L,DUSP6,DVL1,EBPL,EFNB1,ENOSF1,ESCO1,ESM1,ESRRA,ETV4,EXOSC8,EXOSC9,FBXL19,GALNT14,GAPDH,GCLC,GPI,GSS,GSTO2,GSTP1,GTPBP3,HAPLN1,HGS,HINT1,HRAS,ID1,ILF3,INPP5E…	167
Cellular Development,Cellular Growth and Proliferation,Renal and Urological System Development and Function	Cell proliferation of kidney cell lines	0.000175	BAIAP2L1,DUSP6,ESM1,HRAS,KLF5,PA2G4,SPDYA,VDAC1,VEGFA	9
Hereditary Disorder,Neurological Disease,Organismal Injury and Abnormalities	Familial encephalopathy	0.000176	AIG1,AIMP1,ALG13,ATP2B1,CA9,CASP8,CHKB-CPT1B,COASY,COX7A2,COX7B,COX7C,DUSP6,EIF2B5,ETV4,EXOSC8,GAPDH,GPI,HINT1,HRAS,INPP5E,MARS2,MRPS22,NACC1,NDUFA12,NDUFA7,NDUFA8,NME1,PIGL,POLR1C,PRDX2,SLC6A8,SLITRK6,TCERG1,TRMT1,UBA6	35
Cancer,Organismal Injury and Abnormalities	Malignant solid tumor	0.00022	ACOT13,ADORA2B,AGK,AIG1,AIMP1,ALDOA,ALG13,ALKBH2,ANAPC7,AP1AR,ATG4D,ATP23,ATP2B1,ATP5ME,ATP5PD,ATXN7L3,BAIAP2L1,CA9,CASP8,CCAR1,CCDC58,CCNT2,CEP44,CMAS,COASY,COQ3,CORO2A,COX6A1,COX7A2,COX7B,CPOX,CYP2R1,CYP4F3,DCUN1D4,DDX39B,DNAJC19,DUS1L,DUSP6,DVL1,EBPL,EFNB1,EIF2B5,ELOF1,ENOSF1,ESCO1,ESM1,ESRRA,ETV4,EXOSC8,EXOSC9,FBXL19,GALNT14,GAPDH,GCLC,GEMIN7,GPI,GSS,GSTO2,GSTP1,GTPBP3,HAPLN1,HGS,HINT1,HRAS,I…	171
Cancer,Organismal Injury and Abnormalities	Carcinoma	0.000226	ACOT13,ADORA2B,AGK,AIG1,AIMP1,ALDOA,ALG13,ALKBH2,ANAPC7,AP1AR,ATG4D,ATP23,ATP2B1,ATP5ME,ATP5PD,ATXN7L3,BAIAP2L1,CA9,CASP8,CCAR1,CCDC58,CCNT2,CEP44,CMAS,COASY,COQ3,CORO2A,COX6A1,COX7A2,COX7B,CPOX,CYP2R1,CYP4F3,DCUN1D4,DDX39B,DNAJC19,DUS1L,DUSP6,DVL1,EBPL,EFNB1,ENOSF1,ESCO1,ESM1,ESRRA,ETV4,EXOSC8,EXOSC9,FBXL19,GALNT14,GAPDH,GCLC,GPI,GSS,GSTO2,GSTP1,GTPBP3,HAPLN1,HGS,HINT1,HRAS,ID1,ILF3,INPP5E,KAT2A…	166
Metabolic Disease,Organismal Injury and Abnormalities	Combined oxidative phosphorylation deficiency	0.000253	GTPBP3,MARS2,MRPS22,TRMT10C	4
Cancer,Organismal Injury and Abnormalities	Head and neck cancer	0.00026	ADORA2B,AGK,AIMP1,ALG13,ALKBH2,ANAPC7,AP1AR,ATG4D,ATP23,ATP2B1,ATP5ME,ATP5PD,ATXN7L3,BAIAP2L1,CA9,CASP8,CCAR1,CCDC58,CCNT2,CEP44,CMAS,COQ3,COX7A2,COX7B,CPOX,CYP2R1,CYP4F3,DCUN1D4,DDX39B,DNAJC19,DUS1L,DUSP6,DVL1,EBPL,EFNB1,ENOSF1,ESCO1,ESM1,ESRRA,ETV4,EXOSC8,FBXL19,GALNT14,GAPDH,GCLC,GPI,GSS,GSTO2,GSTP1,GTPBP3,HAPLN1,HGS,HRAS,ILF3,INPP5E,KAT2A,KEAP1,KHDC4,KIAA1522,KLF5,KLHL17,KRTCAP3,LETM1,LMNTD2,…	140
Cancer,Dermatological Diseases and Conditions,Organismal Injury and Abnormalities,Tissue Morphology	Quantity of papilloma	0.000298	GSTP1,HINT1,HRAS	3
Nucleic Acid Metabolism,Small Molecule Biochemistry	Biosynthesis of nucleoside triphosphate	0.000299	ALDOA,ATP5ME,ATP5PD,LETM1,NME2,UQCC2,VDAC1	7
Cancer,Organismal Injury and Abnormalities	Head and neck carcinoma	0.000329	ADORA2B,AGK,AIMP1,ALG13,ALKBH2,ANAPC7,AP1AR,ATG4D,ATP23,ATP2B1,ATP5ME,ATP5PD,ATXN7L3,BAIAP2L1,CA9,CASP8,CCAR1,CCDC58,CCNT2,CEP44,CMAS,COQ3,COX7A2,COX7B,CPOX,CYP2R1,CYP4F3,DCUN1D4,DDX39B,DNAJC19,DUS1L,DUSP6,DVL1,EBPL,EFNB1,ENOSF1,ESCO1,ESM1,ESRRA,ETV4,EXOSC8,FBXL19,GALNT14,GAPDH,GCLC,GPI,GSS,GSTO2,GSTP1,GTPBP3,HAPLN1,HGS,HRAS,ILF3,INPP5E,KAT2A,KEAP1,KHDC4,KIAA1522,KLF5,KLHL17,KRTCAP3,LETM1,LMNTD2,…	139
Organ Morphology,Skeletal and Muscular System Development and Function,Tissue Morphology	Quantity of skeletal muscle satellite cells	0.00036	DUSP6,SOX15,VEGFA	3
Cell Cycle,Gene Expression	Binding of antioxidant response element	0.000413	HRAS,KEAP1	2
Cellular Development,Cellular Growth and Proliferation	Delay in proliferation of tumor cell lines	0.000413	CA9,VEGFA	2
Cardiovascular System Development and Function,Cellular Movement	Transmigration of endothelial cells	0.000413	ID1,VEGFA	2
Cancer,Embryonic Development,Organismal Injury and Abnormalities	Transformation of mesenchymal cells	0.000413	HRAS,VEGFA	2
Developmental Disorder,Hereditary Disorder,Metabolic Disease,Organismal Injury and Abnormalities	Mitochondrial complex I deficiency	0.000414	NDUFA1,NDUFA12,NDUFV2,SLC25A10	4
Carbohydrate Metabolism	Metabolism of sugar acid	0.000429	CMAS,GCLC,GSTO2	3
Cancer,Organismal Injury and Abnormalities	Extracranial solid tumor	0.000431	ACOT13,ADORA2B,AGK,AIG1,AIMP1,ALDOA,ALG13,ALKBH2,ANAPC7,AP1AR,ATG4D,ATP23,ATP2B1,ATP5ME,ATP5PD,ATXN7L3,BAIAP2L1,CA9,CASP8,CCAR1,CCDC58,CCNT2,CEP44,CMAS,COASY,COQ3,CORO2A,COX6A1,COX7A2,COX7B,CPOX,CYP2R1,CYP4F3,DCUN1D4,DDX39B,DNAJC19,DUS1L,DUSP6,DVL1,EBPL,EFNB1,ENOSF1,ESCO1,ESM1,ESRRA,ETV4,EXOSC8,EXOSC9,FBXL19,GALNT14,GAPDH,GCLC,GEMIN7,GPI,GSS,GSTO2,GSTP1,GTPBP3,HAPLN1,HGS,HINT1,HRAS,ID1,ILF3,INPP5…	170
Cell Death and Survival,Organismal Injury and Abnormalities	Cell death of endothelial cells	0.00047	AIMP1,CASP8,DUSP6,HRAS,ID1,KLF5,PRDX2,VDAC1,VEGFA	9
Hereditary Disorder,Neurological Disease,Organismal Injury and Abnormalities	Hereditary myelin disorder	0.000541	AIMP1,EIF2B5,NACC1,POLR1C	4
Cell Cycle,Cellular Development,Hair and Skin Development and Function	Senescence of keratinocytes	0.000592	HRAS,ID1,RNF7	3
Developmental Disorder,Neurological Disease,Organismal Injury and Abnormalities	Congenital pontocerebellar hypoplasia	0.000592	COASY,EXOSC8,EXOSC9	3
Cardiovascular Disease,Cell Death and Survival,Connective Tissue Disorders,Developmental Disorder,Hematological Disease,Organismal Injury and Abnormalities	Congenital hemolytic anemia	0.000592	ALDOA,CPOX,GPI	3
Neurological Disease,Organismal Injury and Abnormalities,Psychological Disorders	Disorder of basal ganglia	0.000594	ADORA2B,AIG1,ATP2B1,CASP8,COASY,COX7A2,COX7B,COX7C,ETV4,GAPDH,GPI,GSTP1,HINT1,HRAS,NDUFA7,NDUFA8,NDUFV2,NME1,PRDX2,TCERG1,TUBB4B	21
Gene Expression	Expression of mRNA	0.000626	EIF2B5,GAPDH,ILF3,INPP5E,METAP1,MRPL12,MRPL17,MRPL57,POLR2H,RPL24	10
Cancer,Organismal Injury and Abnormalities,Tissue Morphology,Tumor Morphology	Size of tumor	0.000636	CA9,ETV4,HINT1,HRAS,ID1,PRDX2,RNF7,VEGFA	8
Cancer,Organismal Injury and Abnormalities,Tissue Morphology	Quantity of benign tumor	0.000639	GSTP1,HINT1,HRAS,KLF5	4
Cancer,Dermatological Diseases and Conditions,Organismal Injury and Abnormalities	Skin papilloma	0.000639	GSTP1,HRAS,RNF7,VEGFA	4
Cell Cycle	Senescence of kidney cell lines	0.000685	DUSP6,SUMO2	2
Cancer,Endocrine System Disorders,Gastrointestinal Disease,Organismal Injury and Abnormalities	Stage II pancreatic cancer	0.000686	GPI,TUBB4B,VEGFA	3
Nucleic Acid Metabolism,Small Molecule Biochemistry	Synthesis of purine nucleotide	0.000734	ALDOA,ATP5ME,ATP5PD,COASY,LETM1,NME2,UQCC2,VDAC1	8
Cell Death and Survival,Organismal Injury and Abnormalities	Apoptosis of vascular endothelial cells	0.000739	CASP8,DUSP6,ID1,KLF5,VDAC1,VEGFA	6
Nucleic Acid Metabolism	Metabolism of nucleic acid component or derivative	0.000784	ACOT13,ADORA2B,ALDOA,ATP5ME,ATP5PD,CASP8,CMAS,COASY,HRAS,LETM1,NME2,OXSM,RGS17,UQCC2,VDAC1	15
Nucleic Acid Metabolism,Small Molecule Biochemistry	Synthesis of nucleotide	0.000814	ADORA2B,ALDOA,ATP5ME,ATP5PD,CASP8,COASY,HRAS,LETM1,NME2,RGS17,UQCC2,VDAC1	12
Cellular Movement	Cell movement of prostate cancer cell lines	0.000906	AGK,ESRRA,HRAS,ID1,KLF5,PA2G4,VEGFA	7
Energy Production,Nucleic Acid Metabolism,Small Molecule Biochemistry	Synthesis of ATP	0.000975	ALDOA,ATP5ME,ATP5PD,LETM1,UQCC2,VDAC1	6
Hereditary Disorder,Neurological Disease,Organismal Injury and Abnormalities,Psychological Disorders,Skeletal and Muscular Disorders	Huntington Disease	0.001	AIG1,ATP2B1,CASP8,COX7A2,COX7B,COX7C,ETV4,GAPDH,GPI,HINT1,HRAS,NDUFA7,NDUFA8,NME1,PRDX2,TCERG1	16
Cell Death and Survival,Organismal Injury and Abnormalities	Apoptosis of endothelial cells	0.00102	AIMP1,CASP8,DUSP6,HRAS,ID1,KLF5,VDAC1,VEGFA	8
Cellular Assembly and Organization	Disassembly of ribosome	0.00102	MRRF,MTIF3	2
Cardiovascular Disease,Cell Death and Survival,Connective Tissue Disorders,Developmental Disorder,Hematological Disease,Hereditary Disorder,Organismal Injury and Abnormalities	Hereditary nonspherocytic hemolytic anemia	0.00102	ALDOA,GPI	2
Neurological Disease	Dyskinesia	0.00105	AIG1,ALG13,ATP2B1,CASP8,COX7A2,COX7B,COX7C,ETV4,GAPDH,GPI,HINT1,HRAS,NDUFA7,NDUFA8,NME1,PRDX2,TCERG1	17
Cancer,Organismal Injury and Abnormalities,Respiratory Disease	Lung metastasis of cells	0.00116	CASP8,HRAS,PRDX2,SSBP1	4
Endocrine System Disorders,Metabolic Disease,Organismal Injury and Abnormalities	Metabolic syndrome X	0.0012	CA9,COX7B,COX7C,GALNT14,HINT1,PRDX2,RPL34	7
Neurological Disease	Movement Disorders	0.00126	ADORA2B,AIG1,ALG13,ATP2B1,CA9,CASP8,COX7A2,COX7B,COX7C,DNAJC19,ETV4,GAPDH,GPI,GSTP1,HINT1,HRAS,ILF3,MARS2,NDUFA7,NDUFA8,NDUFV2,NME1,PRDX2,PTRH2,TCERG1,TUBB4B,VEGFA	27
Cardiovascular Disease,Cell Death and Survival,Connective Tissue Disorders,Hematological Disease,Organismal Injury and Abnormalities	Hemolytic anemia	0.00131	ALDOA,CPOX,GCLC,GPI,GSS,PRDX2	6
Cell Morphology,Cellular Assembly and Organization,Cellular Function and Maintenance	Depolarization of mitochondria	0.00133	CASP8,GCLC,PPAN,VDAC1	4
Auditory Disease,Organismal Injury and Abnormalities	Edema of ear	0.00142	CASP8,VEGFA	2
Gene Expression	Expression of RNA	0.00148	ATXN7L3,CASP8,CCNT2,DVL1,EIF2B5,ESRRA,ETV4,EXOSC9,GAPDH,GCLC,GSS,GSTP1,H2AZ1,HGS,HINT1,HRAS,ID1,ILF3,INPP5E,KAT2A,KEAP1,KLF5,METAP1,MLX,MRPL12,MRPL17,MRPL57,MTRF1,NACC1,NFATC2IP,NME1,NME2,NOP2,NR2C1,PA2G4,PHRF1,POLR1C,POLR2H,PTRH2,RFXANK,RPL24,RUVBL2,SOX15,SUDS3,SUMO2,TCERG1,VEGFA	47
Cell Cycle,Cellular Assembly and Organization,DNA Replication, Recombination, and Repair	Remodeling of chromatin	0.00161	CCAR1,HRAS,KAT2A,RUVBL2,SMARCAD1	5
Cancer,Organismal Injury and Abnormalities	Adenoma	0.00169	GSTP1,HINT1,HRAS,ID1,KLF5,MRPL17,PAM16,POLR1C,PRDX2,SRPK1,SRSF1,TRIM7,VEGFA	13
Carbohydrate Metabolism	Glycolysis of cells	0.00211	ALDOA,ESRRA,GAPDH,GPI,GSTP1,HRAS,ID1	7
Organismal Injury and Abnormalities,Reproductive System Disease	Preterm birth	0.00218	ADORA2B,GSS,VEGFA	3
Cancer,Endocrine System Disorders,Organismal Injury and Abnormalities,Reproductive System Disease	Ovarian serous cystadenocarcinoma	0.00218	HRAS,TUBB4B,VEGFA	3
Cell Death and Survival,Reproductive System Development and Function	Survival of mammary epithelial cells	0.00241	HRAS,KEAP1	2
Carbohydrate Metabolism,Small Molecule Biochemistry,Vitamin and Mineral Metabolism	Metabolism of ascorbic acid	0.00241	GCLC,GSTO2	2
Nucleic Acid Metabolism,Small Molecule Biochemistry	Phosphorylation of nucleoside diphosphates	0.00241	NME1,NME2	2
Lipid Metabolism,Molecular Transport,Small Molecule Biochemistry,Vitamin and Mineral Metabolism	Concentration of retinaldehyde	0.00241	HINT1,VEGFA	2
Neurological Disease,Skeletal and Muscular Disorders	Neuromuscular disease	0.00253	ADORA2B,AIG1,ATP2B1,CASP8,COX7A2,COX7B,COX7C,ETV4,GAPDH,GPI,GSTP1,HINT1,HRAS,KEAP1,MARS2,NDUFA7,NDUFA8,NDUFV2,NME1,PRDX2,SRSF1,TCERG1	22
Organismal Injury and Abnormalities	Ascites	0.00255	CA9,HRAS,TUBB4B,VEGFA	4
Organismal Injury and Abnormalities,Reproductive System Disease	Adenomyosis	0.00255	AIG1,ALDOA,GPI,VDAC1	4
Cellular Assembly and Organization	Formation of mitochondrial cristae	0.00261	ATP5ME,ATP5PD,LETM1	3
Organismal Injury and Abnormalities,Reproductive System Disease	Female infertility	0.00261	CASP8,GSS,VEGFA	3
Cell Morphology	Morphology of clathrin-coated structures	0.00269	KIAA1522,NDUFV2,RUVBL2,TMCO6	4
Cell Death and Survival,Organismal Injury and Abnormalities	Apoptosis of microvascular endothelial cells	0.00285	CASP8,VDAC1,VEGFA	3
Cell Death and Survival,Skeletal and Muscular Disorders	Apoptosis of smooth muscle cells	0.00295	ALDOA,CASP8,HRAS,KLF5,NDUFV2	5
Cancer,Organismal Injury and Abnormalities	Transformation of endothelial cells	0.003	HRAS,VEGFA	2
Hematological System Development and Function,Hematopoiesis,Lymphoid Tissue Structure and Development,Organ Morphology,Tissue Morphology	Quantity of pro T4 thymocytes	0.003	EFNB1,KAT2A	2
Connective Tissue Disorders,Organismal Injury and Abnormalities	Fibrosis of connective tissue	0.003	PTRH2,VEGFA	2
Hematological System Development and Function,Hematopoiesis,Lymphoid Tissue Structure and Development,Organ Morphology,Tissue Morphology	Quantity of pro-T3 thymocytes	0.003	EFNB1,KAT2A	2
Cellular Assembly and Organization	Production of vesicles	0.003	HGS,VEGFA	2
Cellular Compromise	Permeability transition	0.0031	CASP8,FAM162A,VEGFA	3
Cancer,Endocrine System Disorders,Organismal Injury and Abnormalities	Thyroid adenoma	0.0031	GSTP1,HRAS,PRDX2	3
RNA Post-Transcriptional Modification	Processing of mRNA	0.00348	CCAR1,DDX39B,GEMIN7,KHDC4,PHRF1,POLR2H,SRPK1,SRSF1,TCERG1	9
Hematological Disease,Respiratory Disease	Hypoxia	0.00363	ADORA2B,CA9,GSS,VEGFA	4
Cancer,Neurological Disease,Organismal Injury and Abnormalities	Cerebellar astrocytoma	0.00364	HRAS,VEGFA	2
Auditory Disease	Ototoxicity	0.00364	GSS,GSTP1	2
Cancer,Organismal Injury and Abnormalities	Development of benign tumor	0.00389	GSTP1,HINT1,HRAS,ID1,KLF5,MRPL17,PAM16,POLR1C,PRDX2,RNF7,SRPK1,SRSF1,TRIM7,VEGFA	14
Cancer,Neurological Disease,Organismal Injury and Abnormalities	Neuroblastoma	0.00393	CASP8,GSTP1,HRAS,NME1,TUBB4B,VEGFA	6
Cell Death and Survival	Cell death of colorectal cancer cell lines	0.00407	ADORA2B,CASP8,CCAR1,GSTP1,HINT1,HRAS,RPL34,SRPK1,VDAC1,VEGFA	10
Cell-To-Cell Signaling and Interaction	Binding of colorectal cancer cell lines	0.00418	EFNB1,HRAS,NME1,VEGFA	4
Cellular Development,Cellular Growth and Proliferation,Embryonic Development	Proliferation of embryonic cell lines	0.00431	BAIAP2L1,ESM1,HINT1,HRAS,NACC1,PA2G4,SPDYA,VDAC1,VEGFA	9
Cardiovascular Disease,Organismal Injury and Abnormalities	Degeneration of vasculature	0.00435	CASP8,GAPDH	2
Cell-To-Cell Signaling and Interaction,Cellular Assembly and Organization,Cellular Compromise	Disruption of focal adhesions	0.00435	HRAS,VEGFA	2
Cellular Growth and Proliferation	Accumulation of cervical cancer cell lines	0.00435	ILF3,RNF7	2
Cell Death and Survival	Cell viability	0.0044	AIMP1,ATP5PD,CA9,CASP8,CCAR1,DAZ1/DAZ4,DUSP6,EFNB1,ESCO1,ESRRA,GCLC,GSTP1,HAPLN1,HINT1,HRAS,KEAP1,KLF5,NACC1,NME1,NOP2,OXSM,PFDN6,POLR1D,PRDX2,RNF126,RPL24,SLC6A8,SOX15,SPDYA,VDAC1,VEGFA	31
Cancer,Organismal Injury and Abnormalities,Reproductive System Disease	Grade 3 breast cancer	0.00454	SRPK1,SSBP1,TUBB4B	3
Cell Death and Survival,Skeletal and Muscular Disorders	Apoptosis of vascular smooth muscle cells	0.00478	ALDOA,CASP8,KLF5,NDUFV2	4
Cell Death and Survival	Cell viability of melanoma cell lines	0.00478	AIMP1,DUSP6,GCLC,PRDX2	4
DNA Replication, Recombination, and Repair	DNA damage	0.0048	CASP8,GAPDH,GCLC,GSTP1,HRAS,KEAP1,NME1,ZNF207	8
Organismal Injury and Abnormalities,Renal and Urological Disease	Early stage kidney disease	0.00486	CA9,TUBB4B,VEGFA	3
Cell Death and Survival	Cell death of cervical cancer cell lines	0.00491	ATP2B1,CASP8,HRAS,LETM1,NME1,PRDX2,PTRH2,SRSF1,SUDS3,TCERG1,VDAC1	11
Cellular Development,Cellular Growth and Proliferation	Cell proliferation of breast cancer cell lines	0.00507	CA9,CASP8,DUSP6,ESRRA,H2AZ1,HRAS,ID1,ILF3,KLF5,NME1,PA2G4,PRDX2,RNF126,VEGFA	14
Cellular Movement	Transendothelial migration of breast cancer cell lines	0.00511	HRAS,VEGFA	2
Cell Cycle	Senescence of vascular endothelial cells	0.00511	HRAS,VEGFA	2
Developmental Disorder,Hereditary Disorder,Metabolic Disease,Organismal Injury and Abnormalities	Mitochondrial complex III deficiency	0.00511	UQCC2,UQCRQ	2
Cardiovascular System Development and Function,Cellular Development,Cellular Function and Maintenance,Cellular Growth and Proliferation,Organismal Development,Tissue Development	Proliferation of endothelial progenitor cells	0.00511	ID1,VEGFA	2
Cardiovascular System Development and Function,Tissue Morphology	Remodeling of vascular tissue	0.00511	ADORA2B,VEGFA	2
Cancer,Organismal Injury and Abnormalities	Benign solid tumor	0.00521	AIG1,ALDOA,DVL1,GSTP1,HINT1,HRAS,ID1,KLF5,MLX,MRPL17,NDUFV2,PAM16,POLR1C,PRDX2,RNF7,SRPK1,SRSF1,TRIM7,TUBB4B,VEGFA	20
Cell Death and Survival	Cell survival	0.00526	ADORA2B,AIMP1,ATP5PD,CA9,CASP8,CCAR1,DAZ1/DAZ4,DUSP6,EFNB1,ESCO1,ESRRA,GCLC,GSTP1,HAPLN1,HINT1,HRAS,KEAP1,KLF5,NACC1,NME1,NOP2,OXSM,PFDN6,POLR1D,PRDX2,RNF126,RPL24,SLC6A8,SOX15,SPDYA,VDAC1,VEGFA	32
Gene Expression	Transcription of DNA	0.00529	ATXN7L3,CCNT2,DVL1,ESRRA,ETV4,EXOSC9,GCLC,H2AZ1,HINT1,HRAS,ID1,ILF3,KAT2A,KEAP1,KLF5,MLX,MRPL12,NACC1,NFATC2IP,NME2,NR2C1,PA2G4,PHRF1,POLR1C,POLR2H,RFXANK,RUVBL2,SOX15,SUDS3,SUMO2,TCERG1,VEGFA	32
Gene Expression	Transcription of RNA	0.00544	ATXN7L3,CASP8,CCNT2,DVL1,EIF2B5,ESRRA,ETV4,EXOSC9,GCLC,GSTP1,H2AZ1,HINT1,HRAS,ID1,ILF3,KAT2A,KEAP1,KLF5,MLX,MRPL12,NACC1,NFATC2IP,NME1,NME2,NOP2,NR2C1,PA2G4,PHRF1,POLR1C,POLR2H,RFXANK,RUVBL2,SOX15,SUDS3,SUMO2,TCERG1,VEGFA	37
Carbohydrate Metabolism	Gluconeogenesis	0.00544	ACOT13,ALDOA,GAPDH,GPI,SLC25A10	5
Cellular Development,Cellular Growth and Proliferation	Proliferation of pheochromocytoma cell lines	0.00556	ALDOA,HRAS,PA2G4	3
Organismal Injury and Abnormalities	Benign lesion	0.00564	AIG1,ALDOA,DVL1,ETV4,GSTP1,HINT1,HRAS,ID1,INPP5E,KLF5,MLX,MRPL17,NDUFV2,PAM16,POLR1C,PRDX2,RNF7,SRPK1,SRSF1,TRIM7,TUBB4B,VEGFA	22
Cell Death and Survival	Apoptosis of breast cell lines	0.00591	CASP8,HRAS,ID1,KLF5	4
Gastrointestinal Disease,Hepatic System Disease,Organismal Injury and Abnormalities	Acute liver failure	0.00593	GSS,POLG2	2
Cell Death and Survival	Necrosis of brain cancer cell lines	0.00593	CASP8,HRAS,VEGFA	3
DNA Replication, Recombination, and Repair	Metabolism of DNA	0.00595	AP1AR,CASP8,ESCO1,ESRRA,HRAS,ID1,KEAP1,NACC1,PAM16,POLG2,SSBP1	11
Cancer,Organismal Injury and Abnormalities	Neoplasia of melanoma cell lines	0.00597	CASP8,ILF3,NME1,PRDX2,VEGFA	5
Cellular Movement	Invasion of hepatoma cell lines	0.00641	ESM1,NME1,VDAC1,VEGFA	4
Organismal Injury and Abnormalities,Renal and Urological Disease	Chronic kidney disease	0.00644	ATP5ME,CA9,COX7C,GSS,NDUFA1,RPL34,TUBB4B,VEGFA	8
Cell Death and Survival	Cell viability of tumor cell lines	0.00649	AIMP1,ATP5PD,CA9,CASP8,CCAR1,DUSP6,ESCO1,ESRRA,GCLC,GSTP1,HINT1,HRAS,KLF5,NACC1,NOP2,PFDN6,POLR1D,PRDX2,RNF126,RPL24,SOX15,VEGFA	22
DNA Replication, Recombination, and Repair	Cleavage of DNA	0.00672	HRAS,NME1,NME2	3
Cell Cycle,Cellular Development,Connective Tissue Development and Function	Oncogene-induced senescence of fibroblast cell lines	0.00681	HRAS,SRSF1	2
Cell-To-Cell Signaling and Interaction	Adhesion of hepatoma cell lines	0.00681	NME1,VEGFA	2
Cellular Development,Cellular Growth and Proliferation,Tissue Development	Colony formation of epithelial cells	0.00681	HRAS,VEGFA	2
Free Radical Scavenging,Molecular Transport	Quantity of reactive oxygen species	0.00682	DUSP6,GSTP1,HRAS,KEAP1,OXSM,PRDX2,VEGFA	7
Carbohydrate Metabolism	Metabolism of carbohydrate	0.00702	ADORA2B,AGK,ALDOA,ALG13,CMAS,COQ3,DUSP6,GAPDH,GCLC,GPI,GSTO2,HRAS,INPP5E,LPIN3,PIGL,PPIP5K1,PRDX2	17
RNA Post-Transcriptional Modification	Processing of RNA	0.00707	CCAR1,DDX39B,EXOSC8,EXOSC9,GEMIN7,KHDC4,PHRF1,POLR2H,SRPK1,SRSF1,TCERG1	11
Cancer,Organismal Injury and Abnormalities,Tissue Morphology,Tumor Morphology	Volume of tumor	0.00749	CA9,HINT1,ID1,VEGFA	4
Cellular Development,Cellular Growth and Proliferation,Organ Development,Skeletal and Muscular System Development and Function,Tissue Development	Development of muscle cell lines	0.00756	H2AZ1,HRAS,MLX	3
Cancer,Organismal Injury and Abnormalities	Stage IIIB primary peritoneal cancer	0.00774	TUBB4B,VEGFA	2
Cancer	Transformation of skin cell lines	0.00774	HRAS,RNF7	2
Cancer,Organismal Injury and Abnormalities,Reproductive System Disease	Stage IIIA fallopian tube cancer	0.00774	TUBB4B,VEGFA	2
Cancer,Organismal Injury and Abnormalities,Reproductive System Disease	Stage IIIC fallopian tube cancer	0.00774	TUBB4B,VEGFA	2
Cancer,Organismal Injury and Abnormalities	Stage IIIA primary peritoneal cancer	0.00774	TUBB4B,VEGFA	2
Cancer,Organismal Injury and Abnormalities,Reproductive System Disease	Stage IIIB stage IIIB fallopian tube cancer	0.00774	TUBB4B,VEGFA	2
Cardiovascular System Development and Function,Organ Morphology,Organismal Development	Thickness of heart ventricle	0.00774	DVL1,VEGFA	2
Cancer,Endocrine System Disorders,Organismal Injury and Abnormalities,Reproductive System Disease	Stage 3B ovarian carcinoma	0.00774	TUBB4B,VEGFA	2
Cancer,Organismal Injury and Abnormalities,Respiratory Disease	EML4-ALK translocation negative EGFR sensitizing mutation negative nonsquamous non-small cell lung cancer	0.00774	TUBB4B,VEGFA	2
Endocrine System Disorders,Organismal Injury and Abnormalities	Benign cold thyroid nodule	0.00774	GSTP1,PRDX2	2
Molecular Transport	Transport of mitochondrial membrane	0.00774	MTX2,SLC25A10	2
Cancer,Organismal Injury and Abnormalities,Respiratory Disease	ALK/EML4 fusion negative EGFR sensitizing mutation negative non-small cell lung cancer	0.00774	TUBB4B,VEGFA	2
Cardiovascular Disease,Connective Tissue Disorders,Dermatological Diseases and Conditions,Immunological Disease,Inflammatory Disease,Organismal Injury and Abnormalities,Skeletal and Muscular Disorders	Diffuse systemic sclerosis	0.00774	GSS,VEGFA	2
Cancer,Endocrine System Disorders,Organismal Injury and Abnormalities,Reproductive System Disease	Stage IIIA ovarian cancer	0.00774	TUBB4B,VEGFA	2
Cell Cycle,DNA Replication, Recombination, and Repair	Spindle checkpoint of cells	0.00801	INPP5E,PSMG2,ZNF207	3
Neurological Disease,Organismal Injury and Abnormalities,Psychological Disorders	Cocaine dependence	0.00801	ADORA2B,CA9,GSS	3
Cancer,Organismal Injury and Abnormalities,Renal and Urological Disease	Kidney carcinoma	0.00826	ADORA2B,ATP2B1,CA9,CYP4F3,DUSP6,EBPL,GSTP1,HRAS,KEAP1,KLHL17,NOP2,NR2C1,POLG2,POLR1C,PRDX2,PSMG2,RELCH,SLC6A8,SMARCAD1,TCERG1,TMEM161B,TUBB4B,VEGFA	23
Organismal Survival	Death of perinatal stage organism	0.00837	EFNB1,HAPLN1,KEAP1,VEGFA	4
Inflammatory Response	Frequency of M2 macrophages	0.00837	VEGFA	1
Hematological System Development and Function,Inflammatory Response,Tissue Morphology	Quantity of DC2 cells	0.00837	VEGFA	1
Lipid Metabolism,Small Molecule Biochemistry	Phosphorylation of 1-oleoylglycerol	0.00837	AGK	1
Cardiovascular System Development and Function,Tissue Morphology	Hyperpermeability of vascular tissue	0.00837	VEGFA	1
Cell Morphology	Morphology of tooth cell lines	0.00837	SRSF1	1
Developmental Disorder,Endocrine System Disorders,Hereditary Disorder,Neurological Disease,Organismal Injury and Abnormalities,Reproductive System Disease	Hypogonadotropic hypogonadism 19 without anosmia	0.00837	DUSP6	1
Hematological System Development and Function	Conductance of vascular tissue	0.00837	VEGFA	1
Developmental Disorder,Hereditary Disorder,Neurological Disease,Nutritional Disease,Ophthalmic Disease,Organ Morphology,Organismal Injury and Abnormalities,Reproductive System Development and Function,Reproductive System Disease	MORM syndrome	0.00837	INPP5E	1
Cardiovascular Disease,Ophthalmic Disease,Organismal Injury and Abnormalities	Retinal vein occlusion with macular edema	0.00837	VEGFA	1
Organismal Injury and Abnormalities	Angiogenesis of ulcer	0.00837	VEGFA	1
Cellular Function and Maintenance,Cellular Growth and Proliferation	Production of astrocytes	0.00837	VEGFA	1
Embryonic Development,Organismal Development,Tissue Development	Outgrowth of palatal shelf	0.00837	EFNB1	1
Cell Morphology,Cellular Assembly and Organization,Cellular Development,Cellular Function and Maintenance,Cellular Growth and Proliferation,Embryonic Development,Nervous System Development and Function,Organismal Development,Tissue Development	Branching of collateral branches	0.00837	MAP7	1
Cell Signaling,Vitamin and Mineral Metabolism	Diffusion of Ca2+	0.00837	VDAC1	1
Cardiovascular System Development and Function,Cellular Development,Cellular Function and Maintenance,Cellular Growth and Proliferation,Organismal Development,Tissue Development	Proliferation of luminal endothelial cell	0.00837	VEGFA	1
Cell Death and Survival	Caspase-independent cell death of leukemia cell lines	0.00837	GAPDH	1
DNA Replication, Recombination, and Repair,Nucleic Acid Metabolism,RNA Post-Transcriptional Modification,Small Molecule Biochemistry	Synthesis of nucleoside Q	0.00837	QTRT1	1
Cell Cycle	Senescence of B-lymphocyte derived cell lines	0.00837	HRAS	1
Cell Cycle	G1/S phase transition of thyroid cells	0.00837	HRAS	1
Developmental Disorder	Newborn runting	0.00837	PTRH2	1
Connective Tissue Disorders,Hematological Disease,Organismal Injury and Abnormalities,Respiratory Disease,Skeletal and Muscular Disorders	Hypoxia of epiphyseal cartilage	0.00837	VEGFA	1
Dermatological Diseases and Conditions,Organismal Injury and Abnormalities	Parakeratosis of epidermis	0.00837	VEGFA	1
Hereditary Disorder,Neurological Disease,Organismal Injury and Abnormalities,Skeletal and Muscular Disorders	Autosomal recessive spastic ataxia type 3	0.00837	MARS2	1
Cellular Response to Therapeutics,Connective Tissue Development and Function,Endocrine System Development and Function	Insulin sensitivity of fibroblast cell lines	0.00837	SLC25A10	1
Inflammatory Disease,Organismal Injury and Abnormalities,Respiratory Disease	Advanced stage acute respiratory distress syndrome	0.00837	VEGFA	1
Cancer,Organismal Injury and Abnormalities,Reproductive System Disease	Grade 1 breast carcinoma	0.00837	SRPK1	1
Cancer,Neurological Disease,Organismal Injury and Abnormalities	Abdominal ganglioneuroma	0.00837	HRAS	1
Organismal Functions	Repair of sciatic nerve	0.00837	VEGFA	1
Cellular Assembly and Organization	Association of centromeric region	0.00837	SUDS3	1
Cell Morphology	Apico-basal polarity of vascular endothelial cells	0.00837	VEGFA	1
Cellular Development,Cellular Growth and Proliferation,Digestive System Development and Function	Arrest in growth of colon cell lines	0.00837	HRAS	1
Hair and Skin Development and Function,Organ Morphology	Size of hair shaft	0.00837	VEGFA	1
Cellular Development,Connective Tissue Development and Function,Tissue Development	Differentiation of endochondral bone	0.00837	KLF5	1
Cancer,Neurological Disease,Organismal Injury and Abnormalities	High grade childhood anaplastic astrocytoma	0.00837	VEGFA	1
Cancer,Cellular Development,Organismal Injury and Abnormalities,Tumor Morphology	Arrest in differentiation of myelomonocytic cells	0.00837	CASP8	1
Antigen Presentation,Hereditary Disorder,Immunological Disease,Organismal Injury and Abnormalities	MHC class II deficiency group B	0.00837	RFXANK	1
Cell-To-Cell Signaling and Interaction	Aggregation of focal adhesions	0.00837	VEGFA	1
Infectious Diseases	Replication of simian-human immunodeficiency virus	0.00837	PRDX2	1
Cancer,Organismal Injury and Abnormalities,Reproductive System Disease	Severely symptomatic disease stage advanced HER2-negative breast cancer	0.00837	VEGFA	1
Developmental Disorder,Hereditary Disorder,Metabolic Disease,Organismal Injury and Abnormalities	Congenital disorder of glycosylation type 1s	0.00837	ALG13	1
Cellular Development,Cellular Growth and Proliferation	Delay in expansion of melanoma cell lines	0.00837	VEGFA	1
Cardiovascular Disease,Endocrine System Disorders,Gastrointestinal Disease,Hereditary Disorder,Metabolic Disease,Organismal Injury and Abnormalities	Susceptibility to microvascular complications of diabetes type 1	0.00837	VEGFA	1
Cell Morphology,Cellular Assembly and Organization	Accumulation of caveolae-derived endocytic vesicles	0.00837	VEGFA	1
Connective Tissue Disorders,Endocrine System Disorders,Organismal Injury and Abnormalities,Reproductive System Disease	Fibrosis of epididymal fat	0.00837	VEGFA	1
Cardiovascular System Development and Function,Organ Morphology	Quantity of trabeculae carne	0.00837	VEGFA	1
Inflammatory Disease,Inflammatory Response,Organismal Injury and Abnormalities,Renal and Urological Disease	Necrotizing glomerulonephritis	0.00837	VEGFA	1
Developmental Disorder,Hereditary Disorder,Organismal Injury and Abnormalities	Autosomal dominant Costello syndrome	0.00837	HRAS	1
Hereditary Disorder,Neurological Disease,Ophthalmic Disease,Organismal Functions,Organismal Injury and Abnormalities,Skeletal and Muscular Disorders	Autosomal dominant progressive external ophthalmoplegia with mitochondrial DNA deletions 4	0.00837	POLG2	1
Cardiovascular Disease,Cardiovascular System Development and Function,Developmental Disorder,Embryonic Development,Organismal Development,Tissue Morphology	Abnormal morphology of vitelline vein	0.00837	VEGFA	1
Organismal Injury and Abnormalities,Renal and Urological Disease,Tissue Morphology	Morphology of glomeruloid body	0.00837	VEGFA	1
Cardiovascular System Development and Function,Organismal Development,Tissue Morphology	Size of blood vessel tissue	0.00837	VEGFA	1
Cell Morphology,Organismal Injury and Abnormalities,Tissue Morphology	Hypertrophy of endothelial cells	0.00837	VEGFA	1
Cell Cycle,Connective Tissue Development and Function,Skeletal and Muscular System Development and Function	Cell cycle progression of myofibroblasts	0.00837	KLF5	1
Cancer,Endocrine System Disorders,Gastrointestinal Disease,Organismal Injury and Abnormalities	Stage 2b moderately-differentiated pancreatic cancer	0.00837	GPI	1
Inflammatory Response	Frequency of M1 macrophages	0.00837	VEGFA	1
Embryonic Development,Organ Development,Organismal Development,Renal and Urological System Development and Function,Tissue Development	Formation of glomerular filtration barrier	0.00837	VEGFA	1
Cancer,Endocrine System Disorders,Organismal Injury and Abnormalities,Reproductive System Disease	Neuroendocrine breast carcinoma	0.00837	HRAS	1
Cancer,Connective Tissue Disorders,Ophthalmic Disease,Organismal Injury and Abnormalities,Skeletal and Muscular Disorders	Choroidal melanoma	0.00837	VEGFA	1
Ophthalmic Disease,Organismal Injury and Abnormalities	Vitreous hemorrhage	0.00837	VEGFA	1
Cancer,Connective Tissue Disorders,Dermatological Diseases and Conditions,Hereditary Disorder,Inflammatory Disease,Organismal Injury and Abnormalities,Skeletal and Muscular Disorders	Huriez syndrome	0.00837	SMARCAD1	1
Molecular Transport	Transport of thiosulfate	0.00837	SLC25A10	1
Hereditary Disorder,Immunological Disease,Organismal Injury and Abnormalities	Familial hemophagocytic lymphohistiocytosis type 5	0.00837	STXBP2	1
Cell-To-Cell Signaling and Interaction,Cellular Growth and Proliferation	Stimulation of embryonic cancer cell lines	0.00837	VEGFA	1
Lipid Metabolism,Small Molecule Biochemistry	Phosphorylation of diacylglycerol	0.00837	AGK	1
Cell-To-Cell Signaling and Interaction,Inflammatory Response	Cytotoxic reaction of podocytes	0.00837	VEGFA	1
Connective Tissue Disorders,Developmental Disorder,Hereditary Disorder,Organismal Injury and Abnormalities,Skeletal and Muscular Disorders	Autosomal recessive Treacher Collins syndrome type 2	0.00837	POLR1D	1
Cell Death and Survival,Cell Morphology,Immunological Disease,Inflammatory Response	Loss of bone marrow-derived dendritic cells	0.00837	CASP8	1
Lipid Metabolism,Small Molecule Biochemistry	Biosynthesis of short chain fatty acid	0.00837	OXSM	1
Hereditary Disorder,Neurological Disease,Organismal Injury and Abnormalities,Skeletal and Muscular Disorders	Charcot-Marie-Tooth disease recessive intermediate type D	0.00837	COX6A1	1
Developmental Disorder,Hereditary Disorder,Organismal Injury and Abnormalities	Severe Costello syndrome	0.00837	HRAS	1
Cardiovascular System Development and Function,Tissue Morphology	Permeabilization of endothelial tissue	0.00837	VEGFA	1
Molecular Transport,Nucleic Acid Metabolism,Small Molecule Biochemistry	Exchange of CDP	0.00837	NME1	1
Molecular Transport,Nucleic Acid Metabolism,Small Molecule Biochemistry	Translocation of ADP	0.00837	VDAC1	1
Cardiovascular Disease,Cell Death and Survival,Connective Tissue Disorders,Hematological Disease,Organismal Injury and Abnormalities	Hemolytic anemia due to glutathione synthetase deficiency of erythrocytes	0.00837	GSS	1
Cell Cycle	Arrest in G1 phase of endocrine cell lines	0.00837	PAM16	1
Lipid Metabolism,Small Molecule Biochemistry,Vitamin and Mineral Metabolism	Production of cholecalciferol	0.00837	CYP2R1	1
Cardiovascular Disease,Cell Death and Survival,Connective Tissue Disorders,Hematological Disease,Organismal Injury and Abnormalities	Hemolytic anemia due to gamma-glutamylcysteine synthetase deficiency	0.00837	GCLC	1
Cell Death and Survival	Cell viability of granulosa cells	0.00837	HAPLN1	1
Cellular Assembly and Organization,Cellular Function and Maintenance	Secretion of dense-core vesicles	0.00837	HGS	1
Cancer,Connective Tissue Disorders,Organismal Injury and Abnormalities,Skeletal and Muscular Disorders	Stage III giant cell tumor of bone	0.00837	VEGFA	1
Organismal Injury and Abnormalities,Renal and Urological Disease	Formation of glomeruloid body	0.00837	VEGFA	1
Cellular Compromise	Degeneration of tumor cells	0.00837	HRAS	1
Cancer,Endocrine System Disorders,Gastrointestinal Disease,Organismal Injury and Abnormalities	Stage 2b poorly differentiated pancreatic cancer	0.00837	GPI	1
Dermatological Diseases and Conditions,Gastrointestinal Disease,Organismal Injury and Abnormalities	Hyperkeratosis of forestomach	0.00837	KEAP1	1
Cardiovascular System Development and Function	Beta-adrenergic response of heart	0.00837	VEGFA	1
Cancer,Cell-To-Cell Signaling and Interaction,Cellular Growth and Proliferation,Organismal Injury and Abnormalities,Tumor Morphology	Stimulation of prostate cancer cells	0.00837	VEGFA	1
Cellular Growth and Proliferation,Tissue Development	Proliferation of follicular cells	0.00837	VEGFA	1
Infectious Diseases	Localization of bacteriophage	0.00837	VEGFA	1
Cancer,Cell Death and Survival,Organismal Injury and Abnormalities,Tumor Morphology	Cell death of myelomonocytic cells	0.00837	CASP8	1
Tissue Development	Homeostasis of epithelial barrier	0.00837	VEGFA	1
Embryonic Development,Hair and Skin Development and Function,Organ Development,Organismal Development,Tissue Development	Formation of rete ridge	0.00837	VEGFA	1
Skeletal and Muscular System Development and Function	Relaxation of circular muscle layer	0.00837	ADORA2B	1
Cellular Development,Cellular Growth and Proliferation,Embryonic Development,Hematological System Development and Function,Hematopoiesis,Lymphoid Tissue Structure and Development,Organ Development,Organismal Development,Tissue Development	Colony formation of megakaryocyte/erythrocyte lineage-restricted progenitor cells	0.00837	HRAS	1
Connective Tissue Disorders,Developmental Disorder,Organismal Injury and Abnormalities,Skeletal and Muscular Disorders	Cleft sternum	0.00837	INPP5E	1
Organismal Injury and Abnormalities	Woolly hair nevus	0.00837	HRAS	1
Developmental Disorder,Hereditary Disorder,Organismal Injury and Abnormalities	Zlotogora-Ogur syndrome	0.00837	NECTIN1	1
Connective Tissue Disorders,Hereditary Disorder,Metabolic Disease,Nutritional Disease,Organismal Injury and Abnormalities,Skeletal and Muscular Disorders	Selective 25-hydroxyvitamin D deficiency	0.00837	CYP2R1	1
Developmental Disorder,Hereditary Disorder,Organismal Injury and Abnormalities,Skeletal and Muscular Disorders	Congenital myopathy with excess of muscle spindles	0.00837	HRAS	1
Cardiovascular Disease,Cell Death and Survival,Connective Tissue Disorders,Developmental Disorder,Gastrointestinal Disease,Hematological Disease,Hepatic System Disease,Hereditary Disorder,Metabolic Disease,Organismal Injury and Abnormalities	Harderoporphyria	0.00837	CPOX	1
Cardiovascular System Development and Function,Tissue Morphology	Permeabilization of capillary vessel	0.00837	VEGFA	1
Cellular Movement	Chemotaxis of fibrosarcoma cell lines	0.00837	ETV4	1
Cell-To-Cell Signaling and Interaction,Cellular Growth and Proliferation	Induction of colorectal cancer cell lines	0.00837	HRAS	1
Developmental Disorder,Hereditary Disorder,Neurological Disease,Organismal Injury and Abnormalities	Familial craniofrontonasal syndrome	0.00837	EFNB1	1
Developmental Disorder,Endocrine System Disorders,Hereditary Disorder,Organismal Injury and Abnormalities,Reproductive System Disease	Ovarian dysgenesis type 7	0.00837	MRPS22	1
Developmental Disorder,Hereditary Disorder,Metabolic Disease,Organismal Injury and Abnormalities	Nuclear type 12 mitochondrial complex I deficiency	0.00837	NDUFA1	1
Embryonic Development	Circulation of embryonic tissue	0.00837	VEGFA	1
Amino Acid Metabolism,Molecular Transport,Small Molecule Biochemistry	Shuttling of creatine	0.00837	SLC6A8	1
Cardiovascular System Development and Function,Organismal Development,Tissue Development	Vascularization of perifollicular epithelium	0.00837	VEGFA	1
Cardiovascular System Development and Function,Cell-To-Cell Signaling and Interaction,Cellular Movement	Recruitment of bone marrow-derived endothelial progenitor cells	0.00837	VEGFA	1
Gastrointestinal Disease,Hematological Disease,Hepatic System Disease,Hereditary Disorder,Metabolic Disease,Organismal Injury and Abnormalities	Dominant hereditary coproporphyria	0.00837	CPOX	1
Cancer,Organismal Injury and Abnormalities,Renal and Urological Disease	Sporadic urothelial transitional cell carcinoma	0.00837	GSTP1	1
Cell-To-Cell Signaling and Interaction,Cellular Movement	Recruitment of prostate cancer cell lines	0.00837	VEGFA	1
Hereditary Disorder,Metabolic Disease,Organismal Injury and Abnormalities	Combined oxidative phosphorylation deficiency 23	0.00837	GTPBP3	1
Cardiovascular Disease,Organismal Injury and Abnormalities	Ischemic ulceration	0.00837	VEGFA	1
Cell-To-Cell Signaling and Interaction,Inflammatory Response	Cytotoxic reaction of microvascular endothelial cells	0.00837	VEGFA	1
Cell Morphology,Hair and Skin Development and Function	Transepithelial electrical resistance of breast cancer cell lines	0.00837	ID1	1
Cardiovascular System Development and Function,Cell-To-Cell Signaling and Interaction,Cellular Growth and Proliferation	Stimulation of bone marrow-derived endothelial progenitor cells	0.00837	VEGFA	1
Cancer,Neurological Disease,Organismal Injury and Abnormalities	Fibrillary astrocytoma	0.00837	HRAS	1
Developmental Disorder,Hereditary Disorder,Neurological Disease,Organismal Injury and Abnormalities	Early infantile epileptic encephalopathy type 36	0.00837	ALG13	1
Cell Death and Survival,Nervous System Development and Function	Survival of satellite cells	0.00837	VEGFA	1
Cellular Movement	Movement of tooth cell lines	0.00837	SRSF1	1
Developmental Disorder,Endocrine System Disorders,Hereditary Disorder,Neurological Disease,Organismal Injury and Abnormalities,Reproductive System Disease,Respiratory Disease	Susceptibility to Kallmann syndrome type 19	0.00837	DUSP6	1
Developmental Disorder,Hereditary Disorder,Metabolic Disease,Organismal Injury and Abnormalities	Nuclear type 7 mitochondrial complex III deficiency	0.00837	UQCC2	1
Cell-mediated Immune Response,Cellular Function and Maintenance,Hematological System Development and Function	Homeostasis of peripheral T lymphocyte	0.00837	CASP8	1
Cancer,Cell Cycle,Cellular Movement,Organismal Injury and Abnormalities	Cytokinesis of B cell lymphoma cells	0.00837	CASP8	1
Cell Cycle	Cell cycle progression of melanocytes	0.00837	HRAS	1
Hereditary Disorder,Neurological Disease,Organismal Injury and Abnormalities,Skeletal and Muscular Disorders	Autosomal recessive neuromyotonia and axonal neuropathy	0.00837	HINT1	1
Auditory Disease,Developmental Disorder,Hereditary Disorder,Neurological Disease,Ophthalmic Disease,Organismal Injury and Abnormalities	Leber congenital amaurosis with early-onset deafness	0.00837	TUBB4B	1
Developmental Disorder,Hereditary Disorder,Neurological Disease,Organismal Injury and Abnormalities	Pontocerebellar hypoplasia type 1C	0.00837	EXOSC8	1
Tissue Morphology	Thickening of chondrocyte layer	0.00837	KLF5	1
Cell Cycle	Karyokinesis of somatic cells	0.00837	SUDS3	1
Organismal Functions	Repair of capillary vessel	0.00837	VEGFA	1
Cardiovascular Disease,Organismal Injury and Abnormalities	Ischemic pain	0.00837	VEGFA	1
Cellular Compromise	Permeability transition of breast cancer cell lines	0.00837	CASP8	1
Cellular Movement,Hematological System Development and Function,Immune Cell Trafficking	Migration of B cell hybridoma cells	0.00837	VEGFA	1
Developmental Disorder,Hematological Disease,Hereditary Disorder,Immunological Disease,Organismal Injury and Abnormalities	Autoimmune lymphoproliferative syndrome type 2B	0.00837	CASP8	1
Cellular Compromise	Degeneration of stomach cancer cell lines	0.00837	HRAS	1
Developmental Disorder,Hereditary Disorder,Metabolic Disease,Organismal Injury and Abnormalities	Nuclear type 4 mitochondrial complex III deficiency	0.00837	UQCRQ	1
Cell Cycle,Endocrine System Development and Function	Delay in initiation of cell cycle progression of thyroid cells	0.00837	HRAS	1
Connective Tissue Development and Function,Connective Tissue Disorders,Developmental Disorder,Organ Morphology,Organismal Development,Organismal Injury and Abnormalities,Skeletal and Muscular Disorders,Skeletal and Muscular System Development and Function,Tissue Development	Delayed ossification of metacarpals and phalanges	0.00837	INPP5E	1
Cardiovascular Disease,Ophthalmic Disease,Organismal Injury and Abnormalities	Submacular polypoidal choroidal vasculopathy	0.00837	VEGFA	1
Connective Tissue Disorders,Developmental Disorder,Organismal Injury and Abnormalities,Skeletal and Muscular Disorders	Dysplasia of knee joint	0.00837	VEGFA	1
Dermatological Diseases and Conditions,Hereditary Disorder,Organismal Injury and Abnormalities	Adermatoglyphia	0.00837	SMARCAD1	1
Behavior	Huddling	0.00837	DVL1	1
Cellular Assembly and Organization	Binding of microsomal membrane	0.00837	GAPDH	1
Connective Tissue Disorders,Developmental Disorder,Gastrointestinal Disease,Organismal Development,Organismal Injury and Abnormalities,Skeletal and Muscular Disorders	Reticulolinear aplasia cutis congenita with microcephaly, facial dysmorphism, and other congenital anomalies	0.00837	COX7B	1
Dermatological Diseases and Conditions,Organismal Injury and Abnormalities	Early onset psoriasis type 1	0.00837	VEGFA	1
Lipid Metabolism,Small Molecule Biochemistry,Vitamin and Mineral Metabolism	Production of calcifediol	0.00837	CYP2R1	1
Cellular Assembly and Organization	Uptake of mitochondria	0.00837	GAPDH	1
Hereditary Disorder,Metabolic Disease,Organismal Injury and Abnormalities	Combined oxidative phosphorylation deficiency 25	0.00837	MARS2	1
Lymphoid Tissue Structure and Development	Remodeling of lymphatic sinus	0.00837	VEGFA	1
Cellular Development,Cellular Growth and Proliferation	Colony formation of intestinal cell lines	0.00837	HRAS	1
Cardiovascular System Development and Function,Cell-To-Cell Signaling and Interaction	Targeting of endothelial cells	0.00837	VEGFA	1
Cardiovascular Disease,Cell Death and Survival,Connective Tissue Disorders,Developmental Disorder,Hematological Disease,Hereditary Disorder,Organismal Injury and Abnormalities	HNSHA due to aldolase a deficiency	0.00837	ALDOA	1
Cellular Function and Maintenance	Arrest in function of multipotential hemopoietic progenitor cells	0.00837	CASP8	1
Connective Tissue Development and Function,Skeletal and Muscular System Development and Function,Tissue Development	Calcification of endochondral bone	0.00837	KLF5	1
Cardiovascular Disease,Cardiovascular System Development and Function,Developmental Disorder,Hereditary Disorder,Metabolic Disease,Neurological Disease,Organ Morphology,Organismal Development,Organismal Injury and Abnormalities,Skeletal and Muscular Disorders	3-methylglutaconic aciduria type 5	0.00837	DNAJC19	1
Hereditary Disorder,Neurological Disease,Organismal Injury and Abnormalities,Psychological Disorders	Neurodegeneration with brain iron accumulation 6	0.00837	COASY	1
Cardiovascular System Development and Function,Organismal Development	Neovascularization of liver	0.00837	VEGFA	1
Cellular Development,Cellular Growth and Proliferation,Hematological System Development and Function,Hematopoiesis,Lymphoid Tissue Structure and Development,Tissue Development	Arrest in differentiation of macrophages	0.00837	CASP8	1
Cardiovascular System Development and Function,Organismal Development,Tissue Morphology	Size of vascular tissue	0.00837	VEGFA	1
Cardiovascular System Development and Function,Cellular Function and Maintenance,Organ Development,Tissue Development	Function of cardiac fibroblasts	0.00837	ADORA2B	1
Gastrointestinal Disease,Hematological Disease,Hepatic System Disease,Hereditary Disorder,Metabolic Disease,Organismal Injury and Abnormalities	Digenic coproporphyria	0.00837	CPOX	1
Cell Death and Survival,Organismal Injury and Abnormalities,Respiratory Disease	Apoptosis of bronchiolar cell	0.00837	CASP8	1
Cancer,Organismal Injury and Abnormalities,Reproductive System Disease	FIGO stage II-IV cervical adenocarcinoma	0.00837	VEGFA	1
DNA Replication, Recombination, and Repair,Gene Expression	Demethylation of double-stranded DNA	0.00837	ALKBH2	1
Molecular Transport,Nucleic Acid Metabolism,Small Molecule Biochemistry	Exchange of CTP	0.00837	NME1	1
Cancer,Dermatological Diseases and Conditions,Developmental Disorder,Neurological Disease,Organismal Injury and Abnormalities,Renal and Urological Disease	Somatic epidermal nevus with urothelial cancer	0.00837	HRAS	1
Connective Tissue Disorders,Developmental Disorder,Hereditary Disorder,Organismal Injury and Abnormalities,Skeletal and Muscular Disorders	Treacher Collins syndrome type 3	0.00837	POLR1C	1
Endocrine System Disorders,Gastrointestinal Disease,Hereditary Disorder,Neurological Disease,Organismal Injury and Abnormalities	Infantile-onset multisystem neurologic, endocrine and pancreatic disease	0.00837	PTRH2	1
Cell Death and Survival,Organismal Survival	Survival of Escherichia coli XL1-Blue MRF'	0.00837	GSTP1	1
Auditory Disease,Hereditary Disorder,Neurological Disease,Ophthalmic Disease,Organismal Injury and Abnormalities	Deafness and myopia	0.00837	SLITRK6	1
Developmental Disorder,Hereditary Disorder,Metabolic Disease,Neurological Disease,Organismal Injury and Abnormalities,Psychological Disorders	Creatine deficiency syndrome 1	0.00837	SLC6A8	1
Cellular Development,Connective Tissue Development and Function	Adipogenesis of mesenchymal stem cell derived adipocytes	0.00837	ESRRA	1
Developmental Disorder,Endocrine System Disorders,Hereditary Disorder,Organismal Injury and Abnormalities,Reproductive System Disease	46 XX gonadal dysgenesis	0.00837	MRPS22	1
Cell Death and Survival	Necroptosis of T lymphocytes	0.00837	CASP8	1
Inflammatory Disease,Ophthalmic Disease,Organismal Injury and Abnormalities	Vogt-Koyanagi-Harada disease	0.00837	VEGFA	1
Developmental Disorder,Hereditary Disorder,Metabolic Disease,Organismal Injury and Abnormalities	Nuclear type 7 mitochondrial complex I deficiency	0.00837	NDUFV2	1
Cardiovascular System Development and Function,Organismal Development	Formation of vascular channel	0.00837	VEGFA	1
Hereditary Disorder,Neurological Disease,Organismal Injury and Abnormalities,Psychological Disorders	Hypomyelinating leukodystrophy type 11	0.00837	POLR1C	1
Cellular Function and Maintenance	Homeostasis of stem cells	0.00837	VEGFA	1
Hereditary Disorder,Metabolic Disease,Organismal Injury and Abnormalities	Combined oxidative phosphorylation deficiency 5	0.00837	MRPS22	1
Embryonic Development,Organismal Development,Tissue Development	Development of ventral structures	0.00837	HGS	1
Hereditary Disorder,Metabolic Disease,Organismal Injury and Abnormalities	Glutathione synthetase deficiency	0.00837	GSS	1
Cellular Development,Cellular Growth and Proliferation,Embryonic Development,Nervous System Development and Function,Organ Development,Organismal Development,Tissue Development,Visual System Development and Function	Colony formation of RPE cells	0.00837	VEGFA	1
Ophthalmic Disease,Organismal Injury and Abnormalities	Angioid streak	0.00837	VEGFA	1
Cancer,Dermatological Diseases and Conditions,Metabolic Disease,Organismal Injury and Abnormalities	Storiform-pleomorphic malignant fibrous histiocytoma in fibrous tissue	0.00837	HRAS	1
Developmental Disorder,Hereditary Disorder,Neurological Disease,Organismal Injury and Abnormalities	Autosomal recessive intellectual developmental disorder 68	0.00837	TRMT1	1
Organismal Injury and Abnormalities	Arsenism	0.00837	GSTP1	1
Cancer,Hematological Disease,Immunological Disease,Organismal Injury and Abnormalities	Hyperplasia of dendritic cells	0.00837	VEGFA	1
Hereditary Disorder,Neurological Disease,Organismal Injury and Abnormalities,Psychological Disorders	Hypomyelinating leukodystrophy type 3	0.00837	AIMP1	1
Developmental Disorder,Skeletal and Muscular Disorders	Postaxial hexadactyly	0.00837	INPP5E	1
Cellular Development,Cellular Growth and Proliferation,Hematological System Development and Function,Hematopoiesis,Tissue Development	Differentiation of cobblestone area-forming cells	0.00837	VEGFA	1
Cardiovascular System Development and Function,Embryonic Development,Organismal Development,Tissue Development	Vasculogenesis of fetal membranes	0.00837	VEGFA	1
Dermatological Diseases and Conditions,Organismal Injury and Abnormalities	Verrucal keratosis	0.00837	HRAS	1
Infectious Diseases	Binding of bacteriophage	0.00837	VEGFA	1
Cellular Function and Maintenance	Homeostasis of tumor cells	0.00837	CA9	1
Organismal Functions	Delay in initiation of emptying of colon	0.00837	ADORA2B	1
Cardiovascular Disease,Cell Death and Survival,Connective Tissue Disorders,Developmental Disorder,Hematological Disease,Hereditary Disorder,Neurological Disease,Organismal Injury and Abnormalities	Nonspherocytic hemolytic anemia and neurologic deficits due to glucose phosphate isomerase deficiency	0.00837	GPI	1
Cardiovascular System Development and Function,Cellular Development,Cellular Growth and Proliferation,Embryonic Development,Organismal Development	Angiogenesis of embryonic stem cell lines	0.00837	VEGFA	1
Cellular Response to Therapeutics	Sensitivity of duct cancer cell lines	0.00837	KEAP1	1
Organismal Injury and Abnormalities,Renal and Urological Disease	Collapsing glomerulopathy	0.00837	VEGFA	1
Organismal Injury and Abnormalities	Nevus spilus	0.00837	HRAS	1
Cellular Compromise	Initiation of breakdown of germinal vesicles	0.00837	HRAS	1
Cancer	Transformation of muscle cell lines	0.00837	HRAS	1
Cardiovascular System Development and Function	Fenestration of capillary vessel	0.00837	VEGFA	1
Hereditary Disorder,Metabolic Disease,Organismal Injury and Abnormalities	Combined oxidative phosphorylation deficiency 30	0.00837	TRMT10C	1
Connective Tissue Disorders,Hematological Disease,Organismal Injury and Abnormalities,Respiratory Disease	Hypoxia of white adipose tissue	0.00837	VEGFA	1
Cell Cycle,Cellular Movement	Cytokinesis of somatic cells	0.00837	SUDS3	1
Cancer,Cell Death and Survival,Organismal Injury and Abnormalities,Tumor Morphology	Apoptosis of chronic myeloid leukemia in blast crisis cells	0.00837	CASP8	1
Cardiovascular Disease,Dermatological Diseases and Conditions,Developmental Disorder,Hereditary Disorder,Neurological Disease,Ophthalmic Disease,Organismal Injury and Abnormalities	CHIME syndrome	0.00837	PIGL	1
Cardiovascular System Development and Function,Cell-To-Cell Signaling and Interaction,Organ Development,Skeletal and Muscular System Development and Function	Conduction of ventricular myocytes	0.00837	VEGFA	1
Cardiovascular System Development and Function	Production of microvessel	0.00837	VEGFA	1
Cell Morphology	Shape of fibrosarcoma cell lines	0.00837	GPI	1
Cell Cycle,Cell-To-Cell Signaling and Interaction,Cellular Growth and Proliferation	Contact growth inhibition of fibrosarcoma cell lines	0.00837	GPI	1
Cardiovascular System Development and Function,Cellular Movement	Chemokinesis of vascular endothelial cells	0.00837	VEGFA	1
Cell Signaling,Small Molecule Biochemistry,Vitamin and Mineral Metabolism	Upregulation of Ca2+	0.00837	VEGFA	1
Cancer,Endocrine System Disorders,Organismal Injury and Abnormalities,Reproductive System Disease	Advanced severe HER2-negative breast cancer	0.00837	VEGFA	1
Carbohydrate Metabolism	Elimination of glyceraldehyde-3-phosphate	0.00837	GAPDH	1
Antigen Presentation,Developmental Disorder,Hereditary Disorder,Immunological Disease,Metabolic Disease,Organismal Injury and Abnormalities	Bare lymphocyte syndrome type II complementation group B	0.00837	RFXANK	1
Cellular Development,Cellular Growth and Proliferation	Delay in growth of breast cancer cell lines	0.00837	CA9	1
Developmental Disorder,Hereditary Disorder,Ophthalmic Disease,Organismal Injury and Abnormalities	Autosomal recessive congenital cataract type 5	0.00837	AGK	1
Cardiovascular System Development and Function,Connective Tissue Development and Function,Organismal Development,Tissue Development	Vascularization of white adipose tissue	0.00837	VEGFA	1
Cell Death and Survival,Cellular Development,Hematological System Development and Function	Lifespan of pre-B lymphocytes	0.00837	HRAS	1
Developmental Disorder,Hereditary Disorder,Organismal Injury and Abnormalities	Basan syndrome	0.00837	SMARCAD1	1
Behavior,Developmental Disorder,Digestive System Development and Function,Hereditary Disorder,Neurological Disease,Nutritional Disease,Ophthalmic Disease,Organismal Injury and Abnormalities,Psychological Disorders	Neurodevelopmental disorder with epilepsy, cataracts, feeding difficulties, and delayed brain myelination	0.00837	NACC1	1
Cellular Development,Organismal Development	Differentiation of mural cells	0.00837	VEGFA	1
Cell Cycle	Aneuploidy of somatic cells	0.00837	SUDS3	1
Carbohydrate Metabolism,Lipid Metabolism,Small Molecule Biochemistry	Phosphorylation of lysophosphatidic acid	0.00837	AGK	1
Cancer,Gastrointestinal Disease,Organismal Injury and Abnormalities	Grade 4 colon carcinoma	0.00837	SRPK1	1
Cancer,Organismal Injury and Abnormalities,Reproductive System Disease	Uterine corpus cancer	0.00847	HRAS,TUBB4B,VEGFA	3
Cancer,Organismal Injury and Abnormalities,Reproductive System Disease	Cervical adenocarcinoma	0.00847	HRAS,TUBB4B,VEGFA	3
Cancer,Organismal Injury and Abnormalities,Respiratory Disease	Lung metastasis of tumor cell lines	0.00847	CASP8,PRDX2,SSBP1	3
Cancer,Organismal Injury and Abnormalities,Respiratory Disease	Advanced lung cancer	0.00847	CASP8,GSTP1,HRAS,NDUFB4,PRDX2,SSBP1,TUBB4B,VEGFA	8
Neurological Disease,Organismal Injury and Abnormalities	Leukoencephalopathy	0.00867	AIMP1,EIF2B5,MARS2,NDUFA12,POLR1C	5
Cancer,Endocrine System Disorders,Organismal Injury and Abnormalities,Reproductive System Disease	Borderline mucinous ovarian tumor	0.00872	TUBB4B,VEGFA	2
Cancer,Neurological Disease,Organismal Injury and Abnormalities	Recurrent low grade astrocytoma	0.00872	TUBB4B,VEGFA	2
Cancer,Organismal Injury and Abnormalities,Respiratory Disease	Recurrent large cell lung carcinoma	0.00872	TUBB4B,VEGFA	2
Cancer,Organismal Injury and Abnormalities,Respiratory Disease	Lung metastasis of melanoma cell lines	0.00872	CASP8,PRDX2	2
Endocrine System Disorders,Gastrointestinal Disease,Metabolic Disease,Organismal Injury and Abnormalities,Renal and Urological Disease	Early stage diabetic nephropathy	0.00872	CA9,VEGFA	2
Cell Death and Survival,Skeletal and Muscular Disorders	Apoptosis of muscle cells	0.0089	ALDOA,CASP8,DUSP6,GAPDH,HRAS,KLF5,NDUFV2,VEGFA	8
Cell Signaling,Post-Translational Modification,Protein Synthesis	Assembly of Respiratory chain complex I	0.00894	NDUFA1,NDUFA8,NDUFB4	3
RNA Post-Transcriptional Modification	Splicing of RNA	0.00905	CCAR1,DDX39B,GEMIN7,KHDC4,POLR2H,SRPK1,SRSF1,TCERG1	8
Hereditary Disorder,Neurological Disease,Organismal Injury and Abnormalities	Autosomal recessive neurological disorder	0.00928	AIMP1,CHKB-CPT1B,COASY,COX6A1,DNAJC19,EIF2B5,EXOSC8,HINT1,INPP5E,MARS2,MRPS22,PIGL,POLR1C,PTRH2,SLITRK6,TRMT1	16
Cancer,Neurological Disease,Organismal Injury and Abnormalities	Neurogenic tumor	0.00941	HRAS,NOP2,RUVBL2,SRSF1,TUBB4B,VEGFA	6
Cell Cycle,Gene Expression	Binding of DNA	0.00953	AIMP1,CCAR1,ESRRA,GAPDH,GSTP1,HRAS,ID1,KEAP1,KLF5,MLX,NME1,NR2C1,VEGFA	13
Cancer,Organismal Injury and Abnormalities,Tumor Morphology	Regression of tumor	0.00964	CASP8,HRAS,ID1,VEGFA	4
Cancer,Dermatological Diseases and Conditions,Organismal Injury and Abnormalities	Papilloma	0.00965	GSTP1,HINT1,HRAS,RNF7,VEGFA	5
Cell Death and Survival	Cell survival of breast cancer cell lines	0.00976	CA9,RNF126	2
Cancer,Organismal Injury and Abnormalities,Reproductive System Disease	Stage IVA uterine sarcoma	0.00976	TUBB4B,VEGFA	2
Cell Death and Survival	Apoptosis of adipocytes	0.00976	CASP8,HRAS	2
Cellular Assembly and Organization	Quantity of caveolae	0.00976	HRAS,VEGFA	2
Cell Death and Survival	Apoptosis of peripheral blood lymphocytes	0.00976	AIMP1,VEGFA	2
Cancer,Organismal Injury and Abnormalities,Reproductive System Disease,Skeletal and Muscular Disorders	Uterine corpus leiomyosarcoma	0.00976	TUBB4B,VEGFA	2
Cancer,Organismal Injury and Abnormalities,Reproductive System Disease	Stage IIIA uterine sarcoma	0.00976	TUBB4B,VEGFA	2
Cancer,Organismal Injury and Abnormalities,Reproductive System Disease	Stage IIIC uterine sarcoma	0.00976	TUBB4B,VEGFA	2
Cancer,Organismal Injury and Abnormalities,Reproductive System Disease	Stage IVB uterine sarcoma	0.00976	TUBB4B,VEGFA	2
Cancer,Organismal Injury and Abnormalities,Respiratory Disease	Recurrent EGFR mutation positive non-squamous non-small cell lung cancer	0.00976	TUBB4B,VEGFA	2
Cancer,Organismal Injury and Abnormalities	Mucinous peritoneal adenocarcinoma	0.00976	TUBB4B,VEGFA	2
Cancer,Organismal Injury and Abnormalities,Reproductive System Disease	Fallopian tube mucinous adenocarcinoma	0.00976	TUBB4B,VEGFA	2
Cancer,Organismal Injury and Abnormalities,Reproductive System Disease	Stage IIIB uterine sarcoma	0.00976	TUBB4B,VEGFA	2
Cellular Assembly and Organization,Cellular Function and Maintenance	Quantity of lamellipodia	0.00976	HRAS,VEGFA	2
Cellular Movement,Reproductive System Development and Function	Migration of breast cell lines	0.00998	ATXN7L3,DUSP6,HRAS,NAA25	4
Gene Expression	Transactivation of RNA	0.0102	DVL1,ESRRA,ETV4,GAPDH,HRAS,ID1,ILF3,KAT2A,KLF5,NME1,NOP2,PA2G4,POLR2H	13
Cell Cycle,Cellular Assembly and Organization,DNA Replication, Recombination, and Repair	Segregation of chromosomes	0.0102	ESCO1,SMARCAD1,SRPK1,SUDS3,ZNF207	5
Cellular Movement	Migration of prostate cancer cell lines	0.0102	AGK,ESRRA,ID1,KLF5,VEGFA	5
Cell Death and Survival	Apoptosis of breast cancer cell lines	0.0105	CASP8,CCAR1,HINT1,KLF5,NBR2,NME1,PA2G4,SRPK1,VEGFA	9
Cancer,Organismal Injury and Abnormalities,Reproductive System Disease	Locally advanced squamous cell cervical carcinoma	0.0108	TUBB4B,VEGFA	2
Cancer,Organismal Injury and Abnormalities	Stage IIIC primary peritoneal cancer	0.0108	TUBB4B,VEGFA	2
Cancer,Endocrine System Disorders,Gastrointestinal Disease,Organismal Injury and Abnormalities	Stage IIB pancreatic cancer	0.0108	GPI,TUBB4B	2
Cancer,Endocrine System Disorders,Organismal Injury and Abnormalities,Reproductive System Disease	Brenner tumor	0.0108	TUBB4B,VEGFA	2
Cancer,Endocrine System Disorders,Organismal Injury and Abnormalities,Reproductive System Disease	Seromucinous ovarian carcinoma	0.0108	TUBB4B,VEGFA	2
Cancer,Organismal Injury and Abnormalities,Respiratory Disease	Unresectable EGFR exon 19 deletion negative non-squamous non-small cell lung cancer	0.0108	TUBB4B,VEGFA	2
Cell Death and Survival,Cellular Compromise,Organismal Injury and Abnormalities,Skeletal and Muscular Disorders	Atrophy of myofiber	0.0108	ID1,VEGFA	2
Cancer,Organismal Injury and Abnormalities,Respiratory Disease	Recurrent laryngeal verrucous carcinoma	0.0108	TUBB4B,VEGFA	2
Cancer,Organismal Injury and Abnormalities,Reproductive System Disease	Stage IV advanced cervical cancer	0.0108	TUBB4B,VEGFA	2
Cancer,Organismal Injury and Abnormalities,Respiratory Disease	Recurrent EGFR sensitizing mutation positive non-small cell lung cancer	0.0108	TUBB4B,VEGFA	2
Cardiovascular System Development and Function,Organismal Development	Vascularization of limb	0.0108	KLF5,VEGFA	2
Cancer,Endocrine System Disorders,Organismal Injury and Abnormalities,Reproductive System Disease	Clear cell ovarian cystadenocarcinoma	0.0108	TUBB4B,VEGFA	2
Cancer,Dermatological Diseases and Conditions,Organismal Injury and Abnormalities	Development of papilloma	0.011	HRAS,RNF7,VEGFA	3
Cellular Growth and Proliferation,Organismal Development	Growth of yeast	0.011	ALG13,COQ3,GTPBP3,POLR2H	4
Cancer,Organismal Injury and Abnormalities,Respiratory Disease	Lung cancer	0.0115	ADORA2B,AGK,ALDOA,ALG13,ATP23,ATP2B1,CA9,CASP8,CPOX,DUSP6,ESRRA,ETV4,GPI,GSTP1,HRAS,ID1,ILF3,KAT2A,KEAP1,KHDC4,KLF5,LETM1,LMNTD2,MRPS15,NAA25,NDUFB4,NME1,NME2,PAICS,PPAN,PRDX2,PSMG2,RASSF7,RELCH,RNF126,SLC6A8,SRSF1,SSBP1,TMEM161B,TRIM7,TRMT10C,TUBB4B,VEGFA	43
Cell Death and Survival	Cell death of breast cancer cell lines	0.0119	CASP8,CCAR1,ESRRA,HINT1,KLF5,NBR2,NME1,PA2G4,SRPK1,VEGFA	10
Cellular Movement	Extravasation of tumor cell lines	0.012	CASP8,VEGFA	2
Cancer,Endocrine System Disorders,Gastrointestinal Disease,Organismal Injury and Abnormalities	Stage III pancreatic cancer	0.012	TUBB4B,VEGFA	2
Cancer,Organismal Injury and Abnormalities,Reproductive System Disease	Persistent cervical cancer	0.012	TUBB4B,VEGFA	2
Cancer,Organismal Injury and Abnormalities,Respiratory Disease	Recurrent metastatic non-squamous non-small cell lung cancer	0.012	TUBB4B,VEGFA	2
Cancer,Organismal Injury and Abnormalities,Respiratory Disease	Stage IIIB EGFR activating mutation positive EGFR T790M mutation negative nonsquamous non-small cell lung carcinoma	0.012	TUBB4B,VEGFA	2
Cancer,Organismal Injury and Abnormalities	BRCA1 mutation negative BRCA2 mutation negative peritoneal cancer	0.012	TUBB4B,VEGFA	2
Drug Metabolism,Protein Synthesis	Synthesis of glutathione	0.012	GCLC,GSS	2
Cancer,Endocrine System Disorders,Organismal Injury and Abnormalities,Reproductive System Disease	Advanced ovarian carcinosarcoma	0.012	TUBB4B,VEGFA	2
Cancer,Organismal Injury and Abnormalities,Respiratory Disease	EGFR mutation negative ALK rearrangement negative ROS1 rearrangement negative BRAF mutation negative non-small cell lung cancer	0.012	TUBB4B,VEGFA	2
Cancer,Organismal Injury and Abnormalities,Reproductive System Disease	BRCA1 mutation negative BRCA2 mutation negative fallopian tube cancer	0.012	TUBB4B,VEGFA	2
Neurological Disease,Organismal Injury and Abnormalities,Psychological Disorders	Hypomyelinating leukodystrophy	0.012	AIMP1,POLR1C	2
Cancer,Organismal Injury and Abnormalities	Stage IV primary peritoneal cancer	0.012	TUBB4B,VEGFA	2
Cancer,Gastrointestinal Disease,Organismal Injury and Abnormalities	Verrucous carcinoma of oral cavity	0.012	TUBB4B,VEGFA	2
Cancer,Organismal Injury and Abnormalities,Reproductive System Disease	Recurrent cervical adenosquamous carcinoma	0.012	TUBB4B,VEGFA	2
Cancer,Endocrine System Disorders,Organismal Injury and Abnormalities,Reproductive System Disease	Advanced high-grade serous ovarian cancer	0.012	TUBB4B,VEGFA	2
Cancer,Organismal Injury and Abnormalities,Respiratory Disease	Unresectable EGFR sensitizing mutation positive non-small cell lung carcinoma	0.012	TUBB4B,VEGFA	2
Cellular Development,Cellular Growth and Proliferation,Embryonic Development	Development of embryonic stem cell lines	0.012	ID1,VEGFA	2
Cancer,Organismal Injury and Abnormalities,Reproductive System Disease	Advanced cervical squamous cancer	0.012	TUBB4B,VEGFA	2
Cancer,Endocrine System Disorders,Organismal Injury and Abnormalities,Reproductive System Disease	Ovarian mucinous cystadenocarcinoma	0.012	TUBB4B,VEGFA	2
Cancer,Endocrine System Disorders,Organismal Injury and Abnormalities	Thyroid follicular adenoma	0.012	GSTP1,PRDX2	2
Cellular Development,Cellular Growth and Proliferation	Proliferation of embryonic cancer cell lines	0.012	HRAS,VEGFA	2
Cancer,Organismal Injury and Abnormalities,Reproductive System Disease	Unresectable cervical squamous cell carcinoma	0.012	TUBB4B,VEGFA	2
RNA Post-Transcriptional Modification	Splicing of mRNA	0.0123	CCAR1,DDX39B,GEMIN7,KHDC4,POLR2H,SRSF1,TCERG1	7
Cell-To-Cell Signaling and Interaction	Adhesion of colorectal cancer cell lines	0.0127	EFNB1,NME1,VEGFA	3
Organismal Injury and Abnormalities,Renal and Urological Disease	Renal lesion	0.0128	ADORA2B,ATP2B1,CA9,CYP4F3,DUSP6,EBPL,ETV4,GSTP1,HRAS,INPP5E,KEAP1,KLHL17,NME1,NOP2,NR2C1,POLG2,POLR1C,PRDX2,PSMG2,RELCH,SLC6A8,SMARCAD1,TCERG1,TMEM161B,TUBB4B,VEGFA	26
Organismal Injury and Abnormalities,Reproductive System Disease	Infertility condition	0.013	CASP8,GSS,SPDYA,TYSND1,VEGFA	5
Cancer,Organismal Injury and Abnormalities,Respiratory Disease	Lung carcinoma	0.013	ADORA2B,AGK,ALDOA,ALG13,ATP23,ATP2B1,CA9,CASP8,CPOX,DUSP6,ESRRA,ETV4,GPI,GSTP1,HRAS,ID1,ILF3,KAT2A,KEAP1,KHDC4,KLF5,LMNTD2,MRPS15,NAA25,NDUFB4,NME1,NME2,PAICS,PPAN,PSMG2,RASSF7,RELCH,RNF126,SLC6A8,SRSF1,TMEM161B,TRIM7,TRMT10C,TUBB4B,VEGFA	40
Cancer,Organismal Injury and Abnormalities,Reproductive System Disease	Recurrent cervical adenocarcinoma	0.0132	TUBB4B,VEGFA	2
Cancer,Endocrine System Disorders,Organismal Injury and Abnormalities,Reproductive System Disease	Stage III-IV advanced ovarian carcinoma	0.0132	TUBB4B,VEGFA	2
Cancer,Organismal Injury and Abnormalities,Respiratory Disease	TNM stage M1b non-small cell lung cancer	0.0132	TUBB4B,VEGFA	2
Cancer,Organismal Injury and Abnormalities,Reproductive System Disease	Metastatic cervical adenosquamous carcinoma	0.0132	TUBB4B,VEGFA	2
Cancer,Organismal Injury and Abnormalities,Reproductive System Disease	Stage IV fallopian tube cancer	0.0132	TUBB4B,VEGFA	2
Cancer,Endocrine System Disorders,Organismal Injury and Abnormalities,Reproductive System Disease	Stage IV serous ovarian adenocarcinoma	0.0132	TUBB4B,VEGFA	2
Cancer,Organismal Injury and Abnormalities,Reproductive System Disease	Stage IV prostate cancer	0.0132	TUBB4B,VEGFA	2
Cancer,Organismal Injury and Abnormalities,Reproductive System Disease	Recurrent cervical squamous cell carcinoma	0.0132	TUBB4B,VEGFA	2
Cancer,Organismal Injury and Abnormalities,Reproductive System Disease	Stage I-IV cervical adenocarcinoma	0.0132	TUBB4B,VEGFA	2
Cancer,Organismal Injury and Abnormalities,Reproductive System Disease	Fallopian tube carcinosarcoma	0.0132	TUBB4B,VEGFA	2
Cancer,Organismal Injury and Abnormalities,Reproductive System Disease	Primary peritoneal carcinosarcoma	0.0132	TUBB4B,VEGFA	2
Cancer,Organismal Injury and Abnormalities,Reproductive System Disease	Locally recurrent HER2 negative breast adenocarcinoma	0.0132	TUBB4B,VEGFA	2
Cancer,Organismal Injury and Abnormalities,Reproductive System Disease	Stage IVB cervical carcinoma	0.0132	TUBB4B,VEGFA	2
Cell Cycle,DNA Replication, Recombination, and Repair	Spindle checkpoint of mitotic cells	0.0132	PSMG2,ZNF207	2
Cancer,Organismal Injury and Abnormalities,Renal and Urological Disease	Urinary tract cancer	0.0132	ADORA2B,ATP2B1,CA9,CASP8,CCAR1,COX6A1,CYP4F3,DUSP6,EBPL,ESRRA,GSTP1,HGS,HRAS,ILF3,KEAP1,KIAA1522,KLF5,KLHL17,MRPL58,MTRF1,NDUFV2,NME1,NOP2,NR2C1,PA2G4,PFDN6,POLG2,POLR1C,PRDX2,PSMG2,RELCH,SLC6A8,SMARCAD1,TCERG1,TMEM161B,TUBB4B,UBA6,VEGFA	38
Cancer,Organismal Injury and Abnormalities,Renal and Urological Disease	Renal cancer	0.0132	ADORA2B,ATP2B1,CA9,CYP4F3,DUSP6,EBPL,GSTP1,HRAS,KEAP1,KLHL17,NME1,NOP2,NR2C1,POLG2,POLR1C,PRDX2,PSMG2,RELCH,SLC6A8,SMARCAD1,TCERG1,TMEM161B,TUBB4B,VEGFA	24
Cancer,Organismal Injury and Abnormalities,Renal and Urological Disease	Renal cell carcinoma	0.0133	ADORA2B,ATP2B1,CA9,CYP4F3,DUSP6,EBPL,GSTP1,HRAS,KEAP1,KLHL17,NOP2,NR2C1,POLG2,POLR1C,PRDX2,PSMG2,RELCH,SLC6A8,SMARCAD1,TCERG1,TMEM161B,VEGFA	22
Neurological Disease,Organismal Injury and Abnormalities,Psychological Disorders	Leukodystrophy	0.0133	AIMP1,EIF2B5,POLR1C	3
Cell Death and Survival	Cell death of kidney cancer cell lines	0.0133	CASP8,HRAS,NBR2	3
Cellular Development,Cellular Growth and Proliferation,Hair and Skin Development and Function	Proliferation of epithelial cell lines	0.0141	ALDOA,BAIAP2L1,ESM1,HRAS,NME1,PA2G4,SPDYA,VDAC1	8
Cardiovascular System Development and Function,Embryonic Development,Organ Development,Organismal Development,Skeletal and Muscular System Development and Function,Tissue Development	Formation of cardiac muscle	0.0142	CASP8,EIF2B5,NDUFV2,VEGFA	4
Cancer,Organismal Injury and Abnormalities,Respiratory Disease	Metastatic ALK fusion negative EGFR mutation negative nonsquamous non-small cell lung cancer	0.0144	TUBB4B,VEGFA	2
Cellular Development,Cellular Growth and Proliferation	Expansion of tumor cell lines	0.0144	HRAS,VEGFA	2
Cancer,Organismal Injury and Abnormalities,Reproductive System Disease	Recurrent uterine sarcoma	0.0144	TUBB4B,VEGFA	2
Cancer,Organismal Injury and Abnormalities,Reproductive System Disease	Metastatic cervical adenocarcinoma	0.0144	TUBB4B,VEGFA	2
Organismal Injury and Abnormalities,Renal and Urological Disease	Contrast induced nephropathy	0.0144	ADORA2B,GSS	2
Embryonic Development,Nervous System Development and Function,Ophthalmic Disease,Organ Development,Organ Morphology,Organismal Development,Organismal Injury and Abnormalities,Tissue Development,Visual System Development and Function	Abnormal morphology of vitreous body	0.0144	NECTIN1,VEGFA	2

## Sheet: Tox Functions
Categories	Diseases or Functions Annotation	p-value	Molecules	# Molecules
Renal Proliferation	Cell proliferation of kidney cell lines	0.000175	BAIAP2L1,DUSP6,ESM1,HRAS,KLF5,PA2G4,SPDYA,VDAC1,VEGFA	9
Liver Failure	Acute liver failure	0.00593	GSS,POLG2	2
Glomerular Injury	Collapsing glomerulopathy	0.00837	VEGFA	1
Congenital Heart Anomaly	CHIME syndrome	0.00837	PIGL	1
Cardiac Dilation,Cardiac Enlargement	3-methylglutaconic aciduria type 5	0.00837	DNAJC19	1
Glomerular Injury,Renal Inflammation,Renal Nephritis	Necrotizing glomerulonephritis	0.00837	VEGFA	1
Increased Levels of Alkaline Phosphatase	Increased production of alkaline phosphatase	0.00837	VEGFA	1
Increased Levels of Albumin	Increased permeation of albumin	0.00837	VEGFA	1
Renal Dysplasia,Renal Hypoplasia	Severe renal hypodysplasia	0.0167	ETV4	1
Renal Regeneration	Regeneration of glomerular capillary	0.0167	VEGFA	1
Liver Hyperplasia/Hyperproliferation	Resectable liver metastasis	0.0167	VEGFA	1
Liver Enlargement	Hepatosplenomegaly	0.0167	NR2C1	1
Renal Damage	Drug toxicity-related nephropathy	0.0167	GSS	1
Liver Edema	Liver Edema	0.0167	VEGFA	1
Liver Damage	Acetaminophen overdose	0.0167	GSS	1
Liver Failure	Failure of liver	0.0251	GSS,POLG2,VEGFA	3
Cardiac Transformation	Transformation of endocardial cells	0.0331	VEGFA	1
Glomerular Injury	Glomerular endotheliosis	0.0331	VEGFA	1
Congenital Heart Anomaly	Persistent truncus arteriosus	0.0346	DVL1,VEGFA	2
Cardiac Fibrosis	Interstitial fibrosis of heart	0.0383	HRAS,KLF5	2
Renal Necrosis/Cell Death	Cell viability of kidney cell lines	0.0399	OXSM,PRDX2,VDAC1	3
Liver Fibrosis	Mitogenesis of hepatic stellate cells	0.0411	VEGFA	1
Liver Damage	Drug-induced hepatotoxicity	0.0411	GSS	1
Glomerular Injury	Abnormal morphology of mesangial cells	0.0411	VEGFA	1
Liver Hyperplasia/Hyperproliferation	Unresectable liver metastasis	0.0411	VEGFA	1
Liver Inflammation/Hepatitis	Alcoholic hepatitis	0.0421	GSS,GSTP1	2
Cardiac Infarction	Myocardial infarction	0.0478	ADORA2B,CA9,DUSP6,GCLC,TUBB4B,VEGFA	6
Renal Proliferation	Arrest in growth of kidney cell lines	0.0492	HRAS	1
Renal Transformation	Transformation of kidney cells	0.0492	HRAS	1
Congenital Heart Anomaly	Double aortic arch	0.0492	VEGFA	1
Glomerular Injury,Renal Inflammation,Renal Nephritis	Experimental crescentic glomerulonephritis	0.0492	VEGFA	1
Liver Hyperplasia/Hyperproliferation	Metastatic liver tumor	0.0567	TUBB4B,VEGFA	2
Renal Necrosis/Cell Death	Cell death of kidney cell lines	0.0612	CASP8,GAPDH,GSTP1,HRAS,RFXANK,VDAC1,VEGFA	7
Cardiac Dilation,Cardiac Enlargement	Recessive dilated cardiomyopathy	0.065	DNAJC19	1
Liver Damage	Liver Damage	0.0653	CASP8,GCLC,GSS,GSTP1,KEAP1	5
Cardiac Hyperplasia/Hyperproliferation	Hyperplasia of heart	0.0883	DUSP6	1
Cardiac Pulmonary Embolism	Acute pulmonary embolism	0.0959	VEGFA	1
Cardiac Infarction	Susceptibility to myocardial infarction	0.103	GCLC	1
Heart Failure	Failure of heart	0.105	CA9,CASP8,DUSP6,ESRRA,GSS,VEGFA	6
Glutathione Depletion In Liver,Liver Fibrosis	Production of reactive oxygen species in liver	0.111	ESRRA	1
Hepatocellular carcinoma,Liver Hyperplasia/Hyperproliferation	Child-Pugh class A metastatic hepatocellular carcinoma	0.111	VEGFA	1
Cardiac Dysfunction	Diastolic dysfunction of heart	0.111	HRAS	1
Cardiac Infarction	Acute myocardial infarction	0.113	ADORA2B,TUBB4B,VEGFA	3
Renal Necrosis/Cell Death	Apoptosis of kidney cell lines	0.116	CASP8,HRAS,RFXANK,VDAC1,VEGFA	5
Congenital Heart Anomaly	Interrupted aortic arch	0.118	VEGFA	1
Hepatocellular carcinoma,Liver Hyperplasia/Hyperproliferation	Locally advanced hepatocellular carcinoma	0.118	VEGFA	1
Cardiac Arteriopathy	Abnormal morphology of coronary artery	0.118	VEGFA	1
Congenital Heart Anomaly	Ventricular septal defect	0.118	DVL1,TUBB4B,VEGFA	3
Cardiac Dysfunction	Remodeling of left ventricle	0.126	VEGFA	1
Heart Failure	Cardiac decompensation	0.126	DUSP6	1
Liver Hyperplasia/Hyperproliferation	Advanced liver tumor	0.13	TUBB4B,VEGFA	2
Glutathione Depletion In Liver	Quantity of glutathione in liver	0.133	GCLC	1
Biliary Hyperplasia	Proliferation of biliary epithelial cells	0.133	KLF5	1
Congenital Heart Anomaly	Transposition of great vessels	0.14	DVL1	1
Cardiac Arteriopathy	Disorder of coronary artery	0.152	ADORA2B,CA9,CORO2A,GSS,TUBB4B,VEGFA	6
Glutathione Depletion In Liver	Conjugation of glutathione	0.155	GSTP1	1
Liver Hyperplasia/Hyperproliferation	Ann Arbor stage I-IV hepatosplenic T-cell lymphoma	0.155	TUBB4B	1
Cardiac Inflammation	Pericarditis	0.155	TUBB4B	1
Kidney Failure	Acute renal failure	0.159	GSS,GSTP1	2
Liver Hyperbilirubinemia	Hyperbilirubinemia	0.162	GSTP1	1
Congenital Heart Anomaly	Single ventricle defect	0.169	TUBB4B	1
Liver Hyperplasia/Hyperproliferation	Small cell undifferentiated hepatoblastoma	0.176	TUBB4B	1
Heart Failure	Cardiorenal syndrome	0.183	CA9	1
Renal Damage,Renal Tubule Injury	Proximal tubular toxicity	0.183	GSS,GSTP1	2
Glomerular Injury,Renal Necrosis/Cell Death	Apoptosis of mesangial cells	0.19	CASP8	1
Glomerular Injury	Abnormal morphology of glomerular capillary	0.19	VEGFA	1
Congenital Heart Anomaly	Familial congenital heart disease	0.194	DVL1,PIGL,VEGFA	3
Hepatocellular carcinoma,Liver Hyperplasia/Hyperproliferation	Hepatitis C virus-related hepatocellular carcinoma	0.196	NME1	1
Cardiac Arrythmia,Tachycardia	Paroxysmal supraventricular tachycardia	0.196	ADORA2B	1
Increased Levels of Hematocrit	Increased Levels of Hematocrit	0.198	NR2C1,PRDX2	2
Hepatocellular carcinoma,Liver Hyperplasia/Hyperproliferation	Primary hepatocellular carcinoma	0.203	ILF3	1
Glomerular Injury	Abnormal morphology of mesangial matrix	0.21	VEGFA	1
Liver Fibrosis	Fibrosis of liver	0.213	ADORA2B,GCLC,GSTP1	3
Liver Hyperplasia/Hyperproliferation	Metastatic liver cholangiocarcinoma	0.216	TUBB4B	1
Cardiac Arrythmia	Supraventricular arrhythmia	0.222	ADORA2B,TUBB4B,VEGFA	3
Hepatocellular carcinoma,Liver Hyperplasia/Hyperproliferation	Hepatitis B surface antigen-negative hepatitis C virus negative hepatocellular carcinoma	0.229	NME1	1
Cardiac Dilation,Cardiac Enlargement	Idiopathic dilated cardiomyopathy	0.229	VDAC1	1
Liver Necrosis/Cell Death	Necrosis of liver parenchyma	0.244	CASP8,HRAS,NR2C1	3
Hepatocellular carcinoma,Liver Hyperplasia/Hyperproliferation	Unresectable hepatocellular carcinoma	0.261	VEGFA	1
Cardiac Enlargement	Enlargement of heart	0.272	CASP8,DNAJC19,EIF2B5,H2AZ1,HRAS,KLF5,SLC6A8,VDAC1,VEGFA	9
Cardiac Dilation,Cardiac Enlargement	Primary dilated cardiomyopthy	0.275	DNAJC19,VDAC1	2
Renal Enlargement	Hypertrophy of renal glomerulus	0.28	VEGFA	1
Cardiac Dilation,Cardiac Enlargement	Dilated cardiomyopathy	0.307	CASP8,DNAJC19,SLC6A8,VDAC1,VEGFA	5
Renal Hypoplasia	Agenesis of kidney	0.309	ETV4	1
Heart Failure	Chronic heart failure	0.315	CA9	1
Cardiac Necrosis/Cell Death	Apoptosis of cardiomyocytes	0.319	CASP8,GAPDH,VEGFA	3
Hepatocellular carcinoma,Liver Hyperplasia/Hyperproliferation	Hepatitis B virus-related hepatocellular carcinoma	0.327	NME1	1
Cardiac Arrythmia	Arrhythmia	0.327	ADORA2B,HRAS,TUBB4B,VEGFA	4
Cardiac Dysfunction	Systolic dysfunction	0.332	CASP8	1
Cardiac Damage	Cardiotoxicity	0.338	TUBB4B	1
Congenital Heart Anomaly	Double outlet right ventricle	0.354	DVL1	1
Nephrosis	Nephrosis	0.358	CA9,GSTP1	2
Cardiac Fibrosis	Fibrosis of heart	0.371	HRAS,KLF5,VEGFA	3
Liver Damage	Hepatic injury	0.379	CASP8,GCLC	2
Cardiac Congestive Cardiac Failure,Heart Failure	Congestive heart failure	0.388	CA9,GSS	2
Congenital Heart Anomaly	Congenital heart disease	0.395	DVL1,PIGL,TUBB4B,VEGFA	4
Heart Failure	Acute heart failure	0.401	CA9	1
Liver Necrosis/Cell Death	Apoptosis of hepatocytes	0.402	CASP8,HRAS	2
Pulmonary Hypertension	Pulmonary Hypertension	0.408	ADORA2B,CA9	2
Cardiac Infarction	ST-elevation myocardial infarction	0.426	TUBB4B	1
Cardiac Arteriopathy	Coronary artery disease	0.436	ADORA2B,CORO2A,VEGFA	3
Cardiac Arrythmia	Atrial flutter	0.44	TUBB4B	1
Cardiac Arrythmia	Atrial fibrillation	0.448	TUBB4B,VEGFA	2
Liver Proliferation	Proliferation of hepatocytes	0.46	HRAS,VEGFA	2
Heart Failure	Cardiac death	0.486	CA9	1
Kidney Failure	Chronic renal failure	0.487	GSS,VEGFA	2
Liver Steatosis	Hepatic steatosis	0.495	ACOT13,GSTP1,ID1,TYSND1	4
Kidney Failure	Failure of kidney	0.511	GSS,GSTP1,VEGFA	3
Liver Regeneration	Liver Regeneration	0.519	CASP8	1
Renal Damage	Acute kidney injury	0.547	GSS	1
Liver Enlargement	Hepatomegaly	0.566	TYSND1	1
Liver Cholestasis	Cholestasis	0.587	KLF5	1
Increased Levels of Red Blood Cells	Increased Levels of Red Blood Cells	0.601	ID1	1
Hepatocellular carcinoma,Liver Hyperplasia/Hyperproliferation	Development of hepatocellular carcinoma	0.62	HRAS	1
Cardiac Enlargement	Hypertrophy of heart	1	EIF2B5,H2AZ1,HRAS,KLF5	4
Liver Hyperplasia/Hyperproliferation	Liver tumor	1	AGK,AIG1,ALG13,ATP5ME,CA9,CASP8,CCNT2,CEP44,COASY,CORO2A,DNAJC19,EFNB1,ESCO1,ETV4,EXOSC8,EXOSC9,GCLC,GPI,GSTO2,GSTP1,GTPBP3,HGS,HRAS,ID1,ILF3,KEAP1,KHDC4,KIAA1522,LBHD1,LETM1,MRPS22,MRRF,NAA25,NDUFV2,NME1,PAICS,PFDN6,PHRF1,PPAN,PPIP5K1,PRDX2,PTRH2,RELCH,SLITRK6,SMARCAD1,SRPK1,SRSF1,SSH3,STON2,SUDS3,TUBB4B,TXNL1,UBA6,VDAC1,VEGFA,ZNF207	56
Renal Inflammation,Renal Nephritis	Nephritis	1	ADORA2B,VEGFA	2
Liver Hyperplasia/Hyperproliferation	Liver cancer	1	AGK,AIG1,ATP5ME,CA9,CASP8,CCNT2,CEP44,COASY,CORO2A,DNAJC19,EFNB1,ESCO1,ETV4,EXOSC9,GCLC,GPI,GSTO2,GSTP1,GTPBP3,HGS,HRAS,ID1,ILF3,KEAP1,KHDC4,KIAA1522,LBHD1,LETM1,MRPS22,NAA25,NDUFV2,NME1,PAICS,PFDN6,PHRF1,PPAN,PPIP5K1,PTRH2,RELCH,SLITRK6,SMARCAD1,SRPK1,SRSF1,SSH3,STON2,TUBB4B,TXNL1,VDAC1,VEGFA,ZNF207	50
Liver Cirrhosis	Cirrhosis	1	GSTP1	1
Liver Hyperplasia/Hyperproliferation	Liver carcinoma	1	AGK,AIG1,ATP5ME,CASP8,CCNT2,CEP44,COASY,CORO2A,DNAJC19,EFNB1,ESCO1,EXOSC9,GCLC,GPI,GSTO2,GSTP1,GTPBP3,HRAS,ID1,ILF3,KEAP1,KHDC4,KIAA1522,LBHD1,MRPS22,NAA25,NDUFV2,NME1,PAICS,PFDN6,PHRF1,PPAN,PPIP5K1,PTRH2,RELCH,SLITRK6,SMARCAD1,SRPK1,SRSF1,SSH3,STON2,TUBB4B,TXNL1,VDAC1,VEGFA,ZNF207	46
Hepatocellular carcinoma,Liver Hyperplasia/Hyperproliferation	Hepatocellular carcinoma	1	CASP8,GSTO2,HRAS,ID1,ILF3,KEAP1,NME1,PPIP5K1,TUBB4B,VDAC1,VEGFA	11

## Sheet: Networks
ID	Molecules in Network	Score	Focus Molecules	Top Diseases and Functions
1	AGK,COX6A1,COX7A2,COX7B,COX7C,cytochrome C,cytochrome-c oxidase,ERK1/2,ESRRA,FAM162A,LETM1,Mitochondrial complex 1,MRPL12,MRPL14,MRPL17,MRPL22,MRPL32,MRPL57,MRPL58,MRPS15,MRPS22,MRRF,MTX2,NADH dehydrogenase,NDUFA1,NDUFV2,NECTIN1,PAICS,POLR1D,RAB26,SLC25A10,THOC7,UQCRQ,Vdac,VDAC1	59	29	[Metabolic Disease, Organismal Injury and Abnormalities, Protein Synthesis]
2	Akt,ALDOA,AMPK,ATXN7L3,CA9,CCDC58,Cyclin A,DCUN1D4,DLEU2,DNAJC19,E2f,EGLN,EXOSC8,EXOSC9,GAPDH,GPI,GSS,Hif1,INPP5E,KAT2A,KLF5,LPIN3,NME1,NME2,NR2C1,Nuclear factor 1,PA2G4,PAM16,Rar,Rb,RNF7,Smad,Smad2/3,TSH,ZNF207	43	23	[Cardiovascular Disease, Cell Death and Survival, DNA Replication, Recombination, and Repair]
3	CORO2A,cytokine,DUS1L,Gsk3,GSTP1,H2AZ1,Histone h3,Histone h4,Hsp70,Ifn,IKK (complex),IL12 (complex),Immunoglobulin,Interferon alpha,Jnk,KEAP1,MAP7,METAP1,NDUFA12,NDUFA7,NDUFA8,NDUFB4,NFATC2IP,PI3K (complex),POLR1C,POLR2H,RNA polymerase II,Rnr,SRPK1,SRSF1,SSH3,SUDS3,TCERG1,TCR,TRMT1	35	20	[Developmental Disorder, Hereditary Disorder, RNA Post-Transcriptional Modification]
4	Actin,AIMP1,Alpha catenin,Alpha tubulin,ANAPC7,Ap2 alpha,ATP5ME,ATP5PD,BETA TUBULIN,Ck2,DUSP6,DVL1,EFNB1,F Actin,Fcer1,Fibrinogen,Growth hormone,HGS,HINT1,Ige,Ikb,NFkB (complex),Pak,PCGF3,PFDN6,PRDX2,PTRH2,RGS17,Rock,RUVBL2,SMARCAD1,STON2,STXBP2,TUBB4B,tubulin	33	19	[Cell-To-Cell Signaling and Interaction, Molecular Transport, Small Molecule Biochemistry]
5	ADGRB2,COASY,COQ3,CYP4F3,GPR137,GPR146,GPR160,GTPBP3,HNF4A,KATNBL1,KLHL17,LBHD1,LINC00461,LPAR1,MAPK1,MTIF3,MTRF1,NMBR,NOP2,PDZK1,PIGL,PUS3,RSPH3,SLC19A3,SLC52A1,SORCS3,SPINT2,SSBP1,SSTR4,SUMO2,TMEM161B,TMEM87B,VN1R1,ZDHHC13,ZNF300	24	15	[Cancer, Neurological Disease, Organismal Injury and Abnormalities]
6	beta-estradiol,CABP7,CAST,CCNT2,CMAS,CST8,DAZ1/DAZ4,ERBB2,ESR2,FAM25A (includes others),GEMIN7,GSTO2,LILRB5,LINC01016,LINC02085,LRATD1,MEPCE,MRPL38,PHRF1,POLG2,POLR2J2/POLR2J3,PXMP4,RPP21,RPP25L,SFTPA1,SLC10A3,SLC2A4RG,SLC6A8,TMCO6,TMEM41B,TMIE,TRAPPC2B,TRMT10C,TRNT1,Wfdc3	24	15	[Endocrine System Disorders, Lipid Metabolism, Small Molecule Biochemistry]
7	APP,ARGLU1,ARHGEF40,Cox6c,CPNE6,EED,FMNL3,IMPA1,KLF7,MARS2,METTL16,MLX,MRI1,MZT1,NAA25,NAPG,NTRK1,Otub1,OXSM,PDXP,PPWD1,QTRT1,RP9,Rpl22l1,RPL24,RPL34,RPL3L,RPL41,SPATA6L,TRIR,UBA6,VPS29,VPS35L,WASHC4,ZBTB1	20	13	[Cell Morphology, Nervous System Development and Function, Neurological Disease]
8	ACOT13,ALG13,ALKBH2,ALKBH8,APAF1,ATP23,CHIP/Hsc70/Hsp70/Hsp90/Bag2,DENND5A,DNAJC14,DNAJC6,ESCO1,F2,HSP90AA1,HSPA5,ITLN1,ITLN2,KHDC4,MNX1,NACC1,NACC2,NUDT15,OGFOD1,PPIP5K1,PTTG1IP,RFXANK,RNF126,SLFN11,SOX15,TDRD9,TRIAP1,TRIM25,TRIM7,XRCC6,ZBED4,ZC3H7B	20	13	[Cancer, Cell Morphology, Nervous System Development and Function]
9	Ap1,ATG4D,ATP2B1,CASP8,caspase,Caspase 3/7,CCAR1,CD3,CG,Collagen(s),Creb,EIF2B5,ERK,ESM1,ETV4,Focal adhesion kinase,FSH,GCLC,HAPLN1,Hsp27,Hsp90,ID1,LDL,MAP2K1/2,Mek,NADPH oxidase,Nfat (family),p70 S6k,Pdgf (complex),PDGF BB,PP2A,PPAN,Tgf beta,Vegf,VEGFA	18	12	[Cardiovascular System Development and Function, Cell Morphology, Cellular Movement]
10	ADGRA1,ADGRE2,ADGRE3,AIG1,AURKA,CREB1,CYP2A,CYP2R1,CYP2U1,DAZL,EBPL,ELOF1,FAM104A,FBXL19,GALNT14,GLP1R,GPR19,GPR3,GPR63,ILF3,miR-296-3p (miRNAs w/seed AGGGUUG),NIT2,norepinephrine,P2RY11,POR,PPP1CB,RASSF7,SWT1,TACR3,TMEM184C,tretinoin,TYSND1,vitamin D 25-hydroxylase,WDR90,ZNF436	18	12	[Cellular Function and Maintenance, Connective Tissue Development and Function, Lipid Metabolism]
11	26s Proteasome,ADCY,ADGRD1,ADGRF1,ADORA2B,AP1AR,BAIAP2L1,C3G-CRKL,CYP4F3,estrogen receptor,GP130 dimer,GPR26,HISTONE,HRAS,Insulin,Integrin α5-β,KIAA1522,Mapk,miR-149-5p (miRNAs w/seed CUGGCUC),Mmp,Nrp-PlexinA,Obox4,P38 MAPK,Pkc(s),platelet activating factor phosphatidate,Rac,RAS,RELCH,Sfk,SHP2-PI3K-GAB2,SLITRK6,SPDYA,SRC (family),TXNL1,UQCC2	16	11	[Auditory Disease, Cell Signaling, Nucleic Acid Metabolism]
12	11-dehydrocorticosterone,C1QTNF1,CARD16,CEP44,CPOX,DDX39B,DNAJC14,DNAJC15,ENOSF1,FKBP51-TEBP-GR-HSP90-HSP70,FOXO3,GLIPR1,HAO1,HSPA8,ITGA4,JMJD4,KRTCAP3,LINC00963,MADCAM1,Madcam1,METTL21A,miR-1-5p (and other miRNAs w/seed CAUACUU),MZB1,Na-k-atpase,NBR2,NLRP10,NR3C1,PRKAA,PSMG2,RAD54L2,SLC25A33,SNX20,TCIM,THOC5,UBL5	10	8	[Gastrointestinal Disease, Inflammatory Disease, Inflammatory Response]
13	METTL5,RAB5C	2	1	[Cell Morphology, Cellular Assembly and Organization, Cellular Function and Maintenance]

## Sheet: Molecules
Symbol	Entrez Gene Name	Gene Symbol - human (HUGO / HGNC / Entrez Gene)	Location	Type(s)	Biomarker Application(s)	Drug(s)	Entrez Gene ID for Human	Entrez Gene ID for Mouse	Entrez Gene ID for Rat
ACOT13	acyl-CoA thioesterase 13	ACOT13	Cytoplasm	enzyme			55856	66834	291135
ADORA2B	adenosine A2b receptor	ADORA2B	Plasma Membrane	G-protein coupled receptor		AB928,acetaminophen/aspirin/caffeine,acetaminophen/butalbital/caffeine,acetaminophen/butalbital/caffeine/codeine,acetaminophen/caffeine/chlorpheniramine/hydrocodone/phenylephrine,acetaminophen/caffeine/dihydrocodeine,adenosine,aspirin/butalbital/caffeine,aspirin/butalbital/caffeine/codeine,aspirin/caffeine/dihydrocodeine,aspirin/caffeine/orphenadrine,aspirin/caffeine/phenacetin,aspirin/caffeine/p…	136	11541	29316
AGK	acylglycerol kinase	AGK	Cytoplasm	kinase			55750	69923	502749
AIG1	androgen induced 1	AIG1	Other	other			51390	66253	292486
AIMP1	aminoacyl tRNA synthetase complex interacting multifunctional protein 1	AIMP1	Extracellular Space	cytokine	diagnosis		9255	13722	114632
ALDOA	aldolase, fructose-bisphosphate A	ALDOA	Cytoplasm	enzyme	unspecified application		226	11674	24189
ALG13	ALG13 UDP-N-acetylglucosaminyltransferase subunit	ALG13	Cytoplasm	enzyme			79868
ALKBH2	alkB homolog 2, alpha-ketoglutarate dependent dioxygenase	ALKBH2	Nucleus	enzyme			121642	231642	304578
ANAPC7	anaphase promoting complex subunit 7	ANAPC7	Nucleus	other			51434	56317	304490
ANKRD20A9P	ankyrin repeat domain 20 family member A9, pseudogene	ANKRD20A9P	Other	other			284232
AP1AR	adaptor related protein complex 1 associated regulatory protein	AP1AR	Cytoplasm	other			55435	211556	362037
ATG4D	autophagy related 4D cysteine peptidase	ATG4D	Cytoplasm	peptidase			84971	235040	686505
ATP23	ATP23 metallopeptidase and ATP synthase assembly factor homolog	ATP23	Plasma Membrane	kinase			91419	68876	299828
ATP2B1	ATPase plasma membrane Ca2+ transporting 1	ATP2B1	Plasma Membrane	transporter			490	67972	29598
ATP5ME	ATP synthase membrane subunit e	ATP5ME	Cytoplasm	transporter			521
ATP5PD	ATP synthase peripheral stalk subunit d	ATP5PD	Cytoplasm	enzyme			10476	71679	641434
ATXN7L3	ataxin 7 like 3	ATXN7L3	Nucleus	transcription regulator			56970	217218	287734
BAIAP2L1	BAR/IMD domain containing adaptor protein 2 like 1	BAIAP2L1	Cytoplasm	other			55971	66898	304282
CA9	carbonic anhydrase 9	CA9	Nucleus	enzyme	diagnosis,efficacy,prognosis,unspecified application	acetazolamide,benzthiazide,chlorothiazide,chlorthalidone,DTP348,girentuximab,hydrochlorothiazide,I 131 chimeric G250,iodine I-124 girentuximab,lutetium Lu-177 girentuximab,methazolamide,SLC-0111,sulfacetamide,topiramate,trichloromethiazide,Y 90 chimeric G250	768	230099	313495
CASP8	caspase 8	CASP8	Nucleus	peptidase	diagnosis,efficacy,prognosis		841	12370	64044
CCAR1	cell division cycle and apoptosis regulator 1	CCAR1	Nucleus	transcription regulator			55749	67500	361849
CCDC58	coiled-coil domain containing 58	CCDC58	Cytoplasm	other			131076	381045	288065
CCNT2	cyclin T2	CCNT2	Nucleus	transcription regulator			905	72949	304758
CEP44	centrosomal protein 44	CEP44	Cytoplasm	other			80817	382010	290722
CHKB-CPT1B	CHKB-CPT1B readthrough (NMD candidate)	CHKB-CPT1B	Other	other			386593
CMAS	cytidine monophosphate N-acetylneuraminic acid synthetase	CMAS	Nucleus	enzyme			55907	12764	312826
COASY	Coenzyme A synthase	COASY	Cytoplasm	kinase			80347	71743	287711
COQ3	coenzyme Q3, methyltransferase	COQ3	Cytoplasm	enzyme			51805	230027	29309
CORO2A	coronin 2A	CORO2A	Cytoplasm	other			7464	107684	313235
COX6A1	cytochrome c oxidase subunit 6A1	COX6A1	Cytoplasm	enzyme			1337	12861	25282
COX7A2	cytochrome c oxidase subunit 7A2	COX7A2	Cytoplasm	enzyme			1347	12866
COX7B	cytochrome c oxidase subunit 7B	COX7B	Cytoplasm	enzyme			1349	66142	303393
COX7C	cytochrome c oxidase subunit 7C	COX7C	Cytoplasm	enzyme			1350
CPOX	coproporphyrinogen oxidase	CPOX	Cytoplasm	enzyme			1371	12892	304024
CYP2R1	cytochrome P450 family 2 subfamily R member 1	CYP2R1	Cytoplasm	enzyme			120227	244209	361631
CYP4F3	cytochrome P450 family 4 subfamily F member 3	CYP4F3	Cytoplasm	enzyme			4051	170716	266689
CYP4F35P	cytochrome P450 family 4 subfamily F member 35, pseudogene	CYP4F35P	Other	other			284233
DAZ1/DAZ4	deleted in azoospermia 1	DAZ1	Cytoplasm	translation regulator			1617|57135
DCUN1D4	defective in cullin neddylation 1 domain containing 4	DCUN1D4	Nucleus	other			23142	100737	360928
DDX12P	DEAD/H-box helicase 12, pseudogene	DDX12P	Other	other			440081
DDX39B	DExD-box helicase 39B	DDX39B	Nucleus	enzyme	safety		7919	53817	114612
DLEU2	deleted in lymphocytic leukemia 2	DLEU2	Other	other			8847
DNAJC19	DnaJ heat shock protein family (Hsp40) member C19	DNAJC19	Cytoplasm	other			131118	67713|100503724
DUS1L	dihydrouridine synthase 1 like	DUS1L	Other	other			64118	68730	246185
DUSP6	dual specificity phosphatase 6	DUSP6	Cytoplasm	phosphatase	diagnosis		1848	67603	116663
DVL1	dishevelled segment polarity protein 1	DVL1	Cytoplasm	other			1855	13542	83721
EBPL	EBP like	EBPL	Cytoplasm	enzyme			84650	68177	361054
EFNB1	ephrin B1	EFNB1	Plasma Membrane	other			1947	13641	25186
EIF2B5	eukaryotic translation initiation factor 2B subunit epsilon	EIF2B5	Cytoplasm	other			8893	224045	192234
ELOF1	elongation factor 1 homolog	ELOF1	Nucleus	other			84337	66126	691193
ENOSF1	enolase superfamily member 1	ENOSF1	Other	enzyme			55556
ESCO1	establishment of sister chromatid cohesion N-acetyltransferase 1	ESCO1	Nucleus	enzyme			114799	77805	680014
ESM1	endothelial cell specific molecule 1	ESM1	Extracellular Space	growth factor			11082	71690	64536
ESRRA	estrogen related receptor alpha	ESRRA	Nucleus	ligand-dependent nuclear receptor	diagnosis		2101
ETV4	ETS variant transcription factor 4	ETV4	Nucleus	transcription regulator	unspecified application		2118	18612	360635
EXOSC8	exosome component 8	EXOSC8	Nucleus	enzyme			11340	69639	295050
EXOSC9	exosome component 9	EXOSC9	Nucleus	enzyme			5393	50911	294975
FAM104A	family with sequence similarity 104 member A	FAM104A	Other	other			84923	28081	619573
FAM162A	family with sequence similarity 162 member A	FAM162A	Cytoplasm	other			26355	70186	360721
FBXL19	F-box and leucine rich repeat protein 19	FBXL19	Cytoplasm	enzyme			54620	233902
GALNT14	polypeptide N-acetylgalactosaminyltransferase 14	GALNT14	Cytoplasm	enzyme			79623	71685	313878
GAPDH	glyceraldehyde-3-phosphate dehydrogenase	GAPDH	Cytoplasm	enzyme	diagnosis,unspecified application		2597	14433|100042025	24383
GCLC	glutamate-cysteine ligase catalytic subunit	GCLC	Cytoplasm	enzyme			2729	14629	25283
GEMIN7	gem nuclear organelle associated protein 7	GEMIN7	Nucleus	other			79760	69731
GPI	glucose-6-phosphate isomerase	GPI	Extracellular Space	enzyme	unspecified application		2821	14751	292804
GSS	glutathione synthetase	GSS	Cytoplasm	enzyme		N-acetyl-L-cysteine	2937	14854	25458
GSTO2	glutathione S-transferase omega 2	GSTO2	Cytoplasm	enzyme			119391	68214	309465
GSTP1	glutathione S-transferase pi 1	GSTP1	Cytoplasm	enzyme	diagnosis,efficacy,prognosis,safety,unspecified application		2950	14869|14870|100042625	24426
GTPBP3	GTP binding protein 3, mitochondrial	GTPBP3	Cytoplasm	enzyme			84705	70359	290633
H2AZ1	H2A.Z variant histone 1	H2AFZ	Nucleus	other			3015	51788	58940
HAPLN1	hyaluronan and proteoglycan link protein 1	HAPLN1	Extracellular Space	other			1404	12950	29331
HGS	hepatocyte growth factor-regulated tyrosine kinase substrate	HGS	Cytoplasm	other			9146	15239	56084
HINT1	histidine triad nucleotide binding protein 1	HINT1	Nucleus	enzyme	prognosis		3094	15254	690660
HRAS	HRas proto-oncogene, GTPase	HRAS	Plasma Membrane	enzyme	prognosis,safety	ISIS 2503	3265	15461	293621
ID1	inhibitor of DNA binding 1, HLH protein	ID1	Nucleus	transcription regulator	disease progression		3397	15901	25261
ILF3	interleukin enhancer binding factor 3	ILF3	Nucleus	transcription regulator			3609	16201	84472
INPP5E	inositol polyphosphate-5-phosphatase E	INPP5E	Cytoplasm	phosphatase			56623	64436	114089
KAT2A	lysine acetyltransferase 2A	KAT2A	Cytoplasm	enzyme			2648	14534	303539
KATNBL1	katanin regulatory subunit B1 like 1	KATNBL1	Nucleus	other			79768	72425	691543
KEAP1	kelch like ECH associated protein 1	KEAP1	Cytoplasm	transcription regulator		dimethyl fumarate	9817	50868	117519
KHDC4	KH domain containing 4, pre-mRNA splicing factor	KHDC4	Nucleus	other			22889	74200	361980
KIAA1522	KIAA1522	KIAA1522	Other	other			57648	97130	500552
KLF5	Kruppel like factor 5	KLF5	Nucleus	transcription regulator			688	12224	84410
KLHL17	kelch like family member 17	KLHL17	Cytoplasm	other			339451	231003	246757
KRTCAP3	keratinocyte associated protein 3	KRTCAP3	Other	other			200634	69815	683980
LBHD1	LBH domain containing 1	LBHD1	Other	other			79081	102308570
LETM1	leucine zipper and EF-hand containing transmembrane protein 1	LETM1	Cytoplasm	transporter			3954	56384	305457
LMNTD2	lamin tail domain containing 2	LMNTD2	Other	other			256329	72000	309108
LOC220729	succinate dehydrogenase complex flavoprotein subunit A pseudogene	LOC220729	Other	other			220729
LPIN3	lipin 3	LPIN3	Nucleus	phosphatase			64900	64899	362261
MAP7	microtubule associated protein 7	MAP7	Cytoplasm	other			9053	17761	293016
MARS2	methionyl-tRNA synthetase 2, mitochondrial	MARS2	Cytoplasm	enzyme			92935	212679	316403|100911305
METAP1	methionyl aminopeptidase 1	METAP1	Cytoplasm	peptidase			23173	75624	295500
METTL5	methyltransferase like 5	METTL5	Other	enzyme			29081	75422	502632
MLX	MAX dimerization protein MLX	MLX	Nucleus	transcription regulator			6945	21428	360631
MRI1	methylthioribose-1-phosphate isomerase 1	MRI1	Cytoplasm	translation regulator			84245	67873	288912
MRPL12	mitochondrial ribosomal protein L12	MRPL12	Cytoplasm	other			6182	56282	303746
MRPL14	mitochondrial ribosomal protein L14	MRPL14	Cytoplasm	other			64928	68463	301250
MRPL17	mitochondrial ribosomal protein L17	MRPL17	Cytoplasm	other			63875	27397
MRPL22	mitochondrial ribosomal protein L22	MRPL22	Cytoplasm	other			29093	216767	287302
MRPL32	mitochondrial ribosomal protein L32	MRPL32	Cytoplasm	translation regulator
MRPL38	mitochondrial ribosomal protein L38	MRPL38	Cytoplasm	other
MRPL57	mitochondrial ribosomal protein L57	MRPL57	Cytoplasm	other
MRPL58	mitochondrial ribosomal protein L58	MRPL58	Cytoplasm	enzyme
MRPS15	mitochondrial ribosomal protein S15	MRPS15	Cytoplasm	other
MRPS22	mitochondrial ribosomal protein S22	MRPS22	Cytoplasm	other
MRRF	mitochondrial ribosome recycling factor	MRRF	Cytoplasm	other
MTIF3	mitochondrial translational initiation factor 3	MTIF3	Cytoplasm	translation regulator
MTRF1	mitochondrial translation release factor 1	MTRF1	Cytoplasm	translation regulator
MTX2	metaxin 2	MTX2	Cytoplasm	transporter
MZT1	mitotic spindle organizing protein 1	MZT1	Cytoplasm	other
NAA25	N(alpha)-acetyltransferase 25, NatB auxiliary subunit	NAA25	Cytoplasm	other
NACC1	nucleus accumbens associated 1	NACC1	Nucleus	transcription regulator
NAPG	NSF attachment protein gamma	NAPG	Cytoplasm	transporter
NBR2	neighbor of BRCA1 lncRNA 2	NBR2	Other	other
NDUFA1	NADH:ubiquinone oxidoreductase subunit A1	NDUFA1	Cytoplasm	enzyme
NDUFA7	NADH:ubiquinone oxidoreductase subunit A7	NDUFA7	Cytoplasm	enzyme
NDUFA8	NADH:ubiquinone oxidoreductase subunit A8	NDUFA8	Cytoplasm	enzyme
NDUFA12	NADH:ubiquinone oxidoreductase subunit A12	NDUFA12	Cytoplasm	enzyme
NDUFB4	NADH:ubiquinone oxidoreductase subunit B4	NDUFB4	Cytoplasm	transporter
NDUFV2	NADH:ubiquinone oxidoreductase core subunit V2	NDUFV2	Cytoplasm	enzyme
NECTIN1	nectin cell adhesion molecule 1	NECTIN1	Plasma Membrane	other
NFATC2IP	nuclear factor of activated T cells 2 interacting protein	NFATC2IP	Nucleus	other
NIT2	nitrilase family member 2	NIT2	Cytoplasm	enzyme
NME1	NME/NM23 nucleoside diphosphate kinase 1	NME1	Cytoplasm	kinase	unspecified application
NME2	NME/NM23 nucleoside diphosphate kinase 2	NME2	Nucleus	kinase
NOP2	NOP2 nucleolar protein	NOP2	Nucleus	other
NR2C1	nuclear receptor subfamily 2 group C member 1	NR2C1	Nucleus	transcription regulator
OXSM	3-oxoacyl-ACP synthase, mitochondrial	OXSM	Cytoplasm	kinase
PA2G4	proliferation-associated 2G4	PA2G4	Nucleus	transcription regulator
PAICS	phosphoribosylaminoimidazole carboxylase and phosphoribosylaminoimidazolesuccinocarboxamide synthase	PAICS	Cytoplasm	enzyme
PAM16	presequence translocase associated motor 16	PAM16	Cytoplasm	other
PCGF3	polycomb group ring finger 3	PCGF3	Nucleus	other
PFDN6	prefoldin subunit 6	PFDN6	Cytoplasm	other
PHRF1	PHD and ring finger domains 1	PHRF1	Nucleus	other
PIGL	phosphatidylinositol glycan anchor biosynthesis class L	PIGL	Cytoplasm	enzyme
POLG2	DNA polymerase gamma 2, accessory subunit	POLG2	Cytoplasm	enzyme
POLR1C	RNA polymerase I and III subunit C	POLR1C	Nucleus	enzyme
POLR1D	RNA polymerase I and III subunit D	POLR1D	Nucleus	enzyme
POLR2H	RNA polymerase II subunit H	POLR2H	Nucleus	enzyme
PPAN	peter pan homolog	PPAN	Nucleus	other
PPIP5K1	diphosphoinositol pentakisphosphate kinase 1	PPIP5K1	Nucleus	phosphatase
PRDX2	peroxiredoxin 2	PRDX2	Cytoplasm	enzyme
PSMG2	proteasome assembly chaperone 2	PSMG2	Nucleus	other
PTRH2	peptidyl-tRNA hydrolase 2	PTRH2	Cytoplasm	enzyme
QTRT1	queuine tRNA-ribosyltransferase catalytic subunit 1	QTRT1	Cytoplasm	enzyme
RAB26	RAB26, member RAS oncogene family	RAB26	Plasma Membrane	enzyme
RASSF7	Ras association domain family member 7	RASSF7	Cytoplasm	other
RELCH	RAB11 binding and LisH domain, coiled-coil and HEAT repeat containing	RELCH	Cytoplasm	other
RFXANK	regulatory factor X associated ankyrin containing protein	RFXANK	Nucleus	transcription regulator
RGS17	regulator of G protein signaling 17	RGS17	Cytoplasm	enzyme
RNF7	ring finger protein 7	RNF7	Nucleus	enzyme
RNF126	ring finger protein 126	RNF126	Other	enzyme
RPL24	ribosomal protein L24	RPL24	Cytoplasm	other
RPL34	ribosomal protein L34	RPL34	Cytoplasm	other
RPP21	ribonuclease P/MRP subunit p21	RPP21	Nucleus	enzyme
RPP25L	ribonuclease P/MRP subunit p25 like	RPP25L	Other	other
RUVBL2	RuvB like AAA ATPase 2	RUVBL2	Nucleus	transcription regulator
SCARNA21	small Cajal body-specific RNA 21	SCARNA21	Other	other
SLC25A10	solute carrier family 25 member 10	SLC25A10	Cytoplasm	transporter
SLC6A8	solute carrier family 6 member 8	SLC6A8	Cytoplasm	transporter		RGX-202-01
SLITRK6	SLIT and NTRK like family member 6	SLITRK6	Plasma Membrane	other		AGS15E
SMARCAD1	SWI/SNF-related, matrix-associated actin-dependent regulator of chromatin, subfamily a, containing DEAD/H box 1	SMARCAD1	Nucleus	enzyme
SOX15	SRY-box transcription factor 15	SOX15	Nucleus	transcription regulator
SPATA6L	spermatogenesis associated 6 like	SPATA6L	Other	other
SPDYA	speedy/RINGO cell cycle regulator family member A	SPDYA	Nucleus	other
SRPK1	SRSF protein kinase 1	SRPK1	Nucleus	kinase
SRSF1	serine and arginine rich splicing factor 1	SRSF1	Nucleus	other
SSBP1	single stranded DNA binding protein 1	SSBP1	Cytoplasm	other
SSH3	slingshot protein phosphatase 3	SSH3	Cytoplasm	phosphatase
STON2	stonin 2	STON2	Cytoplasm	other
STXBP2	syntaxin binding protein 2	STXBP2	Plasma Membrane	transporter
SUDS3	SDS3 homolog, SIN3A corepressor complex component	SUDS3	Nucleus	transcription regulator
SUMO2	small ubiquitin like modifier 2	SUMO2	Nucleus	enzyme
TCERG1	transcription elongation regulator 1	TCERG1	Nucleus	transcription regulator
THOC7	THO complex 7	THOC7	Nucleus	other
TMCO6	transmembrane and coiled-coil domains 6	TMCO6	Other	other
TMEM161B	transmembrane protein 161B	TMEM161B	Other	other
TMEM41B	transmembrane protein 41B	TMEM41B	Cytoplasm	other
TRAPPC2B	trafficking protein particle complex 2B	TRAPPC2B	Extracellular Space	other
TRIM7	tripartite motif containing 7	TRIM7	Cytoplasm	other
TRMT1	tRNA methyltransferase 1	TRMT1	Extracellular Space	enzyme
TRMT10C	tRNA methyltransferase 10C, mitochondrial RNase P subunit	TRMT10C	Cytoplasm	enzyme
TUBB4B	tubulin beta 4B class IVb	TUBB4B	Cytoplasm	other	unspecified application	6-mercaptopurine/vincristine,ABT-751,bevacizumab/docetaxel,bevacizumab/docetaxel/prednisone/thalidomide/zoledronic acid,bevacizumab/paclitaxel,bevacizumab/paclitaxel/pemetrexed,bevacizumab/paclitaxel/topotecan,BMS-275183,capecitabine/docetaxel,capecitabine/docetaxel/gemcitabine,capecitabine/docetaxel/oxaliplatin/trastuzumab,cevipabulin,colchicine,colchicine/probenecid,cyclophosphamide/daunorubici…
TXNL1	thioredoxin like 1	TXNL1	Cytoplasm	enzyme
TYSND1	trypsin domain containing 1	TYSND1	Cytoplasm	peptidase
UBA6	ubiquitin like modifier activating enzyme 6	UBA6	Cytoplasm	enzyme
UBL5	ubiquitin like 5	UBL5	Cytoplasm	other
UQCC2	ubiquinol-cytochrome c reductase complex assembly factor 2	UQCC2	Cytoplasm	other
UQCRQ	ubiquinol-cytochrome c reductase complex III subunit VII	UQCRQ	Cytoplasm	enzyme
VDAC1	voltage dependent anion channel 1	VDAC1	Cytoplasm	ion channel
VEGFA	vascular endothelial growth factor A	VEGFA	Extracellular Space	growth factor	diagnosis,efficacy,prognosis,safety,unspecified application	aflibercept,aflibercept/bevacizumab,aflibercept/irinotecan,atezolizumab/bevacizumab,bevacizumab,bevacizumab-IRDye 800CW,bevacizumab/5-fluorouracil,bevacizumab/5-fluorouracil/irinotecan/oxaliplatin,bevacizumab/capecitabine,bevacizumab/capecitabine/irinotecan,bevacizumab/capecitabine/irinotecan/oxaliplatin,bevacizumab/capecitabine/oxaliplatin,bevacizumab/carmustine/lomustine,bevacizumab/cetuximab,b…
VPS29	VPS29 retromer complex component	VPS29	Cytoplasm	transporter
WDR90	WD repeat domain 90	WDR90	Cytoplasm	other
ZBED4	zinc finger BED-type containing 4	ZBED4	Nucleus	transcription regulator
ZDHHC13	zinc finger DHHC-type containing 13	ZDHHC13	Nucleus	transcription regulator
ZNF207	zinc finger protein 207	ZNF207	Nucleus	transcription regulator
